# Supplementary material for: NF-κB RelB suppresses the inflammatory gene expression programs of dendritic cells by competing with RelA for binding to target gene promoters
Source: Cell Discov. 2025 Feb 11;11:13. doi: 10.1038/s41421-024-00767-9 (PMC11811218; doi:10.1038/s41421-024-00767-9)
Supplement: Supplementary file 2 — Supplementary Table S1 [file 41421_2024_767_MOESM2_ESM.xlsx]

## Sheet: ST1_All_Induced_RelB_Peaks_LogF
Probe	Chromosome	Start.x	End.x	S1_WT_0.0h_RelB_sorted.bam_RPKM	S2_WT_1.0h_RelB_sorted.bam_RPKM	S3_WT_1.0h_RelA_sorted.bam_RPKM	S4_RelBKO_0.0h_RelB_sorted.bam_RPKM	S5_RelBKO_1.0h_RelB_sorted.bam_RPKM	S6_RelBKO_1.0h_RelA_sorted.bam_RPKM	Sinput_S7_R1_001_sorted.bam_RPKM	Ann	Distance.to.TSS	Nearest.PromoterID	Nearest.Refseq	Genes	Bko_W_RelA_Binding	Log_Bko_WT_RelA_Binding	Cluster
123	1	13243379	13243806	3.60661	9.39224	8.78698	2.14302	0.960863	12.122	0.532705	intr	118917	NM_001302702	NM_008678	Ncoa2	1.37954	0.464188	1
138	1	13410549	13410954	2.53502	12.074	5.75509	0.564857	1.51959	7.31785	1.49771	Inte	-46588	NM_008678	NM_008678	Ncoa2	1.27154	0.346581	1
289	1	21316394	21316722	1.65201	12.3344	13.3457	1.74365	0.93816	19.9805	0.924655	Inte	-23200	NM_183322	NM_183322	Khdc1a	1.49715	0.58222	1
290	1	21318355	21318705	1.14076	25.0279	22.9021	0.817025	2.49104	31.6052	0.433267	Inte	-21228	NM_183322	NM_183322	Khdc1a	1.38001	0.464683	1
294	1	21332117	21332492	2.05336	9.85032	8.79266	1.22009	1.0941	12.5785	1.01096	Inte	-7453	NM_183322	NM_183322	Khdc1a	1.43056	0.516584	1
499	1	36236661	36237049	3.38111	17.3178	11.868	0.884409	1.05744	17.859	1.1725	intr	-35697	NR_105862	NR_105862	Mir6897	1.5048	0.589576	1
505	1	36309759	36310124	1.87522	4.14446	7.32029	1.72359	1.26459	10.5214	0.623192	Inte	-8795	NM_198899	NM_198899	Uggt1	1.4373	0.523359	1
534	1	36613081	36613251	11.2398	25.4536	52.5018	6.0556	4.52524	67.5249	0.89202	intr	1236	NM_001304329	NM_001126047	Sema4c	1.28614	0.363053	1
611	1	37406353	37406728	2.88992	12.2894	11.2182	2.28767	1.64115	17.9215	1.01096	intr	-19521	NM_172971	NM_030266	Inpp4a	1.59754	0.67585	1
773	1	39679949	39680330	3.51808	9.41819	12.9813	2.70197	2.82679	33.3065	0.597021	intr	27887	NM_170597	NM_170597	Creg2	2.56573	1.35937	1
834	1	40166190	40166574	3.93621	11.1769	7.69831	1.48937	0.934903	12.6098	0.592357	intr	23444	NM_001360800	NM_010555	Il1r2	1.63799	0.711927	1
845	1	40278697	40279077	2.77684	10.1836	7.62974	0.903028	1.4846	12.1933	0.399062	Inte	-3038	NM_008362	NM_008362	Il1r1	1.59812	0.676377	1
849	1	40311478	40311826	6.22827	22.0379	19.7665	2.79385	3.68434	27.9484	0.653636	intr	-11779	NM_001123382	NM_008362	Il1r1	1.41393	0.499709	1
934	1	43360912	43361278	6.0778	13.4567	7.76627	0.781308	1.54138	9.35218	1.45014	Inte	-107489	NM_001289533	NM_010212	Fhl2	1.20421	0.268082	1
937	1	43389043	43389424	5.01514	10.8956	6.86367	1.05077	1.21148	8.98399	0.796029	Inte	-113362	NM_010879	NM_010879	Nck2	1.30892	0.388376	1
975	1	43682102	43682425	6.53375	13.5055	7.21614	0.708257	1.90537	12.5357	0.469484	Inte	-105183	NM_024283	NM_024283	1500015O10Rik	1.73718	0.796747	1
976	1	43682528	43682888	3.64409	9.96759	7.42196	1.11206	0.712307	12.6388	0.210616	Inte	-104739	NM_024283	NM_024283	1500015O10Rik	1.70289	0.767982	1
1060	1	51570991	51571335	4.80842	11.7607	12.2292	1.4963	2.53449	16.6243	0.881648	intr	-35920	NM_028696	NM_028696	Nabp1	1.3594	0.442965	1
1183	1	53894569	53894910	3.5126	10.2135	8.50235	0.503153	1.35359	11.1395	0.889404	intr	-11528	NR_106149	NR_106149	Mir7681	1.31017	0.389755	1
1228	1	54891458	54891814	1.44197	7.80673	12.1363	0.642604	1.29656	15.4776	0.851929	intr	91595	NM_001081433	NM_001081433	Ankrd44	1.27531	0.350853	1
1326	1	57026367	57026749	1.71711	5.43352	10.715	1.49717	1.34257	13.4407	0.793945	exon	1620	NM_139146	NM_139146	Satb2	1.25438	0.326976	1
1328	1	57032851	57033203	2.67365	10.8937	7.42914	0.812383	1.31129	13.7561	1.07701	TTS	2467	NM_001358581	NM_139146	Satb2	1.85164	0.888805	1
1433	1	59397660	59398019	7.54679	18.7168	14.2519	2.70825	1.57144	22.441	2.32323	intr	84090	NM_001356389	NM_001033373	Cdk15	1.57461	0.65499	1
1502	1	60682125	60682453	2.86928	9.86748	8.31938	0.523095	1.40724	15.2717	1.15582	Inte	-58680	NM_001045513	NM_001045513	Raph1	1.83568	0.876314	1
1682	1	64040926	64041293	2.7975	11.9822	8.05491	0.467508	1.53718	10.5778	0.619796	Inte	29809	NR_027824	NM_001013800	Gm13749	1.31322	0.393105	1
1709	1	64247279	64247617	5.48441	37.3654	23.547	1.01524	2.27601	29.3928	0.224325	Inte	-79485	NM_033563	NM_033563	Klf7	1.24826	0.319921	1
1737	1	64493959	64494313	0.966743	7.65209	4.49654	3.23117	1.44876	11.438	1.07093	Inte	-85242	NM_133828	NM_009952	Creb1	2.54373	1.34694	1
1812	1	66909233	66909626	11.6833	24.9749	30.3774	4.80236	1.69649	36.8568	0.964653	intr	453	NM_007381	NM_007381	Acadl	1.2133	0.278932	1
2199	1	80609990	80610337	13.4787	29.9078	23.1001	1.97781	2.95597	28.0289	0.437013	intr	51763	NM_001285927	NM_175291	Dock10	1.21337	0.279021	1
2207	1	80644529	80644884	3.69541	11.5944	10.2488	1.44993	2.45595	26.339	1.06791	intr	17220	NM_001285927	NM_175291	Dock10	2.56995	1.36174	1
2208	1	80648777	80649091	5.35865	14.5649	8.32821	1.27498	1.95998	11.9645	1.20735	intr	12993	NM_001285927	NM_175291	Dock10	1.43662	0.522677	1
2222	1	80714930	80715295	3.98484	13.2044	14.1733	0.940139	1.26459	16.5827	1.86958	intr	40015	NM_175291	NM_175291	Dock10	1.16999	0.226501	1
2225	1	80728683	80729057	6.32907	23.6099	16.4163	0.917515	2.33119	21.2062	1.21639	intr	26258	NM_175291	NM_175291	Dock10	1.29177	0.369354	1
2328	1	85108170	85108523	8.07902	24.2172	15.6214	1.9442	2.46987	28.262	2.14792	Inte	-1919	NM_213615	NM_213615	A530032D15Rik	1.80919	0.85534	1
2338	1	87495201	87495539	8.94381	21.1286	14.9691	1.52286	1.66907	21.6123	1.34595	prom	15	NM_030194	NM_030194	Sp110	1.44379	0.529864	1
2339	1	87497427	87497875	23.9355	68.2392	40.8603	3.44683	4.23568	62.2413	2.36943	5' U	373	NM_001013817	NM_001013817	Sp140	1.52327	0.607174	1
2348	1	87606220	87606607	2.28446	12.7265	11.6049	0.886694	1.1927	16.9344	0.391844	3' U	26767	NM_177055	NM_177055	A630001G21Rik	1.45925	0.545226	1
2355	1	87654384	87654741	11.9827	35.8695	28.3449	2.40302	3.59146	34.3763	1.4867	Inte	6040	NR_106172	NR_106172	Mir8096	1.21279	0.278325	1
2376	1	87800179	87800601	1.55435	12.9215	10.2382	0.813153	0.607655	12.0678	0.898362	intr	9305	NM_022417	NM_022417	Itm2c	1.1787	0.237196	1
2395	1	87937452	87937835	7.52066	18.8299	14.8431	2.68786	3.34766	21.7977	1.38578	Inte	-4794	NM_001144992	NM_001144992	2810459M11Rik	1.46854	0.554386	1
2419	1	88228588	88228941	8.07902	16.5434	11.7563	1.29613	1.88872	14.1901	0.85917	Inte	19095	NR_028478	NR_028478	Snora75	1.20702	0.271452	1
2455	1	88569066	88569436	2.15819	7.51134	9.06512	0.772862	2.21778	19.0662	1.84431	Inte	-2103	NM_010933	NM_010933	Nppc	2.10325	1.07262	1
2495	1	89221236	89221608	0.689974	7.6601	8.86357	1.69115	1.10293	20.1981	0.815287	Inte	-2151	NM_001110212	NM_146112	Gigyf2	2.27877	1.18826	1
2619	1	90590856	90591242	10.4914	23.7873	14.875	2.81514	0.797193	21.6283	0.982147	Inte	7717	NM_177305	NM_177305	Arl4c	1.454	0.540031	1
2620	1	90591607	90591921	13.2604	32.6029	17.1996	1.82139	0.816657	21.8019	0.724411	Inte	7002	NM_177305	NM_177305	Arl4c	1.26759	0.342083	1
2714	1	92991793	92992169	2.65469	8.32711	13.9099	0.912635	1.50039	17.5408	1.61323	intr	41960	NM_001111311	NM_008515	Lrrfip1	1.26103	0.334605	1
2726	1	93113070	93113470	18.7512	41.5121	30.13	3.57449	2.5643	38.4033	0.947771	intr	-33611	NM_001355763	NM_026454	Ube2f	1.27459	0.350028	1
3011	1	107062024	107062352	1.73896	4.61197	6.93281	1.22056	2.50176	14.5081	1.15582	Inte	-190396	NR_151538	NR_151538	Gm17634	2.09267	1.06535	1
3015	1	107072078	107072417	10.7682	22.7267	25.3222	2.53061	4.84116	30.5374	1.34198	Inte	-180336	NR_151538	NR_151538	Gm17634	1.20596	0.270178	1
3268	1	122008781	122009109	0.608636	3.00315	2.94645	2.09238	2.03268	10.1811	0.693491	TTS	8551	NM_001037999	NM_007830	Dbi	3.4554	1.78885	1
3397	1	129133464	129133876	6.3683	19.8953	16.9719	2.22104	1.12033	22.695	0.184033	intr	32107	NM_145128	NM_145128	Mgat5	1.33721	0.419227	1
3492	1	130566954	130567364	7.58186	20.164	14.6976	3.4873	1.87632	20.2605	0.739724	Inte	-78283	NM_009911	NM_009911	Cxcr4	1.37849	0.46309	1
3497	1	130602751	130603079	8.78174	19.3059	15.0789	2.09238	3.43992	17.6897	1.38698	Inte	-114039	NM_009911	NM_009911	Cxcr4	1.17315	0.230384	1
3528	1	132715039	132715381	7.3382	20.6758	9.47485	1.33782	1.04972	11.8393	1.33021	Inte	-8051	NM_011082	NM_011082	Pigr	1.24955	0.321409	1
3540	1	132899176	132899520	5.96908	12.0675	13.8818	1.33004	1.34179	19.2939	1.32247	Inte	-17074	NM_010548	NM_010548	Il10	1.38987	0.474952	1
3579	1	133155026	133155399	3.82291	13.1099	10.3639	1.83995	2.06244	14.5484	0.609826	intr	-13458	NM_001313731	NM_018750	Rassf5	1.40375	0.489291	1
3582	1	133176680	133177044	2.19376	17.5899	21.865	1.09984	2.25433	37.6143	0.416603	prom	-722	NM_019777	NM_019777	Ikbke	1.72029	0.782655	1
3591	1	133274577	133274944	4.58479	11.1195	9.13922	1.09085	1.2577	13.4214	0.619796	intr	-98621	NM_019777	NM_019777	Ikbke	1.46854	0.554386	1
3640	1	133628476	133628804	3.30402	13.9432	14.5589	2.44111	2.81448	26.7255	0.693491	Inte	-11959	NM_177243	NM_177243	Slc26a9	1.83568	0.876314	1
3750	1	135125810	135126209	4.14561	10.8449	8.40625	1.43338	0.899756	9.93873	1.14018	Inte	-16664	NM_001160268	NM_182930	Plekha6	1.1823	0.241599	1
3765	1	135259165	135259520	3.53474	8.02692	12.4908	1.44993	1.73361	15.5212	0.427165	prom	-806	NM_175443	NM_175443	Etnk2	1.24261	0.313378	1
3766	1	135259943	135260383	4.40747	14.5516	23.5148	2.33966	1.86495	29.5994	0.86161	prom	14	NM_175443	NM_175443	Etnk2	1.25875	0.331994	1
3794	1	135696337	135696678	10.5378	21.2523	16.3379	1.50946	1.20319	18.9739	0.444702	Inte	-46184	NM_001167949	NM_213616	Atp2b4	1.16135	0.215801	1
3822	1	135998140	135998534	2.02673	10.0003	13.7073	1.0161	0.781006	16.2097	1.34709	Inte	-9482	NM_027979	NM_027979	Chit1	1.18256	0.241918	1
3870	1	136605404	136605780	8.41915	27.2269	40.0665	4.41107	3.27358	47.4046	0.604961	prom	-285	NM_001355726	NM_009307	Syt2	1.18315	0.24263	1
3910	1	137177703	137178017	5.08618	10.4195	9.23345	1.27498	0.979989	13.2938	0.965882	intr	2801	NM_001159624	NM_145417	Rnpep	1.43975	0.525817	1
4004	1	138158721	138159059	1.51876	5.93267	6.89589	2.7073	1.66907	15.9314	0.897298	Inte	-1440	NM_001101516	NM_001101516	Gpr25	2.31027	1.20806	1
4005	1	138159923	138160303	2.62674	6.85079	5.2361	0.752523	0.80978	11.3145	0.798123	Inte	-2663	NM_001101516	NM_001101516	Gpr25	2.16086	1.1116	1
4185	1	145000894	145001244	6.02972	12.5642	6.65946	1.79746	1.31878	9.77971	1.08317	Inte	-486758	NM_020025	NM_020025	B3galt2	1.46854	0.554386	1
4273	1	146227840	146228206	1.71425	7.01672	6.98964	0.625047	0.70063	12.4316	0.62149	Inte	-131789	NM_015811	NM_015811	Rgs1	1.77857	0.830717	1
4336	1	152351327	152351655	1.56506	8.36591	7.45278	1.39492	1.09452	16.0353	1.15582	Inte	-38196	NM_021400	NM_021400	Prg4	2.15159	1.1054	1
4488	1	154685552	154685940	4.48365	10.427	11.2819	0.884409	0.528722	14.5239	0.195417	3' U	38463	NM_010877	NM_010877	Ncf2	1.28736	0.364415	1
4697	1	158523449	158523853	11.1534	23.8595	14.4937	2.12346	1.3964	19.0115	1.12607	intr	34733	NM_001136104	NM_009595	Abl2	1.31171	0.391448	1
4698	1	158536108	158536446	8.43755	18.8388	13.4554	2.5381	1.36561	19.2658	1.34595	intr	47359	NM_001136104	NM_009595	Abl2	1.43183	0.51786	1
4931	1	163453955	163454298	6.98423	19.4873	18.7287	1.33392	0.897133	24.0964	0.884218	Inte	29339	NM_183391	NM_183391	Tnfsf18	1.2866	0.363564	1
4946	1	163551351	163551741	17.4039	37.3446	26.6753	3.81278	3.28757	34.1434	0.583244	Inte	126758	NM_183391	NM_183391	Tnfsf18	1.27996	0.356099	1
4948	1	163557361	163557736	1.44496	7.97407	6.2155	0.915068	1.36763	18.1441	1.01096	Inte	132761	NM_183391	NM_183391	Tnfsf18	2.91918	1.54556	1
5073	1	166010090	166010496	3.09072	8.23171	7.42118	1.40866	1.2632	10.5899	0.933765	3' U	18086	NM_001164059	NM_011346	Sell	1.42698	0.512966	1
5076	1	166044820	166045134	6.35772	31.4825	27.1572	1.63925	2.6133	34.0322	1.20735	prom	-418	NM_011347	NM_011347	Selp	1.25316	0.325567	1
5079	1	166054012	166054393	1.87132	7.84849	12.5337	1.05077	1.61531	18.6253	1.39305	intr	8808	NM_011347	NM_011347	Selp	1.48603	0.57146	1
5135	1	167607026	167607364	4.05003	30.1838	25.5653	1.01524	2.42774	30.7513	0.897298	intr	31030	NM_001038846	NM_178593	Rcsd1	1.20285	0.266461	1
5336	1	172834018	172834372	7.49226	16.9936	13.0078	1.29247	1.01413	16.8622	0.856743	Inte	8877	NM_001029984	NM_001029984	Fcrlb	1.29631	0.374407	1
5427	1	173465268	173465630	4.09664	9.13506	9.26546	1.89586	1.98344	14.2986	0.837809	prom	-24	NM_010584	NM_010584	Itln1	1.54322	0.625939	1
5434	1	173534965	173535133	4.75316	16.5428	14.5507	2.38299	5.49494	20.3744	0.90264	intr	2416	NR_102726	NM_008534	Ly9	1.40024	0.485673	1
5450	1	173590527	173590894	10.8014	24.0602	23.2353	2.96088	1.81667	27.1839	1.23959	Inte	-7543	NM_144539	NM_144539	Slamf7	1.16994	0.226434	1
5458	1	173642766	173643115	5.22983	10.4834	7.98168	0.49162	1.61647	12.1999	1.73803	Inte	30818	NM_007649	NM_007649	Cd48	1.52848	0.612102	1
5459	1	173643563	173643972	3.55615	7.82727	7.92273	0.838999	1.12854	12.5534	1.29768	Inte	31645	NM_007649	NM_007649	Cd48	1.58448	0.664011	1
5464	1	173685154	173685522	4.10735	20.4578	15.4481	0.932474	2.09047	21.7788	0.618112	Inte	-11925	NM_013730	NM_013730	Slamf1	1.4098	0.495492	1
5554	1	174411795	174411965	15.266	41.5948	56.5147	6.72844	4.22356	79.8022	1.33803	prom	-464	NM_001145800	NM_033608	Igsf9	1.41206	0.497803	1
5561	1	174458594	174459016	3.24386	24.4257	21.5542	2.30393	1.82296	26.1139	0.718689	intr	7544	NM_027972	NM_027972	Cfap45	1.21155	0.276852	1
5719	1	179213295	179213623	2.1737	6.32806	6.75949	2.61548	2.18904	13.8718	0.693491	Inte	-34561	NM_011785	NM_011785	Akt3	2.0522	1.03717	1
5730	1	179280304	179280744	16.3984	43.0152	33.851	2.20968	4.66237	46.3913	1.03393	Inte	-91958	NM_001355098	NM_013915	Zbtb18	1.37045	0.454654	1
5734	1	179312847	179313213	4.909	10.6693	16.7751	2.65645	1.40126	23.7226	1.86447	Inte	-59452	NM_001355098	NM_013915	Zbtb18	1.41415	0.499938	1
5880	1	182209518	182209832	4.08711	11.2037	10.6818	2.36781	1.14332	12.895	1.69029	Inte	-23244	NM_001128605	NM_011183	Psen2	1.20719	0.271656	1
5918	1	182471356	182471841	1.94046	4.71481	5.27466	2.00466	1.48042	12.5658	1.09433	Inte	-27423	NM_007415	NM_007415	Parp1	2.3823	1.25236	1
6016	1	183780633	183780961	0.86948	5.57727	7.97274	1.39492	0.7818	14.3809	0.693491	Inte	-8265	NM_133815	NM_133815	Lbr	1.80375	0.851003	1
6030	1	183951789	183952117	1.39117	5.68453	6.41285	1.91802	1.5636	13.3627	1.15582	Inte	-1842	NM_008680	NM_008680	Enah	2.08374	1.05918	1
6034	1	184030478	184030824	4.36851	21.3519	25.1385	3.47118	2.37161	46.8097	1.31483	Inte	-24217	NM_012058	NM_012058	Srp9	1.86207	0.896911	1
6035	1	184038834	184039253	3.60741	13.8536	14.7889	1.22846	1.95842	24.3084	0.180959	Inte	-15824	NM_012058	NM_012058	Srp9	1.64369	0.716939	1
6395	1	193637140	193637514	8.08291	21.1643	15.5043	0.611677	1.64554	20.3133	1.41912	Inte	-8025	NM_010892	NM_010892	Nek2	1.31017	0.389755	1
6504	1	196775811	196776249	2.40913	9.39732	7.26838	1.30575	1.17092	10.9598	1.21176	intr	11015	NM_133654	NM_133654	Cd34	1.50788	0.592521	1
6711	10	7854836	7855340	6.95998	14.2394	11.5052	2.26951	1.2211	17.2271	0.60176	Inte	-179167	NM_138667	NM_138667	Tab2	1.49734	0.5824	1
7020	10	16791104	16791432	12.5205	25.8485	13.3457	3.31294	1.71996	19.0896	0.231164	intr	24320	NR_038020	NR_038020	Gm20125	1.4304	0.516418	1
7029	10	16934885	16935226	5.77069	16.5066	7.50208	0.670871	0.751995	11.0171	0.444702	Inte	-119468	NR_038020	NR_038020	Gm20125	1.46854	0.554386	1
7047	10	17135932	17136287	17.513	55.5939	18.8963	1.44993	1.44468	23.8698	1.06791	Inte	-306924	NM_010828	NM_010828	Cited2	1.2632	0.337079	1
7055	10	17204732	17205119	3.16877	10.9993	9.98899	0.738912	1.85531	13.2671	1.7633	Inte	-238108	NM_010828	NM_010828	Cited2	1.32817	0.409438	1
7069	10	17349545	17349949	5.29436	17.6769	14.6344	2.68971	2.03113	21.9046	1.50142	Inte	-93287	NM_010828	NM_010828	Cited2	1.49678	0.581867	1
7083	10	17472963	17473330	13.2881	40.6436	28.3471	3.58423	3.35386	35.1457	0.413197	Inte	30113	NM_010828	NM_010828	Cited2	1.23984	0.310149	1
7155	10	18703285	18703957	4.15901	34.6562	23.9409	0.765961	1.52637	27.8284	0.90264	Inte	28148	NM_001166402	NM_009397	Tnfaip3	1.16238	0.217083	1
7180	10	18846278	18846671	1.52391	13.5169	11.5723	1.16421	2.21848	23.3674	1.35051	Inte	-15080	NR_038021	NR_038021	Gm20139	2.01925	1.01382	1
7245	10	19627071	19627480	7.39121	15.3105	10.0077	4.33483	1.75551	12.3493	1.85383	exon	204	NM_001161825	NM_008822	Pex7	1.23398	0.303324	1
7372	10	21424217	21424595	4.22503	9.77214	6.91814	1.05911	1.08542	10.4909	0.200587	Inte	13755	NR_045843	NM_001004162	Gm5420	1.51643	0.60068	1
7410	10	21889053	21889466	4.4194	11.4994	9.49779	1.10783	0.869256	11.4211	0.550763	intr	-4043	NM_198193	NM_198193	Raet1e	1.2025	0.266041	1
7602	10	29077540	29077894	5.31709	12.0247	6.26303	0.807793	1.01413	10.6125	1.92767	prom	-198	NM_001284279	NM_026518	Rnf146	1.69447	0.760837	1
7761	10	37024200	37024616	3.83909	10.74	9.56595	1.09984	1.60269	11.2384	0.729055	Inte	-165676	NM_008538	NM_008538	Marcks	1.17483	0.232458	1
7860	10	39170463	39170809	3.70911	21.8602	24.4813	1.15706	1.77871	29.5577	1.09569	intr	81031	NM_008054	NM_008054	Fyn	1.20736	0.271856	1
7869	10	39215509	39215877	3.40987	15.1043	14.0578	2.02036	0.696822	20.1908	1.03019	intr	-117047	NM_134000	NM_134000	Traf3ip2	1.43627	0.522325	1
7986	10	41295700	41296028	10.2599	31.104	23.3982	2.61548	1.87632	31.6888	0.462328	non-	8042	NR_045341	NR_045341	5730435O14Rik	1.35432	0.437572	1
8012	10	41657034	41657401	4.19625	10.1609	6.9706	1.24669	1.81667	7.96182	0.826395	intr	49973	NM_001013370	NM_001013370	Sesn1	1.1422	0.191816	1
8130	10	43510555	43510940	4.66673	9.8686	7.383	2.22825	1.73174	13.8781	0.590819	Inte	-34965	NR_131055	NR_131055	4933404K13Rik	1.87974	0.91053	1
8136	10	43572808	43573146	2.53127	5.41226	8.9142	1.01524	1.82081	16.1784	1.57027	Inte	27264	NR_131055	NR_131055	4933404K13Rik	1.8149	0.859889	1
8178	10	44179667	44180048	5.08999	15.42	17.6068	2.25164	2.69218	25.6372	1.59206	Inte	-1304	NM_007548	NM_007548	Prdm1	1.4561	0.542108	1
8212	10	44400196	44400726	10.4928	27.3473	17.3765	2.15818	1.83856	26.542	1.28754	Inte	-221907	NM_007548	NM_007548	Prdm1	1.52747	0.611141	1
8277	10	51137943	51138271	4.52129	17.1608	14.3856	0.871826	2.50176	33.216	1.15582	Inte	-62311	NM_008147	NM_008147	Lilr4b	2.30898	1.20725	1
8285	10	51180331	51180753	9.59642	26.5932	22.6319	1.21973	1.45837	32.2467	0.898362	Inte	-19876	NM_008147	NM_008147	Lilr4b	1.42484	0.510797	1
8383	10	53974724	53975090	10.3634	23.9337	14.4453	0.781308	1.26113	17.1077	0.62149	Inte	179179	NR_038016	NR_038016	Gm16998	1.18431	0.244046	1
8472	10	57803888	57804257	7.26498	14.9681	16.6388	1.08494	1.66784	22.1723	1.23287	intr	-10638	NM_001359116	NM_026148	Lims1	1.33257	0.414208	1
8474	10	57813717	57814031	4.17793	8.85095	13.0355	1.63925	1.30665	15.6867	0.724411	prom	-837	NM_001359116	NM_026148	Lims1	1.20339	0.267104	1
8519	10	58722062	58722414	6.56259	16.9902	11.3052	2.1122	2.03979	15.6535	1.50782	Inte	37568	NM_172939	NM_172939	Sowahc	1.38463	0.469497	1
8576	10	59359594	59359955	13.588	28.3582	16.85	1.26741	1.84687	21.7386	1.05016	intr	17436	NM_019965	NM_019965	Dnajb12	1.29012	0.367508	1
8579	10	59383550	59384008	3.61157	8.37247	7.32335	1.3736	0.895827	11.6661	0.662198	Inte	30739	NM_029083	NM_029083	Ddit4	1.593	0.671743	1
8581	10	59398736	59399154	5.32171	18.179	15.0963	3.42056	2.45388	35.2516	0.362783	Inte	15573	NM_029083	NM_029083	Ddit4	2.33512	1.22349	1
8582	10	59399163	59399501	7.08754	17.3817	18.8376	6.26064	2.57948	35.9382	0.448649	Inte	15186	NM_029083	NM_029083	Ddit4	1.9078	0.931907	1
8612	10	59708438	59708799	7.97898	17.5411	23.1491	3.48537	1.56273	28.0983	0.630097	Inte	-26611	NM_016803	NM_016803	Chst3	1.2138	0.279526	1
8651	10	60182531	60182907	4.01996	8.6078	6.65255	1.67316	1.50039	10.9908	0.403307	intr	-23481	NM_023370	NM_023370	Cdh23	1.65211	0.724311	1
8679	10	60650544	60650917	8.33395	23.7675	25.7574	2.6066	1.78745	30.104	1.6262	intr	12721	NM_023064	NM_023064	Tbata	1.16875	0.224969	1
8754	10	61801997	61802342	5.53846	23.7591	20.4327	1.82351	2.22983	28.6754	1.09887	intr	999	NM_001146100	NM_010438	Hk1	1.40341	0.488933	1
8858	10	66420096	66420434	7.34067	17.9021	21.3605	2.19968	1.51734	28.5283	1.34595	Inte	-37133	NR_138561	NR_138560	1110002J07Rik	1.33557	0.41745	1
8868	10	66509588	66509916	4.26045	9.65297	9.70594	2.09238	1.25088	12.4719	0.924655	intr	41929	NR_110511	NR_110511	Gm31763	1.28498	0.361741	1
8873	10	66534534	66534939	8.37964	29.0124	17.2653	1.69457	2.65928	20.7167	1.12328	intr	24999	NM_001204915	NM_178606	Reep3	1.19991	0.262923	1
9063	10	69561014	69561328	12.443	28.2334	19.5532	1.63925	1.95998	25.2583	0.724411	intr	1302	NM_001111121	NM_001111121	Ccdc6	1.29177	0.369354	1
9097	10	72117416	72117821	7.18255	16.5909	13.335	3.53036	1.77285	18.2431	0.748856	prom	25	NM_001293683	NM_025635	Zwint	1.36806	0.452136	1
9135	10	74530936	74531276	5.36827	15.2101	12.373	3.19601	1.50841	24.6773	0.669015	intr	7465	NM_001081412	NM_001081412	Bcr	1.99444	0.995984	1
9168	10	74780219	74780637	10.6434	26.2585	26.5205	2.73645	3.19004	41.5429	1.63253	prom	83	NM_001331095	NM_009630	Adora2a	1.56645	0.647496	1
9170	10	74787133	74787476	2.57751	27.4874	24.6954	2.16762	2.84092	33.5889	0.221055	prom	-298	NM_001331096	NM_009630	Adora2a	1.36013	0.443742	1
9186	10	74896065	74896393	2.78233	11.3691	7.45278	1.39492	1.25088	14.7627	0.924655	intr	-16026	NR_045841	NR_045841	4933407G14Rik	1.98083	0.986102	1
9236	10	75491423	75491778	5.78412	16.8466	15.5334	1.77214	2.31149	18.2257	0.640747	Inte	-3756	NM_177475	NM_177475	Zfp280b	1.17332	0.230598	1
9291	10	77032991	77033409	6.34512	15.3175	14.9603	2.32598	0.981552	17.6757	1.45113	Inte	-11200	NM_145925	NM_145925	Pttg1ip	1.18151	0.240632	1
9330	10	77557506	77557879	40.1406	88.1851	44.6562	3.6799	4.39988	51.8146	1.6262	Inte	25580	NM_015790	NM_015790	Icosl	1.1603	0.214498	1
9344	10	77622015	77622329	5.26783	11.4278	8.32821	0.728558	1.30665	9.70451	2.4147	Inte	10341	NM_138601	NM_138601	D10Jhu81e	1.16526	0.220649	1
9454	10	79549575	79549972	8.04564	19.052	18.186	2.44902	2.97123	23.4474	0.763947	intr	-11590	NM_001359636	NM_183426	Sbno2	1.28931	0.366601	1
9470	10	79638623	79638984	25.9119	51.9412	51.3374	5.54491	4.262	60.5905	1.05016	TTS	3115	NM_027207	NM_027207	1600002K03Rik	1.18024	0.239081	1
9471	10	79642649	79642995	26.3759	58.6668	93.1602	9.91765	5.33612	110.992	0.876552	intr	595	NM_007909	NM_007909	Efna2	1.19141	0.252671	1
9493	10	79810959	79811330	16.9115	42.576	28.5012	3.23727	2.2118	38.5923	1.83934	prom	48	NR_104340	NM_025629	Adamtsl5	1.35406	0.437292	1
9524	10	80127395	80127733	5.65316	12.2817	10.5961	2.19968	1.82081	23.4648	1.12162	TTS	-7748	NM_145361	NM_145361	Btbd2	2.21447	1.14696	1
9581	10	80600960	80601304	13.5133	31.1913	48.4209	4.98765	3.72719	61.0365	1.7633	intr	2116	NM_010731	NM_010731	Zbtb7a	1.26054	0.334044	1
9727	10	82631108	82631647	10.2647	27.4128	26.4733	2.44046	3.61572	34.0757	0.984698	intr	169184	NM_177388	NM_177388	Slc41a2	1.28717	0.364202	1
9772	10	83371694	83372079	10.4446	21.382	14.323	3.11955	2.531	19.7329	0.590819	Inte	186277	NM_001145198	NM_001145198	1500009L16Rik	1.37771	0.462268	1
9888	10	84852671	84853030	0.635519	5.19366	7.44264	1.11516	1.57144	12.2089	1.47842	intr	3292	NM_028709	NM_028709	Btbd11	1.64039	0.714043	1
10058	10	88139474	88139854	4.72814	10.091	8.67696	0.602019	0.539853	10.4357	1.59625	intr	6104	NM_011461	NM_011461	Spic	1.20269	0.266261	1
10178	10	92805507	92805879	3.06655	7.09268	9.47485	2.30612	1.10293	12.9043	1.01911	intr	6737	NR_038014	NR_038014	Gm17745	1.36196	0.44568	1
10258	10	93813061	93813436	4.18278	22.1398	15.3114	1.3726	1.23087	19.2573	0.808765	intr	38555	NM_001359762	NM_172051	Tmcc3	1.25771	0.330803	1
10280	10	94040716	94041067	6.90629	21.2481	15.2245	0.814697	1.16891	22.5957	0.648049	intr	1884	NM_177026	NM_172051	Tmcc3	1.48417	0.569653	1
10330	10	94586389	94586761	2.37658	6.33613	6.26562	1.07619	0.551463	10.9967	0.611465	intr	21884	NR_131146	NR_131146	Gm29684	1.75509	0.811544	1
10332	10	94603834	94604185	8.3688	17.3393	21.5411	4.56231	3.94508	34.1315	1.08008	intr	4449	NR_131146	NR_131146	Gm29684	1.58448	0.664011	1
10337	10	94626162	94626510	30.8955	64.294	36.9192	3.28688	2.65273	45.821	2.17879	Inte	-17877	NR_131146	NR_131146	Gm29684	1.24111	0.311636	1
10350	10	94727481	94727867	12.4124	26.4304	19.2933	2.66697	2.79018	26.6028	0.982147	intr	58669	NM_001330138	NM_009950	Cradd	1.37886	0.463478	1
10368	10	94824938	94825266	2.60844	11.1545	9.01266	1.74365	1.5636	13.2355	1.15582	intr	26192	NR_045337	NR_045337	2310039L15Rik	1.46854	0.554386	1
10381	10	94928125	94928514	4.17887	9.76712	7.45322	1.17618	1.71393	15.8815	0.779658	Inte	36263	NM_001359476	NM_026065	Mrpl42	2.13083	1.09141	1
10483	10	95765268	95765604	6.19608	12.7736	10.6592	3.91491	1.37373	16.5231	2.03094	Inte	76595	NR_110448	NR_110448	4930459C07Rik	1.55013	0.632389	1
10596	10	98074306	98074692	10.1959	21.3266	19.4406	2.07431	2.52444	23.0342	0.589288	Inte	-259998	NR_045179	NR_045179	Gm8633	1.18485	0.244702	1
10632	10	98436467	98436860	7.25673	16.2919	10.8491	2.47394	1.17449	14.4453	1.92931	intr	58878	NM_001359507	NM_026482	Atp2b1	1.33148	0.41303	1
10640	10	98570673	98571043	7.47658	28.8093	22.7396	1.7003	2.495	26.5122	1.43446	prom	89	NM_015737	NM_015737	Galnt4	1.1659	0.22145	1
10642	10	98590250	98590642	11.2039	24.1412	14.6473	2.33436	2.4858	18.5286	0.580268	intr	19677	NM_015737	NM_015737	Galnt4	1.26498	0.339118	1
10674	10	98913852	98914227	6.00799	12.5709	10.915	3.50776	1.77792	13.135	1.21315	Inte	-157765	NR_038019	NR_038019	Gm20110	1.20339	0.267104	1
11058	10	117342965	117343133	6.62047	14.03	24.0255	3.40427	3.66329	29.0708	1.80528	Inte	-19466	NR_045342	NR_045342	4933411E08Rik	1.21	0.275004	1
11116	10	118144886	118145214	2.86928	11.6908	11.7858	0.523095	0.93816	14.8899	1.38698	Inte	-151469	NR_104123	NR_104123	Ifngas1	1.26338	0.337288	1
11124	10	118248069	118248417	23.9297	65.3049	76.2888	4.93032	3.97909	94.2809	1.08939	Inte	57716	NM_001014390	NM_001014390	Dyrk2	1.23584	0.305493	1
11256	10	121023126	121023490	15.513	68.4265	67.7816	3.77089	4.08598	79.8157	1.24981	intr	542	NM_019786	NM_019786	Tbk1	1.17754	0.235778	1
11257	10	121023609	121024083	14.5001	31.9141	27.8249	4.82631	2.38037	33.3765	1.43965	prom	4	NM_019786	NM_019786	Tbk1	1.19952	0.262459	1
11295	10	122127689	122128075	3.62028	8.11139	12.3713	2.07431	1.72725	14.3828	0.785717	intr	11511	NR_106182	NR_106182	Mir8104	1.1626	0.217351	1
11373	10	126419618	126419989	4.53536	12.9909	11.4924	2.00402	1.93532	16.0895	0.817485	intr	4031	NM_001113470	NM_146012	Ctdsp2	1.40001	0.485439	1
11476	10	127534142	127534583	14.7445	57.7554	66.7751	4.40934	5.00068	78.5633	1.03159	intr	4524	NM_054078	NM_054078	Baz2a	1.17654	0.234545	1
11541	10	128081737	128082081	5.80327	25.9757	22.6405	2.66008	1.78905	30.8216	1.7633	intr	-1031	NR_152728	NR_152728	Gm26876	1.36135	0.445039	1
11595	10	129793612	129794006	0.94098	6.42878	3.60717	1.30641	1.30168	10.8065	0.384882	intr	33901	NM_183264	NM_183264	Tespa1	2.99583	1.58296	1
11670	11	4064916	4065339	3.10135	7.31871	18.6809	3.24492	1.45492	24.7693	1.43398	intr	4771	NM_026175	NM_026175	Sf3a1	1.32592	0.406989	1
11693	11	4199908	4200236	3.56487	18.5552	15.5988	2.26675	1.87632	24.6893	1.38698	Inte	33273	NM_001039537	NM_008501	Lif	1.58276	0.662446	1
11699	11	4235628	4236005	6.80823	14.2772	11.9127	3.48915	2.04056	18.6015	0.603356	Inte	69018	NM_001039537	NM_008501	Lif	1.56149	0.642923	1
11926	11	8552924	8553296	1.30328	8.8895	8.86357	0.461224	1.37866	14.4753	0.815287	intr	11428	NM_001083587	NM_001083587	Tns3	1.63312	0.707632	1
11941	11	8605166	8605509	1.24718	6.9744	8.1213	1.50066	1.19618	14.6039	0.884218	Inte	-40800	NM_001083587	NM_001083587	Tns3	1.79822	0.846567	1
11981	11	9433016	9433478	3.33338	11.1935	6.76775	1.36171	1.11009	10.8423	0.984698	intr	341302	NM_178259	NM_178259	Abca13	1.60205	0.679917	1
11996	11	11447836	11448190	21.2684	44.3225	29.8699	2.58494	1.15901	34.7856	0.856743	Inte	58744	NM_028669	NM_028669	Spata48	1.16457	0.219798	1
12069	11	16891995	16892323	2.95623	14.9085	6.58617	1.22056	1.25088	11.7083	0.462328	intr	16562	NM_019549	NM_019549	Plek	1.77771	0.830021	1
12083	11	17087582	17088011	6.38186	28.1274	19.0822	2.13303	1.79322	30.3583	1.23718	intr	23795	NM_025443	NM_025443	Pno1	1.59092	0.669863	1
12173	11	19865280	19865626	19.6171	61.8187	49.4554	5.45471	3.11274	66.4746	1.97224	intr	41008	NM_033523	NM_033523	Spred2	1.34413	0.426675	1
12307	11	21124236	21124629	13.7878	39.2079	34.1384	3.78368	2.21848	47.0534	1.15758	Inte	-14602	NM_139061	NM_139061	Vps54	1.37832	0.462906	1
12377	11	22695643	22695987	3.39906	9.61306	6.27984	1.66255	0.894525	10.6784	0.881648	Inte	63920	NM_016888	NM_016888	B3gnt2	1.70042	0.76589	1
12390	11	22758124	22758438	8.17422	18.9343	17.9238	2.91423	2.12331	22.2007	0.965882	intr	1454	NM_016888	NM_016888	B3gnt2	1.23862	0.308734	1
12396	11	22782537	22782887	8.88161	18.4945	9.90798	1.96086	2.19797	12.165	0.866534	Inte	-22376	NM_001169114	NM_016888	B3gnt2	1.2278	0.296074	1
12772	11	32458926	32459240	7.90174	21.8473	20.6395	3.09637	1.95998	26.9865	1.93176	intr	25817	NM_001359178	NM_009288	Stk10	1.30752	0.386832	1
12834	11	33922773	33923140	8.54791	23.581	23.2353	2.1817	2.65514	37.3068	1.03299	intr	-23971	NM_010696	NM_010696	Lcp2	1.60561	0.683119	1
12944	11	43172255	43172619	3.83909	17.7832	18.2729	1.09984	1.54985	25.9172	0.833206	Inte	15526	NR_029558	NR_029558	Mir146	1.41834	0.5042	1
13008	11	44186258	44186656	12.6114	34.6494	34.4237	1.58068	1.80403	41.7427	2.28608	Inte	-27108	NM_001303244	NM_008352	Il12b	1.21261	0.278121	1
13203	11	49545759	49546132	1.14687	4.71578	11.888	1.0733	1.37496	15.4437	2.4393	Inte	-19722	NM_212484	NM_212484	Cnot6	1.2991	0.377508	1
13208	11	49611874	49612244	6.08918	12.3604	10.2943	1.23658	1.2475	14.3279	0.409847	intr	4402	NM_013529	NM_013529	Gfpt2	1.39183	0.476982	1
13315	11	51641011	51641379	0.54248	3.44149	3.2441	0.310825	0.696822	12.2506	0.618112	intr	29788	NM_199299	NM_199299	Jade2	3.77626	1.91696	1
13319	11	51658297	51658684	0.663231	6.45416	7.34484	1.77339	0.662611	13.1592	0.587765	intr	12492	NM_199299	NM_199299	Jade2	1.79162	0.841267	1
13331	11	51762979	51763342	3.14258	10.8543	9.70976	0.945318	1.55412	11.4994	0.835501	Inte	-17972	NM_029976	NM_029976	Cdkn2aipnl	1.18431	0.244046	1
13485	11	54028052	54028430	9.43086	21.3126	17.8969	1.36171	2.03516	28.0493	0.60176	Inte	-1451	NR_045506	NR_045506	4933405E24Rik	1.56727	0.648253	1
13486	11	54037114	54037490	1.82036	7.95286	11.4908	1.36895	2.04599	29.0867	1.00827	Inte	-10512	NR_045506	NR_045506	4933405E24Rik	2.53131	1.33988	1
13528	11	54591927	54592275	10.8995	27.1935	22.5436	2.46516	3.53697	33.4661	1.52515	intr	9104	NM_178626	NM_178626	Cdc42se2	1.48451	0.569983	1
13689	11	58723781	58724172	6.78327	15.9253	17.7381	1.4627	0.918165	21.0315	1.1635	Inte	-6250	NM_011758	NM_011758	Zfp39	1.18567	0.245701	1
13709	11	58984789	58985486	2.41408	12.6183	10.7663	0.98465	1.25088	14.014	0.979047	Inte	-7891	NM_001270791	NM_173785	Iba57	1.30166	0.380357	1
13767	11	59623511	59623897	5.68901	16.7696	11.4876	2.81514	1.72725	14.5991	0.785717	prom	122	NR_045686	NR_045686	Gm16062	1.27086	0.345799	1
13773	11	59699124	59699514	5.33816	11.0951	13.119	1.75975	1.44653	18.8377	0.972073	Inte	-35682	NR_130986	NR_130986	1810063I02Rik	1.43591	0.521965	1
13861	11	60936025	60936193	31.7443	72.0347	52.7884	5.44683	6.71603	73.7951	0.45132	Inte	-18228	NM_021349	NM_021349	Tnfrsf13b	1.39794	0.483303	1
13863	11	60944162	60944500	6.83442	33.7226	40.7026	3.89175	2.57948	54.9571	1.12162	Inte	-10006	NM_021349	NM_021349	Tnfrsf13b	1.35021	0.433184	1
13864	11	60955118	60955446	1.47812	6.75708	5.54625	0.697461	1.40724	16.0353	1.15582	intr	945	NM_021349	NM_021349	Tnfrsf13b	2.8912	1.53167	1
13907	11	61451616	61451968	1.94447	4.99712	5.81411	1.78724	1.45699	13.7561	2.36943	Inte	-15031	NM_027817	NM_027817	Grap	2.36599	1.24244	1
13908	11	61458097	61458444	23.0946	47.7511	39.1554	3.62599	2.95597	60.2682	0.874026	Inte	-8552	NM_027817	NM_027817	Grap	1.53921	0.622186	1
13920	11	61516448	61516818	0.84786	7.60643	9.52606	1.23658	1.38611	15.1176	0.614771	exon	17668	NM_001033227	NM_001033227	Slc5a10	1.58697	0.666279	1
13963	11	62009499	62009853	2.01405	11.4284	10.7596	2.10026	1.01413	19.5742	1.07093	intr	-52810	NM_007413	NM_007413	Adora2b	1.81924	0.863336	1
14000	11	62376295	62376905	4.0207	18.4549	10.997	1.40635	1.17706	17.1761	1.11868	Inte	11367	NM_001313984	NM_011664	Ubb	1.56188	0.643287	1
14057	11	63817598	63817984	4.80241	10.6633	8.83664	0.740826	1.32865	12.0037	0.785717	intr	40063	NR_131111	NR_131111	9630013K17Rik	1.3584	0.441911	1
14077	11	64440976	64441381	4.43628	9.81558	10.5276	1.977	0.759794	13.502	1.12328	Inte	-191003	NR_028445	NR_028445	F930015N05Rik	1.28253	0.35899	1
14133	11	67301576	67301962	3.69416	8.74936	7.06932	1.92615	1.46152	17.4108	0.785717	Inte	-44731	NM_008088	NM_008088	Gas7	2.46287	1.30034	1
14203	11	68299014	68299356	12.7585	30.3451	27.9259	2.84287	2.09943	39.1795	2.21701	intr	-17336	NM_001081566	NM_001004435	Pik3r6	1.40298	0.488498	1
14204	11	68299995	68300338	9.39545	20.513	19.0602	2.00088	1.3457	22.2709	1.76844	intr	-16354	NM_001081566	NM_001004435	Pik3r6	1.16845	0.224596	1
14511	11	70940972	70941353	7.33558	19.6674	12.086	1.65121	1.61531	25.6372	0.796029	intr	17043	NM_001004142	NM_001004142	Nlrp1a	2.12123	1.0849	1
14517	11	70976500	70976814	7.53844	17.5899	7.24192	1.27498	0.816657	10.768	1.20735	intr	-18451	NM_001004142	NM_001004142	Nlrp1a	1.4869	0.572308	1
14586	11	72506914	72507269	6.98915	15.9547	7.68664	1.28883	1.15574	12.9343	1.49508	intr	3588	NM_009671	NM_009671	Ankfy1	1.68271	0.750783	1
14592	11	72598265	72598643	5.65852	12.6573	8.1213	0.907806	1.62813	11.9265	0.802346	intr	10887	NM_001024926	NM_001024926	Cyb5d2	1.46854	0.554386	1
14604	11	72737765	72738226	7.42358	15.7202	9.74203	1.8609	1.00125	11.228	0.493417	intr	-36675	NM_016745	NM_016745	Atp2a3	1.15253	0.204802	1
14610	11	72766959	72767156	38.0735	109.646	110.235	8.41909	8.33073	146.417	1.53953	Inte	-7613	NM_016745	NM_016745	Atp2a3	1.32822	0.409499	1
14611	11	72767262	72767654	40.0866	138.475	117.469	10.0669	7.19575	139.817	1.7408	Inte	-7213	NM_016745	NM_016745	Atp2a3	1.19025	0.251259	1
14615	11	72812303	72812694	4.66806	13.4961	12.6493	1.17016	1.70516	16.7611	0.77567	prom	-148	NM_008771	NM_008771	P2rx1	1.32507	0.406063	1
14670	11	74454208	74454610	6.10106	12.6017	10.889	1.42268	1.27577	12.9797	0.565834	3' U	-8588	NM_001081158	NM_001081158	Cluh	1.192	0.253384	1
14734	11	75224927	75225255	1.9998	8.58042	7.97274	1.74365	2.50176	24.0529	0.462328	intr	11034	NM_011340	NM_011340	Serpinf1	3.0169	1.59307	1
14735	11	75228389	75228557	11.2039	38.1114	46.6975	4.08513	7.93713	81.0007	1.80528	exon	7652	NM_011340	NM_011340	Serpinf1	1.73458	0.79459	1
14736	11	75228632	75228971	24.6491	51.3686	44.4395	4.7238	4.08473	68.586	1.7893	intr	7323	NM_011340	NM_011340	Serpinf1	1.54336	0.626071	1
14768	11	75470108	75470436	9.73817	20.164	34.8374	4.53349	1.71996	41.1064	1.15582	intr	755	NM_001080775	NM_008659	Myo1c	1.17995	0.238725	1
14770	11	75478795	75479221	0.937242	4.54198	4.9376	2.55081	1.32429	10.8766	0.355971	intr	9491	NM_001080775	NM_008659	Myo1c	2.20282	1.13935	1
14775	11	75515260	75515622	5.35715	35.2769	19.3161	2.52781	3.25851	40.8202	1.25671	intr	22680	NM_001277219	NM_133656	Crk	2.11327	1.07948	1
14876	11	76804341	76804669	2.69539	7.50787	14.9056	2.09238	0.93816	17.9443	0.924655	Inte	-7594	NM_010484	NM_010484	Slc6a4	1.20386	0.267673	1
15050	11	78890017	78890369	24.549	52.9695	49.0969	7.47392	2.76828	57.159	2.36943	intr	-16855	NM_001348207	NM_013571	Ksr1	1.16421	0.219348	1
15069	11	79009673	79010050	3.7067	13.344	16.7381	0.758511	1.49641	22.1447	1.40783	Inte	46664	NM_001042565	NM_019653	Wsb1	1.32301	0.403826	1
15113	11	79472015	79472418	5.30749	16.1495	12.4137	1.27724	1.14535	15.1227	1.50515	intr	16371	NR_045898	NR_045898	Rab11fip4os2	1.21822	0.284779	1
15185	11	80150047	80150431	1.55963	10.3524	9.62289	0.744684	1.60269	14.4577	0.987262	intr	35825	NM_139228	NM_139228	Rhbdl3	1.50243	0.587301	1
15244	11	81915000	81915378	7.69558	18.9859	17.145	1.81561	1.76381	22.9695	2.60763	prom	-158	NM_011331	NM_011331	Ccl12	1.33972	0.421936	1
15279	11	82734033	82734589	4.00086	8.28875	10.6336	0.925766	1.66034	15.4658	0.40911	intr	9556	NM_178680	NM_178680	Unc45b	1.45442	0.540447	1
15283	11	82787478	82787841	4.55674	10.5636	6.10775	1.89064	1.69541	7.81956	1.04438	Inte	10907	NR_106144	NR_106144	Mir7679	1.28027	0.356447	1
15325	11	83212267	83212777	1.7335	6.96696	10.8125	1.12141	2.21234	12.5228	1.18936	intr	-10117	NM_001361566	NM_001013386	Rasl10b	1.15818	0.211861	1
15330	11	83239405	83239828	0.674206	4.99003	5.51019	1.21685	1.69741	11.5458	0.537743	intr	3406	NM_001013759	NM_001013759	Gas2l2	2.09536	1.0672	1
15345	11	83354422	83354818	20.8131	59.7877	48.3791	5.63252	4.27384	62.7194	1.14881	Inte	-10600	NM_013653	NM_013653	Ccl5	1.29641	0.374527	1
15347	11	83362693	83363007	13.2604	27.001	21.3637	3.27851	2.28664	25.923	1.69029	Inte	-18830	NM_013653	NM_013653	Ccl5	1.21342	0.279073	1
15360	11	83410567	83410895	0.956428	9.43846	10.2259	1.56929	2.03268	26.3437	1.61815	intr	-4142	NM_009139	NM_009139	Ccl6	2.57617	1.36523	1
15372	11	83460016	83460330	2.27062	15.3491	11.0439	1.63925	1.30665	19.8078	0.482941	Inte	2707	NM_011337	NM_011337	Ccl3	1.79355	0.842817	1
15377	11	83475750	83476117	7.61541	26.5525	19.3628	2.02587	2.37565	28.0938	1.65279	prom	-152	NM_013652	NM_013652	Ccl4	1.45092	0.536969	1
15398	11	83635324	83635681	1.11839	5.61693	4.93647	0.640804	0.861951	10.4064	0.637157	Inte	-28868	NM_009330	NM_009330	Hnf1b	2.10807	1.07592	1
15417	11	83880553	83880905	13.6113	39.5772	36.6612	2.92458	3.20538	45.7746	1.07701	intr	1130	NM_019819	NM_019819	Dusp14	1.24859	0.320295	1
15418	11	83881108	83881436	7.91226	38.9336	40.037	2.44111	2.50176	57.6507	0.462328	intr	587	NM_019819	NM_019819	Dusp14	1.43994	0.526004	1
15419	11	83886307	83886666	5.87855	14.3071	9.34288	0.955851	0.857149	16.511	0.211203	Inte	-4628	NM_019819	NM_019819	Dusp14	1.76723	0.82149	1
15445	11	84640779	84641130	4.30628	9.52158	11.9853	1.62939	1.0228	15.2224	1.2961	intr	1550	NM_177564	NM_177564	Dhrs11	1.27009	0.344933	1
15478	11	85047751	85048126	14.2214	35.1797	33.3515	4.27032	3.00878	41.7427	2.62849	prom	683	NM_025825	NM_025825	Appbp2	1.2516	0.323773	1
15563	11	86432099	86432456	3.43505	10.5441	16.4018	1.76221	2.58585	21.9821	1.27431	intr	-34618	NR_029738	NR_029738	Mir21a	1.34022	0.422474	1
15608	11	86772314	86772687	8.7927	18.8631	15.241	3.6799	2.33744	23.2774	1.42293	intr	34763	NM_001005341	NM_001005341	Ypel2	1.52729	0.61097	1
15720	11	88194140	88194488	16.2263	36.9994	33.9788	4.76598	1.17899	51.9384	1.08939	intr	28039	NR_039545	NR_039545	Mir378b	1.52856	0.61217	1
15758	11	88848899	88849425	1.73499	6.95569	9.07856	0.869837	0.48751	14.9988	1.44148	intr	-11555	NM_009546	NM_009546	Trim25	1.65211	0.724311	1
15793	11	90099893	90100267	15.4795	40.3532	39.0647	1.83503	3.01683	46.3187	0.608196	Inte	-10710	NM_026178	NM_026178	Mmd	1.18569	0.245729	1
15851	11	94021695	94022047	14.5835	30.2825	23.7409	2.92458	3.64248	28.6981	1.93862	Inte	-50897	NM_009427	NM_009427	Tob1	1.2088	0.273577	1
16056	11	96635806	96636165	7.46735	34.5918	37.6882	3.98271	3.4286	48.4866	0.422405	intr	2883	NM_001163389	NM_028965	Snx11	1.28652	0.363472	1
16187	11	97810978	97811329	1.13751	7.31658	12.7951	1.62939	1.0228	16.7684	1.2961	intr	36606	NM_028199	NM_028199	Plxdc1	1.31054	0.390157	1
16188	11	97818335	97818680	29.5109	59.8565	64.9233	6.29938	3.56773	77.3147	1.31864	intr	29252	NM_028199	NM_028199	Plxdc1	1.19086	0.252006	1
16341	11	100246331	100246765	1.18281	8.99758	8.77624	0.79067	2.12707	10.3876	1.22293	intr	12556	NM_010593	NM_010593	Jup	1.1836	0.243184	1
16389	11	100705315	100705778	5.17406	18.6916	13.8746	1.60582	2.21538	22.0885	0.491285	intr	6352	NM_001113563	NM_011489	Stat5b	1.59201	0.670845	1
16402	11	100795047	100795375	2.69539	8.47316	9.70594	2.44111	0.46908	17.9443	1.38698	intr	5643	NM_213660	NM_011486	Stat3	1.84879	0.886583	1
16418	11	100875122	100875513	8.46086	25.3726	17.8835	2.34033	1.31166	22.9531	1.35742	intr	4552	NM_001243050	NM_016920	Atp6v0a1	1.28348	0.360064	1
16464	11	101412725	101413158	11.2627	27.705	18.2495	1.71707	1.18444	22.944	1.57597	prom	327	NM_009764	NM_009764	Brca1	1.25724	0.330263	1
16539	11	102173179	102173507	4.26045	17.4826	12.8257	0.871826	1.71996	16.0353	1.38698	intr	5258	NM_001044383	NM_011551	Ubtf	1.25025	0.322213	1
16544	11	102237614	102238008	0.94098	3.75012	5.48291	2.03219	1.82235	10.7005	0.577323	intr	523	NR_131196	NR_131196	Bloodlinc	1.95162	0.96467	1
16567	11	102620231	102620664	1.51486	9.18085	8.79651	1.18874	1.18444	11.472	0.875539	Inte	-2301	NM_001110778	NM_009613	Adam11	1.30415	0.383115	1
16595	11	102955451	102955801	5.29637	11.4585	12.1819	3.2681	1.02572	14.7888	1.08317	intr	7346	NM_152813	NM_152813	Plcd3	1.214	0.279764	1
16685	11	104164863	104165467	4.67446	11.4159	11.2004	1.32564	1.27366	15.3425	1.00426	intr	72415	NM_001285455	NM_010838	Mapt	1.36982	0.453984	1
16731	11	104864413	104864804	7.65854	15.8354	12.3585	0.731352	1.9675	17.2949	0.193917	Inte	-88924	NM_001081046	NM_001081046	Efcab3	1.39944	0.484845	1
16780	11	105809506	105809858	1.78243	6.69614	6.62163	0.812383	1.45699	14.4676	0.86161	Inte	-3881	NM_007805	NM_007805	Cyb561	2.18491	1.12757	1
16840	11	106436997	106437372	2.58572	15.3853	11.9762	2.28767	1.23087	20.7044	1.21315	intr	37059	NM_198292	NM_198292	Tex2	1.72879	0.789764	1
16941	11	108019535	108019863	7.91226	17.5899	9.01266	2.09238	1.09452	11.4538	1.38698	intr	161537	NR_106082	NR_106082	Mir7223	1.27086	0.345799	1
16946	11	108060937	108061286	3.26865	13.709	6.35276	0.655493	1.17561	11.1234	1.30353	intr	144090	NM_011101	NM_011101	Prkca	1.75096	0.808143	1
16954	11	108113270	108113598	3.91266	12.9779	9.3593	0.523095	1.87632	13.3627	0.231164	intr	91768	NM_011101	NM_011101	Prkca	1.42775	0.513744	1
17153	11	113519755	113520624	7.15435	14.9787	14.8501	1.38208	1.88856	21.712	0.52351	intr	9347	NM_013581	NM_013581	Cog1	1.46207	0.548017	1
17253	11	115025983	115026613	6.60915	15.9146	20.213	1.81561	2.11657	29.4186	0.962815	intr	1643	NM_012030	NM_012030	Slc9a3r1	1.45543	0.541447	1
17293	11	115474223	115474563	11.5753	24.5223	22.5724	4.03707	2.5643	31.6753	1.33803	prom	-110	NM_001243587	NM_027162	Mif4gd	1.40328	0.488798	1
17317	11	115627159	115627553	4.19822	9.28602	13.4187	3.04829	1.56201	15.7859	1.34709	intr	609	NM_028014	NM_028014	Tmem94	1.17641	0.234396	1
17322	11	115682352	115682680	1.73896	5.68453	9.70594	1.74365	0.7818	12.0901	0.693491	intr	-2856	NM_001252532	NM_145438	Llgl2	1.24564	0.316887	1
17349	11	115971892	115972262	9.71185	20.9177	18.5912	3.40059	2.91083	22.1123	0.819694	prom	-528	NM_001205081	NM_172570	Trim47	1.1894	0.250233	1
17473	11	117194685	117195013	2.78233	8.47316	10.7459	1.04619	2.18904	13.2355	1.84931	intr	1222	NM_001113488	NM_017380	2024-09-09	1.23168	0.30063	1
17506	11	117641198	117641554	9.93356	25.1001	45.9903	4.17693	4.32186	62.0277	1.27789	prom	-414	NR_154387	NM_145439	Tmc6	1.34871	0.431585	1
17523	11	117801031	117801387	5.92809	12.1548	7.98442	1.44586	1.44062	10.0839	0.851929	Inte	29471	NM_007707	NM_007707	Socs3	1.26295	0.336795	1
17553	11	118064923	118065277	9.18406	26.3351	18.9497	2.42338	1.01413	34.0781	1.71349	intr	8956	NM_001112700	NM_011180	Cyth1	1.79834	0.846669	1
17554	11	118066799	118067206	6.16626	33.8832	22.4882	1.4052	2.14217	29.9481	0.186294	intr	7053	NM_001112700	NM_011180	Cyth1	1.33172	0.413294	1
17559	11	118091381	118091719	23.0345	47.2532	37.3387	2.36889	2.88295	48.6586	1.12162	intr	-17494	NM_001112700	NM_011180	Cyth1	1.30317	0.382022	1
17609	11	118908831	118909264	5.53254	16.5743	14.7046	1.18874	0.947549	22.7512	0.175108	Inte	-6821	NM_013926	NM_013926	Cbx8	1.54722	0.629674	1
17611	11	118919388	118919729	1.5054	10.4198	11.3365	1.34174	1.80479	16.6481	1.11176	Inte	-17332	NM_013926	NM_013926	Cbx8	1.46854	0.554386	1
17614	11	118950318	118950693	13.2328	80.6788	76.102	6.40548	5.19699	109.644	1.61753	Inte	-2955	NM_007625	NM_007625	Cbx4	1.44075	0.526822	1
17619	11	118990172	118990526	0.886181	2.48444	5.29949	2.10026	1.73851	17.8055	0.856743	Inte	25102	NR_105899	NR_105899	Mir6934	3.35985	1.7484	1
17634	11	119191075	119191435	4.75316	10.3585	18.476	1.90639	3.84646	27.7125	0.842464	intr	15154	NM_130886	NM_130886	Card14	1.49992	0.584888	1
17720	11	120112688	120113119	2.5806	7.42774	8.96923	1.85774	1.30893	10.5567	0.703682	intr	18643	NM_198423	NM_198423	Bahcc1	1.17699	0.235108	1
17772	11	120564747	120565121	0.686284	3.66847	4.10408	2.90546	0.274257	11.496	1.01366	exon	10147	NM_016665	NM_016665	Cenpx	2.80111	1.486	1
17815	11	121038165	121038525	5.62457	12.1175	16.1072	2.54186	1.28215	21.2192	1.05308	TTS	16760	NM_145440	NM_145440	Uts2r	1.31737	0.397661	1
17853	11	121546717	121547045	3.47792	10.082	5.37293	1.22056	0.62544	7.76312	1.15582	Inte	-12416	NM_178664	NM_178664	B3gntl1	1.44486	0.530927	1
17860	11	121584716	121585044	5.65162	14.694	19.9318	2.61548	2.3454	24.562	0.693491	Inte	21139	NM_144797	NM_144797	Metrnl	1.2323	0.301353	1
18046	12	8372780	8373153	5.04625	15.845	15.8507	1.37996	1.09997	23.9489	0.609826	Inte	52728	NM_021429	NM_021429	Hs1bp3	1.51091	0.595413	1
18105	12	8935546	8935906	3.01033	10.6516	10.1065	1.27093	0.997229	17.3928	0.631848	intr	7613	NM_008640	NM_008640	Laptm4a	1.72095	0.783205	1
18342	12	17675668	17676057	3.37242	10.8524	6.43023	1.47023	0.659204	7.83346	0.194914	Inte	-21752	NM_001361645	NM_016677	Hpcal1	1.21822	0.284779	1
18343	12	17676205	17676533	1.47812	10.2965	6.23953	0.697461	1.40724	10.5629	0.924655	Inte	-21246	NM_001361645	NM_016677	Hpcal1	1.6929	0.759501	1
18476	12	25660394	25660783	5.49851	11.4854	11.2529	2.49938	0.659204	13.4135	0.779658	intr	792	NM_001081378	NM_001081378	Kidins220	1.192	0.253384	1
18528	12	26005270	26005584	2.90639	10.3074	5.43144	0.910697	1.63331	10.5021	0.965882	Inte	191388	NR_045844	NR_045844	Gm17746	1.93358	0.951276	1
18550	12	26156970	26157340	8.78691	23.1996	17.823	1.85487	2.495	26.061	1.02462	Inte	343116	NR_045844	NR_045844	Gm17746	1.46221	0.548154	1
18569	12	26466387	26466746	2.70096	7.83949	10.293	1.59309	0.428574	14.4181	0.84481	Inte	428803	NR_131149	NR_131149	Gm29687	1.40076	0.486215	1
18661	12	32411551	32411924	8.86916	23.7675	14.479	1.22663	1.51246	17.0104	0.609826	intr	-12947	NM_175191	NM_175191	Gpr22	1.17483	0.232458	1
18685	12	32780001	32780361	6.5752	13.7787	8.52736	2.22412	1.99446	12.2909	0.631848	Inte	-34037	NM_011158	NM_011158	Prkar2b	1.44135	0.527419	1
18691	12	32812770	32813137	9.71353	22.0472	18.2784	3.11672	2.23591	28.4351	1.03299	Inte	-66810	NM_011158	NM_011158	Prkar2b	1.55566	0.637527	1
18789	12	33735327	33735689	23.8708	52.9639	38.0041	2.6858	3.25851	47.7389	0.628357	intr	42232	NM_001024478	NM_001024478	Cdhr3	1.25615	0.32901	1
18792	12	33768298	33768644	2.88486	10.981	12.4871	1.65294	1.48226	14.7185	0.657414	intr	9269	NM_001024478	NM_001024478	Cdhr3	1.1787	0.237196	1
18826	12	34023079	34023447	1.62744	14.1484	15.6026	0.466237	1.11491	22.7997	0.618112	intr	35883	NM_001033436	NM_028139	Atxn7l1	1.46127	0.547226	1
18914	12	36219708	36220075	6.06124	13.4201	10.8431	2.1817	1.67693	18.0847	1.23959	prom	-231	NM_001314027	NM_013464	Ahr	1.66785	0.737986	1
19059	12	41311429	41311802	8.25749	20.1835	11.888	1.99328	1.64995	14.4365	0.609826	intr	138976	NM_172803	NM_172803	Dock4	1.21437	0.280211	1
19093	12	42896975	42897400	4.96565	10.0986	5.61803	1.34569	0.603366	6.67883	0.713616	intr	-684544	NM_001271708	NM_010733	Lrrn3	1.18882	0.249532	1
19332	12	56456433	56456804	2.0755	16.4994	11.4924	1.23325	1.52061	24.7531	1.63497	intr	-28590	NM_001310583	NM_011968	Psma6	2.15386	1.10693	1
19341	12	56493959	56494461	17.4977	85.4965	63.0776	2.50641	3.88221	74.0891	1.05727	intr	-5602	NM_011968	NM_011968	Psma6	1.17457	0.232134	1
19460	12	70512941	70513520	3.74342	13.9139	11.7822	1.2841	1.32865	15.0677	0.523812	Inte	40094	NM_007481	NM_007481	Arf6	1.27886	0.354855	1
19541	12	71927570	71927898	4.26045	10.4038	12.1324	1.56929	1.40724	18.8351	1.38698	intr	1233	NM_028127	NM_028127	Frmd6	1.55246	0.634556	1
19555	12	72116899	72117250	5.60629	12.1275	17.1681	4.23643	3.50674	21.5254	1.72813	prom	121	NM_001081195	NM_001081195	Arid4a	1.2538	0.326312	1
19592	12	72956904	72957302	1.71973	7.95521	7.99887	1.43698	2.06175	12.6906	0.571521	intr	25048	NM_172464	NM_026102	Daam1	1.58655	0.665894	1
19596	12	72987908	72988322	16.3949	44.357	32.956	2.76289	2.97311	43.5576	0.732577	intr	-2415	NM_001286452	NM_026102	Daam1	1.32169	0.402383	1
19648	12	74145598	74145991	14.2957	35.2692	39.7799	5.96657	2.47948	49.7088	0.578792	intr	1904	NM_009189	NM_009189	Six1	1.2496	0.321463	1
19679	12	74529759	74530111	4.45608	11.0936	10.8207	1.78724	1.74839	13.7561	1.07701	Inte	-19385	NR_046013	NR_046013	D830013O20Rik	1.27128	0.346278	1
19719	12	74848182	74848533	6.58129	26.3597	21.3791	1.30352	2.0456	26.6392	0.864065	intr	-153953	NM_001313920	NM_010431	Hif1a	1.24604	0.317347	1
19962	12	80269421	80269735	4.8137	11.0917	10.6818	2.00353	1.79665	12.3633	0.965882	intr	3867	NM_016800	NM_016800	Vti1b	1.15741	0.210902	1
19980	12	80537728	80538231	9.52521	23.29	20.3436	2.27403	1.93725	26.9709	1.35665	intr	139642	NM_001252562	NM_009014	Rad51b	1.32577	0.406829	1
20018	12	80939178	80939535	11.823	36.4608	27.071	2.08261	2.44219	33.9086	1.06193	Inte	86363	NR_131075	NR_131073	9430078K24Rik	1.25258	0.324904	1
20040	12	81123560	81123925	2.65656	26.9872	19.6246	2.82042	1.68612	29.0483	0.830923	Inte	-86492	NR_131074	NR_131073	9430078K24Rik	1.4802	0.565791	1
20057	12	81262256	81262596	5.78767	12.106	14.8811	3.53243	1.35757	18.6614	2.45306	Inte	-28595	NR_033514	NR_033514	2310015A10Rik	1.25404	0.32658	1
20058	12	81265601	81265929	1.91286	5.25551	5.19961	1.22056	1.40724	10.0539	0.693491	Inte	-31934	NR_033514	NR_033514	2310015A10Rik	1.93358	0.951276	1
20223	12	84827863	84828217	7.65339	19.7762	24.5704	4.36208	2.17314	28.6539	1.71349	intr	646	NM_001267625	NM_058212	Dpf3	1.1662	0.221811	1
20281	12	85535597	85535911	19.8906	41.6779	25.7088	2.54995	3.26663	30.4429	1.44882	prom	-789	NM_001163502	NM_001163501	Elmsan1	1.18414	0.243843	1
20321	12	86181841	86182179	1.60314	16.2368	8.57782	0.676826	1.97254	15.6844	0.672974	intr	-34742	NR_028577	NR_028577	D030025P21Rik	1.82848	0.870645	1
20349	12	86433932	86434315	2.30832	8.17492	9.64802	0.895955	1.60687	12.7517	1.38578	intr	2441	NM_001361239	NM_175198	Prox2	1.32169	0.402383	1
20356	12	86510507	86510865	7.32889	14.7401	13.4977	2.0768	1.28931	20.7547	1.69434	intr	6246	NM_001271705	NM_008827	Pgf	1.53765	0.620729	1
20360	12	86527337	86527732	8.80838	19.5938	22.1639	2.751	1.29838	26.5251	0.959769	Inte	-9272	NM_008827	NM_008827	Pgf	1.19677	0.259143	1
20380	12	86705326	86705689	3.7711	12.0173	12.6853	2.3633	1.13027	16.9041	0.626626	intr	10159	NM_026775	NM_026775	Tmed10	1.33257	0.414208	1
20391	12	86785604	86786014	12.4509	24.969	20.3825	2.37137	1.12579	30.4416	0.739724	Inte	-29031	NM_010234	NM_010234	Fos	1.49352	0.578715	1
20399	12	86815360	86815688	3.04318	12.6561	16.8121	2.44111	2.3454	20.8713	1.61815	intr	684	NM_010234	NM_010234	Fos	1.24145	0.312025	1
20402	12	86837291	86837652	1.896	13.7406	12.4407	1.74269	1.42067	21.0448	0.630097	Inte	22632	NM_010234	NM_010234	Fos	1.69161	0.7584	1
20403	12	86838693	86839176	5.01886	17.9905	15.5364	2.13137	0.743277	20.2232	0.627923	Inte	24095	NM_010234	NM_010234	Fos	1.30166	0.380357	1
20405	12	86854620	86854972	41.077	98.4432	82.3666	8.44878	5.53657	98.5459	3.23104	Inte	39956	NM_010234	NM_010234	Fos	1.19643	0.258737	1
20410	12	86881450	86881778	3.13013	9.97474	14.0389	1.74365	2.03268	23.7984	2.08047	Inte	-58441	NM_001205052	NM_030887	Jdp2	1.69517	0.761431	1
20414	12	86913041	86913414	2.59958	6.41346	10.5163	1.22663	1.37496	17.3462	1.42293	Inte	-26827	NM_001205052	NM_030887	Jdp2	1.64945	0.721986	1
20428	12	87005163	87005517	2.73911	11.3291	9.63544	2.58494	3.33215	27.2389	1.28511	Inte	-22330	NM_016767	NM_016767	Batf	2.82695	1.49924	1
20437	12	87044445	87044806	2.52799	10.1349	26.9285	1.58426	1.42067	31.2203	1.26019	intr	16956	NM_016767	NM_016767	Batf	1.15938	0.213349	1
20441	12	87067711	87068063	3.32181	7.39574	10.1747	2.59963	2.03979	24.0732	0.86161	Inte	-19602	NM_145447	NM_145447	Flvcr2	2.36599	1.24244	1
20460	12	87315070	87315485	1.78673	10.4268	6.02737	1.92936	0.988647	7.14152	0.913515	intr	104713	NM_009368	NM_009368	Tgfb3	1.18485	0.244702	1
20483	12	87993407	87993756	1.14403	5.24168	6.18987	1.47486	0.881709	11.3626	0.869017	Inte	-26068	NM_177354	NM_177354	Vash1	1.83568	0.876314	1
20485	12	88013267	88013649	1.56779	9.76191	8.63154	1.19773	0.939797	13.8778	0.198486	Inte	-6192	NM_177354	NM_177354	Vash1	1.6078	0.68509	1
20486	12	88019199	88019600	10.1701	29.6527	24.6677	2.28197	2.6858	32.6863	0.945408	prom	-250	NM_177354	NM_177354	Vash1	1.32507	0.406063	1
20487	12	88027874	88028222	11.637	42.155	41.4933	3.45123	4.27384	66.3325	1.30727	intr	8398	NM_177354	NM_177354	Vash1	1.59863	0.676837	1
20499	12	88143250	88143578	2.34759	20.0567	15.5988	2.09238	2.65812	36.2703	0.462328	Inte	68095	NM_001195767	NM_001195767	Lrrc74a	2.32519	1.21735	1
20507	12	88175509	88175837	7.47752	15.8738	14.0389	2.96421	1.71996	19.726	1.15582	Inte	50091	NM_145836	NM_145836	Irf2bpl	1.40509	0.490661	1
20585	12	92920309	92920711	3.19242	16.9773	10.7476	1.28041	1.91366	15.6795	1.13167	intr	-91583	NM_175335	NM_031391	Gtf2a1	1.45888	0.544863	1
20631	12	96931320	96931682	5.19958	28.377	17.9027	0.94793	1.27507	23.1776	1.67562	intr	1065	NM_201518	NM_201518	Flrt2	1.29464	0.372548	1
20679	12	99812454	99812799	10.9943	23.861	18.9497	2.4866	2.22983	25.7716	0.439546	5' U	295	NM_001316665	NM_029911	Kcnk10	1.36	0.443606	1
20817	12	101616550	101616934	5.71864	19.6054	20.134	1.48937	1.73625	25.8718	1.38217	intr	101923	NR_045741	NR_045741	Gm10432	1.28498	0.361741	1
20932	12	103215929	103216243	5.44948	11.4278	11.9492	0.728558	1.46998	16.4844	1.93176	intr	1902	NM_016856	NM_016856	Cpsf2	1.37954	0.464188	1
21000	12	103934859	103935228	1.62303	9.15245	9.24375	1.54991	1.80683	12.5567	0.616437	intr	8035	NM_172584	NM_172584	Itpk1	1.3584	0.441911	1
21205	12	110068209	110068617	10.9742	32.0756	19.7857	1.12141	1.63412	24.8614	1.30086	intr	5673	NM_181328	NM_181328	Slc25a29	1.25654	0.329452	1
21299	12	112394847	112395161	2.08897	26.3288	13.9407	0.364279	1.14332	16.4844	0.965882	Inte	-9577	NM_001286122	NM_011632	Traf3	1.18246	0.241796	1
21324	12	112680689	112681178	19.5375	69.0645	70.2185	2.80696	5.24398	81.522	1.39549	prom	62	NM_009396	NM_009396	Tnfaip2	1.16098	0.215338	1
21532	12	117404374	117404699	4.73853	10.0668	5.59745	0.703899	1.89364	9.24761	0.93319	Inte	88341	NM_009511	NM_009511	Vipr2	1.65211	0.724311	1
21535	12	117409395	117409787	5.31092	11.936	7.25116	1.31308	1.70081	18.3157	1.54738	Inte	91907	NM_146039	NM_146039	Wdr60	2.5259	1.33679	1
21599	12	118999828	119000194	1.87009	11.5343	13.2027	2.50019	1.12101	15.739	1.03582	Inte	-82323	NM_146040	NM_146040	Cdca7l	1.19211	0.25352	1
21631	12	120339952	120340335	6.2548	21.7692	21.6709	1.79191	2.54422	27.9011	1.78171	Inte	-135250	NM_029961	NM_029961	Abcb5	1.28749	0.364562	1
21635	12	120378026	120378368	5.33688	14.4011	13.298	1.50505	1.94947	15.623	1.55191	Inte	98552	NM_177290	NM_177290	Itgb8	1.17483	0.232458	1
21653	12	120551233	120551587	7.89507	38.161	32.2787	1.9387	2.60777	50.5865	1.07093	Inte	-74661	NM_177290	NM_177290	Itgb8	1.56718	0.648168	1
21711	13	3777735	3778069	5.63548	21.6977	18.3823	1.88356	1.99616	24.8706	2.27011	Inte	25662	NM_027416	NM_027416	Calml3	1.35296	0.436123	1
21824	13	6192925	6193296	8.14827	35.7487	32.1787	1.3874	1.65885	40.055	1.02186	Inte	332376	NM_011803	NM_011803	Klf6	1.24477	0.315874	1
21853	13	6646937	6647276	6.89838	21.0663	13.9188	2.53061	2.42058	18.3471	2.23663	intr	910	NM_019703	NM_019703	Pfkp	1.31815	0.398515	1
21863	13	6887561	6887875	3.17886	10.1954	5.61249	0.728558	0.979989	9.17275	0.965882	Inte	-239701	NM_001291071	NM_019703	Pfkp	1.63435	0.708714	1
21976	13	9655967	9656325	5.01869	10.2198	6.51065	1.75729	1.43257	11.3102	1.05896	intr	106910	NM_001347476	NM_144516	Zmynd11	1.73718	0.796747	1
22092	13	13876324	13876700	6.97804	14.9701	20.26	1.67316	1.63679	24.3129	1.41157	prom	-62	NM_010317	NM_010317	Gng4	1.20004	0.263084	1
22139	13	16013681	16014043	3.15126	10.5928	8.79433	0.473965	0.99172	10.4933	0.418905	intr	-89822	NM_008380	NM_008380	Inhba	1.19319	0.254826	1
22142	13	16035773	16036185	0.276883	5.80636	5.24336	0.55526	0.746885	11.2462	0.184033	intr	-67705	NM_008380	NM_008380	Inhba	2.14485	1.10087	1
22167	13	16387322	16387677	2.89206	10.108	7.84677	1.28883	0.866807	10.7002	0.640747	Inte	-272244	NR_155430	NR_155430	B230303A05Rik	1.36365	0.447471	1
22198	13	16738631	16739020	3.37242	13.0228	8.03779	0.58809	0.527363	13.0915	0.194914	Inte	-623570	NR_155430	NR_155430	B230303A05Rik	1.62875	0.703764	1
22289	13	19856102	19856484	2.09039	5.98608	9.52445	1.64688	0.805541	12.7851	0.793945	intr	-31473	NM_175688	NM_175688	A530099J19Rik	1.34234	0.424751	1
22382	13	21266129	21266495	3.27266	13.0722	18.4837	3.59402	1.40126	23.1524	1.45014	Inte	-5488	NM_009054	NM_009054	Trim27	1.25258	0.324904	1
22697	13	30664863	30665286	9.91083	22.7878	27.4166	2.43369	2.7886	33.6507	0.71699	Inte	-27890	NM_025710	NM_025710	Uqcrfs1	1.22739	0.295589	1
22699	13	30670901	30671069	2.71609	7.53851	9.81323	2.04256	3.96857	12.4234	1.80528	Inte	-33800	NM_025710	NM_025710	Uqcrfs1	1.26599	0.340261	1
22721	13	30759121	30759482	2.05399	8.47821	9.13365	2.21796	0.994467	13.9913	1.26019	intr	7374	NM_134068	NM_134068	Dusp22	1.53184	0.615268	1
22737	13	30843109	30843423	8.53751	30.9223	19.7342	1.27498	2.93997	24.5936	0.965882	intr	2164	NM_001347508	NM_013674	Irf4	1.24624	0.317583	1
22739	13	30853193	30853507	5.35865	16.5815	9.4145	1.45712	0.816657	12.895	0.482941	exon	12248	NM_001347508	NM_013674	Irf4	1.3697	0.453859	1
22779	13	31298125	31298453	6.5211	17.9116	11.2658	1.74365	2.50176	24.3075	0.462328	Inte	34666	NR_045957	NR_045957	4930401O12Rik	2.15763	1.10945	1
22780	13	31298759	31299109	8.06678	20.0022	14.6183	1.63405	1.31878	16.9356	1.2998	Inte	34021	NR_045957	NR_045957	4930401O12Rik	1.15852	0.21228	1
22793	13	31443300	31443675	4.79118	16.7925	18.9497	1.67763	3.28231	22.708	1.61753	Inte	-110533	NR_045957	NR_045957	4930401O12Rik	1.19833	0.261027	1
22797	13	31598629	31599070	4.39748	9.65248	10.3128	0.38906	0.581475	14.5768	1.03159	Inte	-51189	NM_008239	NM_008239	Foxq1	1.41347	0.499245	1
22847	13	33073675	33074058	7.22281	14.972	11.726	1.19461	2.41031	14.3865	1.18781	Inte	16485	NM_011454	NM_011454	Serpinb6b	1.22688	0.294999	1
22849	13	33075448	33075786	5.99066	15.7164	10.5961	2.36889	1.36561	14.0789	0.448649	Inte	18235	NM_011454	NM_011454	Serpinb6b	1.32868	0.409996	1
22854	13	33103678	33104278	5.60872	26.5607	27.3823	1.90639	2.90621	33.6724	0.758217	intr	7568	NM_009256	NM_009256	Serpinb9	1.22971	0.298324	1
22860	13	33127270	33127634	0.391744	2.89943	2.49886	1.25696	0.986271	11.6971	0.208301	exon	8169	NM_011452	NM_011452	Serpinb9b	4.68098	2.22681	1
22943	13	34402763	34403118	21.1281	47.666	28.1843	3.06097	3.03382	37.5096	0.854329	intr	34110	NM_001033167	NM_001033167	Slc22a23	1.33087	0.412367	1
23058	13	35962916	35963334	7.16385	26.511	26.6565	2.32598	1.9631	35.7509	0.906958	intr	35091	NM_145938	NM_145938	Rpp40	1.34117	0.423492	1
23059	13	35966118	35966529	8.60425	30.2152	24.2058	2.6439	2.74524	32.6019	0.368962	TTS	31892	NM_145938	NM_145938	Rpp40	1.34686	0.429604	1
23063	13	36039504	36039925	1.01611	5.84936	6.75167	1.22263	1.34002	10.4109	0.360198	Inte	-20060	NM_029628	NM_029628	Ppp1r3g	1.54197	0.624775	1
23115	13	36620099	36620456	10.3052	27.5919	23.5677	4.32543	1.7239	27.2438	2.33624	intr	206068	NM_153529	NM_153529	Nrn1	1.15598	0.209119	1
23151	13	37312258	37312641	6.55265	18.5543	14.6947	1.64258	1.47297	21.2528	0.791872	Inte	-124764	NM_010745	NM_010745	Ly86	1.44629	0.53236	1
23248	13	38056444	38056808	3.76074	7.73181	11.8696	2.51392	2.39523	14.22	1.87471	Inte	29451	NM_001360842	NM_025965	Ssr1	1.19802	0.260655	1
23339	13	41552702	41553090	19.4046	47.3294	38.6808	3.24283	3.04015	46.9067	1.95417	intr	29833	NM_001111324	NM_017464	Nedd9	1.21266	0.278176	1
23437	13	42334425	42334805	1.72615	16.6641	11.5194	1.50505	2.42934	16.038	1.19719	Inte	-62230	NM_010104	NM_010104	Edn1	1.39226	0.477424	1
23463	13	42669564	42669935	13.068	26.2663	20.6863	3.23727	1.52061	25.6532	0.613114	Inte	-106418	NM_001302635	NM_198419	Phactr1	1.2401	0.310461	1
23511	13	43588077	43588434	4.7931	10.7411	7.32509	1.12141	1.29293	10.9911	0.637157	Inte	-11914	NM_019930	NM_019930	Ranbp9	1.50047	0.585413	1
23525	13	43710166	43710599	2.30523	9.50584	8.40263	1.71707	1.30288	13.4965	0.700432	prom	-783	NM_183204	NM_183204	Rnf182	1.60622	0.683669	1
23805	13	47076014	47076361	3.61623	8.41474	11.4681	3.62599	2.06918	14.7964	0.874026	Inte	34031	NM_175340	NM_175340	Nhlrc1	1.29022	0.367618	1
23887	13	49299266	49299594	3.47792	13.7287	17.5054	1.39492	1.87632	29.1435	1.38698	intr	11965	NM_026738	NM_026738	Card19	1.66483	0.735378	1
24020	13	51873246	51873632	6.05843	27.524	36.3775	1.92615	1.59439	44.5544	1.37501	intr	15677	NM_013660	NM_013660	Sema4d	1.22478	0.292519	1
24033	13	51974454	51974794	2.93577	10.8643	12.2058	1.34569	1.65926	14.4872	0.669015	Inte	32580	NM_011817	NM_011817	Gadd45g	1.18691	0.247205	1
24062	13	52179093	52179691	4.33984	9.58912	8.08055	0.860746	1.20068	12.1459	0.507169	Inte	-12718	NR_045061	NR_045061	4921525O09Rik	1.5031	0.587939	1
24287	13	55629666	55630044	5.65852	16.0077	10.8284	1.36171	2.30652	15.129	0.802346	prom	44	NM_013739	NM_013739	Dok3	1.39716	0.482493	1
24310	13	56210174	56210502	0.695584	6.32806	4.50633	0.523095	0.93816	12.2174	0.462328	intr	26573	NM_012015	NM_012015	H2afy	2.71116	1.43891	1
24311	13	56215003	56215349	4.36851	24.6055	32.3678	1.81824	3.40919	49.5845	1.09569	intr	21735	NM_012015	NM_012015	H2afy	1.53191	0.615329	1
24359	13	58214977	58215326	14.6272	37.4982	32.2525	2.78585	1.46952	40.9054	0.434508	prom	-144	NM_001362415	NM_001195075	Klhl3	1.26829	0.342882	1
24509	13	63307085	63307440	2.49039	7.23414	9.44816	1.12772	1.58915	18.4608	0.427165	intr	-34075	NR_110521	NM_028079	2010111I01Rik	1.95391	0.966364	1
24516	13	63367112	63367596	4.5371	11.4843	8.80926	1.06348	1.27156	16.9041	0.783282	intr	26016	NR_110520	NM_028079	2010111I01Rik	1.9189	0.940277	1
24633	13	67481599	67481927	3.56487	8.79493	11.9591	2.44111	0.93816	17.9443	1.15582	Inte	-5064	NM_001001186	NM_001001186	Zfp456	1.50047	0.585413	1
24667	13	69626571	69626997	2.20921	7.76266	7.60657	0.805518	1.44468	10.1907	0.889926	Inte	45958	NM_001169131	NM_198600	Papd7	1.33972	0.421936	1
24731	13	73645662	73645990	2.08675	13.7287	8.66602	0.174365	0.46908	10.9447	0.924655	intr	-28369	NM_010020	NM_010020	Slc6a3	1.26295	0.336795	1
24810	13	75858116	75858454	2.36251	6.86941	7.56866	1.01524	0.75867	10.1269	1.57027	intr	13353	NM_138953	NM_138953	Ell2	1.33801	0.420085	1
24820	13	75923147	75923493	28.1892	62.3271	39.5972	2.14882	3.11274	48.4987	1.53397	Inte	-54013	NM_001360151	NM_053108	Glrx	1.2248	0.292548	1
25152	13	93533424	93533843	2.51838	6.38105	9.49746	1.77445	1.34641	11.7557	0.723835	intr	31139	NM_011582	NM_011582	Thbs4	1.23777	0.307746	1
25374	13	97440832	97441501	9.6342	19.8247	23.8783	3.76149	2.75979	29.4507	1.81337	prom	-276	NM_001360166	NM_008255	Hmgcr	1.23337	0.302603	1
25520	13	99798898	99799363	3.12788	20.8052	14.4262	2.58285	2.09556	18.8515	0.978345	Inte	-44611	NM_027064	NM_027064	1700024P04Rik	1.30675	0.385989	1
25522	13	99818557	99818944	4.27415	11.363	13.3676	1.77339	2.12035	23.2982	1.37145	Inte	39125	NR_045495	NR_045495	2310020H05Rik	1.74289	0.801479	1
25524	13	99828643	99829010	1.39875	7.86032	10.3784	0.935015	0.69872	13.5351	1.23959	Inte	29049	NR_045495	NR_045495	2310020H05Rik	1.30415	0.383115	1
25663	13	102424671	102424999	2.43454	13.4069	12.3057	0.523095	0.62544	14.2536	0.693491	Inte	37750	NM_001024955	NM_001024955	Pik3r1	1.15829	0.211994	1
25693	13	102627319	102627657	2.19376	12.5939	6.55951	1.69206	0.910404	11.2384	1.34595	Inte	-89316	NM_001077495	NM_001024955	Pik3r1	1.7133	0.776779	1
25858	13	106097809	106098181	4.98315	14.5636	12.3784	1.07619	1.65439	19.4126	1.42675	Inte	-13430	NM_001360890	NM_027934	Rnf180	1.56826	0.649164	1
25860	13	106105498	106105844	5.3576	12.9128	7.55797	1.65294	0.741128	10.9786	0.876552	Inte	-21106	NM_001360890	NM_027934	Rnf180	1.45258	0.538619	1
25992	13	109519669	109520161	5.21688	11.4406	10.5148	1.16243	0.83392	12.3022	0.308218	intr	75544	NM_011056	NM_011056	Pde4d	1.16999	0.226501	1
26016	13	110020835	110021179	2.57002	31.9072	27.1025	0.997531	3.5781	35.3114	1.7633	intr	-93931	NR_030644	NR_030644	Mir582	1.30288	0.381709	1
26054	13	110345593	110345987	9.55457	21.6078	12.553	1.88704	1.56201	21.9308	1.34709	intr	230852	NR_030644	NR_030644	Mir582	1.74706	0.80493	1
26094	13	110787191	110787545	9.1035	31.7015	19.5921	2.10026	2.31801	28.418	0.642557	Inte	93351	NR_035442	NR_035442	Mir1904	1.45049	0.536538	1
26134	13	111353116	111353457	10.6214	22.4903	20.5057	1.67718	1.05279	26.5635	1.11176	Inte	168035	NM_152804	NM_152804	Plk2	1.29542	0.373423	1
26136	13	111363700	111364053	1.45422	7.97274	7.89123	0.972098	1.017	10.8791	0.429585	Inte	178625	NM_152804	NM_152804	Plk2	1.37863	0.463238	1
26138	13	111383817	111384222	2.4646	12.8558	4.77252	1.27093	0.886426	5.77183	0.374428	Inte	198768	NM_152804	NM_152804	Plk2	1.20939	0.274278	1
26165	13	111726976	111727476	19.3358	45.5226	29.9026	2.28767	1.74373	38.0693	0.45493	Inte	-33172	NR_131194	NR_131194	4930526H09Rik	1.27311	0.348357	1
26185	13	111915884	111916270	7.60997	15.3114	8.54209	1.03716	2.25871	12.5444	1.17858	Inte	103562	NR_045908	NR_045908	3110015C05Rik	1.46854	0.554386	1
26193	13	112001164	112001538	6.32907	20.0355	16.7203	1.68211	1.64554	20.8713	1.01366	TTS	18288	NR_045908	NR_045908	3110015C05Rik	1.24826	0.319921	1
26253	13	112815779	112816146	2.02041	16.8709	13.4765	1.40252	2.09616	17.971	0.413197	Inte	157819	NR_130345	NR_130345	Gm15326	1.33351	0.415223	1
26280	13	113062294	113062684	6.50817	19.5744	13.4106	0.733228	1.31503	21.8346	0.972073	Inte	-16170	NM_001168405	NM_029898	Ankrd55	1.62817	0.70325	1
26281	13	113063236	113063550	2.54309	14.901	5.43144	0.728558	0.816657	7.57749	0.482941	Inte	-15266	NM_001168405	NM_029898	Ankrd55	1.39512	0.480386	1
26314	13	113327244	113327572	5.12993	23.4889	18.1986	1.56929	1.40724	24.9438	2.31164	intr	43462	NM_139299	NM_139299	Il31ra	1.37064	0.45485	1
26578	14	8766179	8766583	4.51785	12.7135	11.5387	0.990946	1.14251	17.6683	0.75071	exon	60315	NM_007870	NM_007870	Dnase1l3	1.53123	0.614687	1
26751	14	17084047	17084459	4.56857	10.2465	11.1766	0.971705	1.36929	13.2725	0.368067	intr	-1931	NM_027695	NM_027695	Oxsm	1.18753	0.247959	1
26827	14	18586594	18587042	4.96535	10.7581	6.34476	0.638301	0.686867	8.10628	0.846225	intr	93344	NM_001113417	NM_009380	Thrb	1.27763	0.353473	1
27049	14	22671334	22671648	2.45226	11.5398	8.50926	1.27498	0.979989	11.6986	1.69029	intr	-3359	NM_026965	NM_026965	Comtd1	1.37481	0.459229	1
27172	14	26455739	26456104	5.23498	23.0355	23.8299	4.07393	2.24816	31.5643	1.86958	intr	32923	NM_001309430	NM_001309430	Gm45915	1.32457	0.405523	1
27177	14	26477449	26477944	0.748982	10.163	8.15411	0.693234	1.03608	12.312	0.919051	exon	-35959	NM_134084	NM_134084	Ppif	1.50991	0.594464	1
27178	14	26479516	26479903	4.42154	10.0903	3.81932	1.62561	1.06018	4.8538	0.587765	intr	-33946	NM_134084	NM_134084	Ppif	1.27086	0.345799	1
27387	14	31642051	31642365	13.8962	32.7149	24.4415	2.73209	3.59329	31.6394	0.965882	intr	3428	NM_028839	NM_028839	Tmem110	1.29449	0.372388	1
27388	14	31647422	31647794	4.75316	20.8998	15.4348	1.53741	3.03305	28.0529	1.63057	intr	8828	NM_028839	NM_028839	Tmem110	1.8175	0.861959	1
27433	14	32202857	32203234	0.378235	3.82591	11.4603	1.06192	1.0883	14.7262	0.804474	intr	27817	NM_001347585	NM_011894	Sh3bp5	1.28498	0.361741	1
27564	14	34165509	34165928	4.21998	9.65553	7.86932	1.09197	2.20322	19.626	0.542876	intr	58491	NM_001310452	NM_016700	Mapk8	2.49399	1.31846	1
27574	14	34245659	34246031	2.14659	9.07864	10.0861	0.614965	0.689329	13.0165	0.611465	intr	14499	NM_001310454	NM_016700	Mapk8	1.29054	0.367973	1
27586	14	35131273	35131664	4.66806	10.8868	9.59601	1.75525	0.786999	15.3733	1.1635	intr	7556	NM_008133	NM_008133	Glud1	1.60205	0.679917	1
27974	14	51624522	51624914	1.6733	9.24365	10.2966	1.02128	1.96248	13.8432	1.16054	Inte	-2708	NM_001162863	NM_029145	Rnase10	1.34444	0.427007	1
27992	14	51808121	51808435	8.17422	22.2954	10.1387	0.546418	0.816657	16.8832	0.482941	Inte	7320	NM_007449	NM_007449	Ang2	1.66522	0.735716	1
28021	14	52057820	52058187	3.03062	14.5703	6.19608	0.779179	0.69872	10.0091	1.03299	Inte	-13633	NM_009486	NM_009486	Vmn2r89	1.6154	0.69189	1
28058	14	52537219	52537573	5.0754	15.3042	12.8472	2.42338	1.88339	15.2113	1.07093	Inte	-1040	NM_001128634	NM_001128634	Tppp2	1.18401	0.243685	1
28065	14	52583353	52583728	3.65042	18.3873	12.8858	0.915068	1.64115	16.5858	0.202191	Inte	-20967	NM_001145922	NM_198249	Arhgef40	1.28714	0.364164	1
28153	14	55083467	55083843	6.21955	15.9993	22.3768	1.52106	2.04599	26.8663	2.21819	intr	671	NM_022993	NM_022993	Lrp10	1.20063	0.263796	1
28294	14	56490062	56490376	3.90546	12.9963	7.24192	0.546418	1.79665	8.24218	1.93176	exon	12874	NM_019820	NM_019820	Cbln3	1.13812	0.186654	1
28460	14	61345974	61346317	2.99324	10.359	7.29259	1.00044	1.49522	8.27552	1.32633	intr	-5595	NM_001310594	NM_001033272	Spata13	1.13478	0.182417	1
28517	14	62090934	62091278	2.73583	11.0448	6.27984	0.831276	1.49087	10.7997	0.661236	Inte	-20419	NR_045714	NR_045714	4930556J02Rik	1.71974	0.782192	1
28520	14	62113562	62113904	2.75183	11.2122	6.31656	0.836137	1.79951	8.54382	1.1085	intr	2208	NR_045714	NR_045714	4930556J02Rik	1.35261	0.435742	1
28582	14	62635708	62636073	3.9067	8.48168	7.16454	1.25352	0.843059	11.2076	0.623192	Inte	275925	NM_173419	NM_173419	Dleu7	1.56432	0.645534	1
28583	14	62637613	62637976	5.18526	11.9204	13.1552	2.20574	1.83669	19.2039	0.417751	Inte	274021	NM_173419	NM_173419	Dleu7	1.4598	0.545773	1
28588	14	62661888	62662274	1.10825	5.01265	5.74382	0.592661	1.72725	10.8142	0.589288	Inte	249735	NM_173419	NM_173419	Dleu7	1.88275	0.91284	1
28659	14	63538976	63539365	8.87093	19.3534	13.445	1.91129	1.97761	19.1008	1.55932	intr	54792	NR_105860	NR_105860	Mir6541	1.42066	0.506558	1
28759	14	65693521	65693886	1.87522	5.39744	10.4353	1.41021	1.4051	14.4098	1.45412	intr	23239	NM_018788	NM_018788	Extl3	1.38087	0.465577	1
28823	14	66849786	66850138	35.0815	71.4588	57.9796	4.06192	4.95377	71.0337	0.86161	intr	-17301	NM_001360233	NM_172498	Ptk2b	1.22515	0.292958	1
28832	14	66911051	66911219	4.5834	13.4018	8.1213	0.680854	4.57911	21.1198	0.45132	Inte	-4727	NM_029979	NM_029979	Trim35	2.60055	1.37881	1
28889	14	68510799	68511157	4.93903	19.4569	12.0685	1.75729	0.716286	20.4049	1.69434	intr	-33176	NR_105857	NR_105857	Mir6539	1.69076	0.75767	1
28946	14	70066274	70066755	5.33618	11.8485	9.69153	2.25913	2.02585	16.3152	1.8916	intr	-25540	NR_105915	NR_105915	Mir6950	1.68345	0.751423	1
28991	14	70510679	70511053	1.52508	9.40634	7.90415	2.59963	1.23416	12.5005	1.21639	intr	10966	NM_021328	NM_021328	Bin3	1.58151	0.661301	1
29024	14	70813028	70813390	1.96954	10.4956	11.464	0.789941	0.708371	16.4895	1.46617	intr	15692	NM_021308	NM_021308	Piwil2	1.43837	0.524433	1
29096	14	71418866	71419218	11.3428	25.0855	14.3738	1.13734	1.45699	18.2624	0.215403	Inte	129128	NM_008115	NM_008115	Gfra2	1.27054	0.345439	1
29168	14	73441655	73442034	5.11685	11.6028	11.0998	1.05631	0.811917	13.3268	0.200057	intr	7076	NM_133720	NM_133720	Cysltr2	1.20063	0.263796	1
29302	14	75374187	75374531	3.89648	14.7264	9.41976	0.997531	1.04361	14.4401	0.881648	prom	-534	NR_046078	NR_046078	Gm4278	1.53295	0.616314	1
29337	14	75610867	75611207	9.47835	31.6617	23.4084	4.03707	3.77104	57.8259	1.11503	intr	-31057	NM_019775	NM_019775	Cpb2	2.4703	1.30469	1
29338	14	75617257	75617600	9.89432	39.2823	26.0213	1.83414	1.94379	32.0068	2.4316	intr	-24665	NM_019775	NM_019775	Cpb2	1.23002	0.298684	1
29354	14	76026858	76027216	9.55942	19.2604	9.84537	1.91704	0.859543	15.2746	1.05896	Inte	-15029	NM_029230	NM_029230	Erich6b	1.55145	0.633613	1
29355	14	76031482	76032062	5.40876	12.1309	6.37102	0.887458	1.32636	10.0038	0.653636	Inte	-10294	NM_029230	NM_029230	Erich6b	1.57021	0.650959	1
29400	14	76738146	76738492	9.97338	25.0122	15.9375	1.81824	1.92693	20.0268	1.53397	Inte	-76449	NM_001310646	NM_009366	Tsc22d1	1.25659	0.329513	1
29732	14	101910587	101910942	1.68704	6.63955	7.5265	0.805518	1.30021	10.8178	1.06791	intr	97643	NM_001081278	NM_173380	Tbc1d4	1.4373	0.523359	1
29887	14	106136144	106136472	2.52149	7.29336	9.53262	1.56929	0.62544	12.2174	1.15582	Inte	-113321	NR_105814	NR_105814	Mir6390	1.28164	0.357989	1
29948	14	119037656	119038009	5.41294	13.454	19.1644	2.10621	1.74344	22.2312	0.644377	intr	38320	NM_001163675	NM_001033336	Abcc4	1.16003	0.214157	1
29974	14	119337948	119338312	10.9688	24.8384	14.837	1.5712	1.83165	27.6373	1.24981	intr	976	NM_008929	NM_008929	Dnajc3	1.86273	0.89742	1
30112	14	122229370	122229730	3.24799	21.6942	12.6331	1.42979	1.13969	17.6247	1.68493	Inte	-32594	NM_134074	NM_134074	Dock9	1.39512	0.480386	1
30144	14	122440769	122441097	9.82512	23.3816	15.4255	2.96421	1.71996	23.9257	1.61815	Inte	7037	NM_001037744	NM_001037744	Timm8a2	1.55105	0.633242	1
30152	14	122503967	122504281	4.35958	8.85095	5.79354	2.00353	1.79665	10.1033	1.44882	intr	2072	NR_015586	NR_015586	A330035P11Rik	1.7439	0.802314	1
30351	15	6661983	6662335	7.12973	19.2889	14.6968	1.13734	1.31129	18.2624	0.86161	intr	3778	NM_030168	NM_030168	Rictor	1.24261	0.313378	1
30496	15	10107266	10107667	3.05814	8.50981	9.21494	2.28197	1.53475	10.6178	0.756326	5' U	474	NM_011169	NM_011169	Prlr	1.15224	0.204444	1
30518	15	10585238	10585649	0.76328	7.61799	8.57577	1.25237	1.62219	18.5862	0.184481	intr	55396	NR_033541	NR_033541	Gm10389	2.16729	1.11589	1
30575	15	11952189	11952561	2.7599	9.36234	11.1559	1.22993	0.965061	15.1486	0.611465	Inte	-26613	NM_011294	NM_011294	Sub1	1.3579	0.441377	1
30599	15	12176251	12176624	1.60562	10.3747	10.2115	2.75992	2.88742	19.1367	1.01638	intr	41655	NM_001356498	NM_172958	Mtmr12	1.87404	0.906149	1
30715	15	25843846	25844216	7.7849	20.9177	17.6693	1.08201	1.10889	25.2712	0.819694	intr	-19276	NM_001277318	NM_025459	Retreg1	1.43023	0.516251	1
30848	15	31286644	31287000	18.4252	52.8684	41.1996	3.21302	3.0253	50.185	0.851929	intr	10692	NM_001357923	NM_026153	Ankrd33b	1.21809	0.284626	1
31000	15	36290088	36290426	1.94064	6.45308	11.6053	1.69206	1.82081	15.1904	0.224325	Inte	-77355	NM_013923	NM_013923	Rnf19a	1.30892	0.388376	1
31008	15	36350132	36350505	3.13479	11.1292	8.38257	1.22663	0.962473	13.6531	1.21965	Inte	76170	NM_001358007	NM_175134	Ankrd46	1.62875	0.703764	1
31185	15	39516583	39516911	3.47792	14.4795	10.2259	1.56929	1.25088	12.4719	0.462328	TTS	25690	NM_001256384	NM_053271	Rims2	1.21964	0.286453	1
31357	15	50479786	50480114	4.3474	11.6908	8.4927	1.74365	2.50176	15.2717	0.462328	Inte	240645	NM_001310481	NM_032000	Trps1	1.79822	0.846567	1
31379	15	50708688	50709063	3.27017	14.9162	12.8858	0.610045	1.0941	16.4744	1.41534	intr	11719	NM_001310481	NM_032000	Trps1	1.2785	0.354449	1
31430	15	52988821	52989220	5.57513	15.8705	19.5196	1.43338	2.44219	29.5023	1.71026	intr	188717	NM_010162	NM_010162	Ext1	1.51142	0.595905	1
31436	15	53055761	53056116	4.8201	26.7564	30.9067	2.41655	2.60042	42.8009	0.640747	intr	121799	NM_010162	NM_010162	Ext1	1.38484	0.469724	1
31443	15	53120717	53121124	3.29334	8.38435	9.6378	1.82676	1.51212	16.5125	0.372588	intr	56817	NM_010162	NM_010162	Ext1	1.7133	0.776779	1
31446	15	53160733	53161082	8.58019	29.3332	19.8727	2.78585	1.91037	27.5095	1.08627	intr	16830	NM_010162	NM_010162	Ext1	1.38428	0.469139	1
31520	15	54903550	54904090	5.28128	10.6191	9.15902	1.90639	1.70954	13.4504	1.40411	prom	-113	NM_001081288	NM_001081288	Taf2	1.46854	0.554386	1
31527	15	54963867	54964259	1.81881	11.3078	10.7317	0.583589	1.83165	13.7367	0.386846	prom	-928	NM_001037937	NM_145470	Deptor	1.28001	0.35616	1
31554	15	55532001	55532359	5.17802	10.4163	8.575	1.27803	1.43257	11.3102	0.423585	intr	143217	NM_001168250	NM_134092	Mtbp	1.31897	0.399411	1
31593	15	57718307	57718645	4.05003	10.5123	9.58697	1.52286	0.75867	11.2384	1.7946	intr	5497	NM_024207	NM_024207	Derl1	1.17226	0.229291	1
31771	15	59428786	59429114	2.78233	12.8706	11.9591	1.56929	1.5636	17.3079	1.15582	intr	-51259	NM_144549	NM_144549	Trib1	1.44726	0.533325	1
31775	15	59443351	59443754	3.46756	9.6897	14.5297	0.993405	1.78165	20.4052	1.317	Inte	-36656	NM_144549	NM_144549	Trib1	1.40438	0.489937	1
31809	15	59648229	59648618	5.35188	11.8472	8.7685	2.05832	1.58209	17.0619	0.974572	Inte	-21910	NR_045076	NR_045076	Gm19510	1.94582	0.960378	1
31921	15	62078110	62078515	7.25296	16.2435	12.7735	1.55336	1.89948	17.2124	0.561642	intr	-27307	NR_003523	NM_026230	H2afy3	1.34751	0.430296	1
31931	15	62154311	62154639	4.60824	13.2996	11.6125	0.871826	2.3454	17.3079	1.15582	Inte	-103469	NR_003523	NM_026230	H2afy3	1.49046	0.57576	1
31984	15	63070162	63070505	1.99549	16.7181	7.29259	0.666959	0.598088	10.101	0.884218	Inte	240829	NR_045279	NR_045279	Gm20740	1.3851	0.469994	1
32050	15	64030600	64030966	5.45444	17.9743	10.4068	1.40635	1.40126	12.4316	1.03582	intr	113452	NM_001276462	NM_010026	Asap1	1.19456	0.256481	1
32066	15	64114677	64115005	1.82591	10.2965	7.10613	0.697461	1.87632	14.8899	1.84931	intr	29394	NM_001276462	NM_010026	Asap1	2.09536	1.0672	1
32067	15	64116487	64116890	3.89216	8.72946	8.88708	1.41915	1.27261	12.8439	0.940716	intr	27546	NM_001276462	NM_010026	Asap1	1.44523	0.531303	1
32069	15	64124183	64124529	3.87396	19.115	11.8299	1.32235	0.741128	18.0965	0.438276	intr	19879	NM_001276462	NM_010026	Asap1	1.52973	0.61328	1
32080	15	64213810	64214292	11.3011	33.2821	46.9418	4.15293	3.08568	56.292	0.786532	intr	430	NM_001276467	NM_010026	Asap1	1.19919	0.262057	1
32167	15	66785744	66786145	5.54732	21.3184	18.1463	4.13606	2.04633	36.3297	0.756326	intr	15258	NM_008681	NM_008681	Ndrg1	2.00204	1.00147	1
32169	15	66793684	66794012	2.95623	15.2302	15.9455	1.74365	2.03268	24.9438	1.38698	intr	7355	NM_008681	NM_008681	Ndrg1	1.56432	0.645534	1
32170	15	66795542	66795881	21.7888	74.718	46.1165	3.03673	3.63087	55.9032	1.11831	intr	5491	NM_008681	NM_008681	Ndrg1	1.21222	0.277647	1
32187	15	66932766	66933297	2.14832	8.87774	9.2072	1.18476	1.8351	11.3987	0.856743	Inte	75412	NM_009177	NM_009177	St3gal1	1.23802	0.30803	1
32191	15	66959754	66960132	3.09332	14.7978	8.27169	1.05911	2.17084	15.5707	0.60176	intr	48501	NM_009177	NM_009177	St3gal1	1.88241	0.912578	1
32218	15	67133191	67133531	4.11008	13.5545	10.3666	2.18674	1.8101	15.2238	0.89202	intr	75030	NR_045140	NR_045140	1700012I11Rik	1.46854	0.554386	1
32240	15	67299494	67299848	5.47821	22.4594	20.395	1.45403	2.02826	24.8805	1.07093	Inte	241340	NR_045140	NR_045140	1700012I11Rik	1.21993	0.286801	1
32297	15	68035583	68035928	6.86108	46.6004	26.5296	1.16041	2.52714	33.6361	1.09887	intr	54662	NM_001145888	NM_198644	Zfat	1.26787	0.34241	1
32412	15	73357513	73357858	17.69	45.8866	22.2453	2.15505	2.37848	27.9494	0.879092	intr	14696	NM_001081066	NM_001081066	Dennd3	1.25642	0.32932	1
32426	15	73457773	73458140	12.7442	26.3608	20.602	2.33754	0.978209	25.1366	0.826395	Inte	-2783	NM_001033219	NM_001033219	Slc45a4	1.22011	0.287006	1
32521	15	75671384	75671785	2.34694	7.0184	7.79725	1.8541	1.53475	11.2424	1.70173	intr	753	NM_172121	NM_172121	Zc3h3	1.44184	0.527914	1
32554	15	76037773	76038225	22.2725	48.0219	48.2966	7.84489	5.67324	69.725	2.01297	intr	684	NM_201388	NM_011117	Plec	1.44369	0.529756	1
32707	15	77723650	77724006	1.12153	3.16222	6.8666	1.44586	1.72874	12.6635	0.638947	Inte	35596	NM_019913	NM_019913	Txn2	1.84422	0.883009	1
32830	15	78797195	78797581	1.84708	5.10379	12.6659	0.740826	1.32865	15.4643	0.785717	exon	-16098	NM_001024716	NM_138579	Triobp	1.22094	0.287993	1
32877	15	79346603	79347099	5.2898	11.7739	14.7853	2.07551	1.44759	20.1981	0.917198	prom	13	NM_134090	NM_134090	Kdelr3	1.36609	0.450049	1
33208	15	83250051	83250401	5.6223	15.278	14.6183	1.47065	1.46532	17.0549	1.2998	intr	13054	NM_001159510	NM_011862	Pacsin2	1.16668	0.222404	1
33242	15	84065830	84065998	11.8829	37.0643	45.6823	3.40427	3.96857	61.6201	0.45132	intr	3441	NM_133167	NM_133167	Parvb	1.34888	0.431767	1
33345	15	85925171	85925531	9.82319	21.6942	15.3177	2.06526	1.56707	21.2192	0.631848	intr	36194	NM_001205353	NM_172611	Gramd4	1.38528	0.470173	1
33350	15	85991330	85991930	10.5995	44.2092	24.2556	2.76427	2.30787	30.82	0.631848	intr	-24528	NR_155352	NR_155352	Gm15569	1.27063	0.345549	1
33381	15	86309821	86310200	6.09507	12.9951	7.34988	0.452705	1.62383	9.0314	0.200057	intr	201906	NM_001358062	NM_145476	Tbc1d22a	1.22878	0.297228	1
33397	15	88551578	88551916	1.26563	7.70207	5.04578	1.18444	0.606936	12.5969	0.897298	intr	12902	NM_001033274	NM_001033274	Brd1	2.49652	1.31992	1
33426	15	88904405	88904719	6.44855	13.1084	8.32821	1.82139	0.653326	10.2363	1.69029	non-	1722	NR_040417	NR_040417	1810021B22Rik	1.22911	0.297611	1
33483	15	91446039	91446367	4.08655	9.86748	13.1723	2.09238	1.09452	15.908	0.231164	Inte	-42511	NM_001033633	NM_001033633	Slc2a13	1.20768	0.272243	1
33520	15	93348601	93348954	4.60504	12.3577	7.89123	0.972098	1.16229	10.7609	2.36272	intr	77544	NM_001033217	NM_001033217	Prickle1	1.36365	0.447471	1
33528	15	94375291	94375662	2.76734	10.241	6.74221	1.23325	0.414712	7.76346	0.817485	intr	1386	NM_029926	NM_029926	Irak4	1.15147	0.203479	1
33691	15	97720826	97721313	2.5181	8.30733	8.05459	0.939495	1.15841	17.3142	0.778457	intr	17657	NM_009504	NM_009504	Vdr	2.14961	1.10407	1
33714	15	98000861	98001233	12.4195	29.2219	30.4112	3.22857	1.65439	41.1816	1.42675	TTS	2810	NM_177716	NM_177716	Ccdc184	1.35416	0.437398	1
33729	15	98427071	98427443	12.4195	24.8717	10.8502	2.30612	1.79226	13.241	0.815287	intr	10807	NM_007405	NM_007405	Adcy6	1.22034	0.287282	1
33755	15	98603193	98603538	5.12514	14.0719	10.8755	2.4866	1.3379	12.4623	1.75818	intr	5215	NM_011718	NM_011718	Wnt10b	1.14591	0.196493	1
33924	15	100255116	100255430	4.35958	16.1334	9.59554	0.546418	2.12331	13.6927	0.724411	intr	1649	NR_040351	NM_001034883	Gm5475	1.42698	0.512966	1
33973	15	100917502	100917846	1.90679	6.85186	11.2376	1.33004	1.04361	13.712	0.661236	Inte	-28512	NM_144790	NM_144790	Ankrd33	1.22019	0.287102	1
34088	15	102087493	102087951	4.98147	10.5232	14.7708	0.998983	2.12759	17.7725	0.662198	5' U	231	NM_011244	NM_011244	Rarg	1.20322	0.266899	1
34136	15	102739283	102739664	0.748528	11.6342	6.86367	0.15011	0.673046	8.1075	1.39305	Inte	-12088	NM_010464	NM_010464	Hoxc13	1.18122	0.240278	1
34151	15	102969962	102970405	6.1158	13.8972	9.36791	2.06562	1.27347	14.1341	1.02693	intr	7075	NR_045743	NR_045743	D930007P13Rik	1.50878	0.59338	1
34154	15	102996042	102996440	3.43947	7.33647	6.85617	1.14958	0.644297	10.6979	1.52405	Inte	-2526	NM_027885	NM_027885	Smug1	1.56033	0.641849	1
34197	15	103295814	103296152	11.897	24.9797	8.57782	1.52286	1.06214	10.2504	2.01892	intr	11727	NM_153505	NM_153505	Nckap1l	1.19499	0.257	1
34206	15	103338270	103338598	2.08675	8.1514	7.79942	1.22056	1.40724	12.981	1.15582	intr	877	NM_001357980	NM_008800	Pde1b	1.66435	0.734958	1
34225	16	3578312	3578729	3.14597	9.02693	6.81644	1.50866	1.10689	10.4106	0.54548	Inte	-13877	NM_146860	NM_146860	Olfr161	1.52729	0.61097	1
34299	16	4498256	4498584	1.82591	9.65297	8.14606	0.871826	0.93816	11.8356	0.693491	intr	24655	NM_175347	NM_175347	Srl	1.45292	0.538956	1
34342	16	4894248	4894619	6.61086	25.5077	23.5977	4.62467	1.52061	27.2284	1.22623	intr	8334	NM_001252437	NM_029657	Mgrn1	1.15386	0.206463	1
34485	16	10496093	10496567	32.4298	65.461	48.2138	4.10236	2.70496	65.6082	2.23946	intr	6456	NM_001243761	NM_007575	Ciita	1.36078	0.444431	1
34568	16	11035674	11036018	17.5756	44.5882	37.3485	1.66255	4.32354	43.6842	1.98371	Inte	26855	NR_040518	NR_040518	Gm4262	1.16964	0.22606	1
34629	16	11589553	11589946	0.580538	1.79032	3.03774	0.873157	1.56599	12.1086	0.771722	intr	184009	NM_001290148	NM_028964	Snx29	3.98605	1.99496	1
34673	16	13189468	13189865	7.03994	17.9886	18.7588	2.73714	1.42102	28.1789	1.33691	Inte	-66907	NM_001122667	NM_153588	Mkl2	1.50217	0.587052	1
34707	16	13674681	13675035	0.966743	7.35395	6.74481	1.29247	0.579504	10.9663	0.856743	intr	2907	NM_025976	NM_025653	Bfar	1.62589	0.701228	1
35148	16	22095690	22096096	4.70633	14.6438	15.8225	1.40866	1.76849	19.8432	0.186753	intr	67479	NM_183029	NM_183029	Igf2bp2	1.25411	0.326664	1
35194	16	22660990	22661342	8.34503	29.6829	19.5419	1.46229	2.91398	27.3936	0.86161	Inte	-3862	NM_001346673	NM_138650	Dgkg	1.40179	0.487272	1
35258	16	23299971	23300417	6.39438	24.8467	17.0802	2.56465	1.72487	21.7137	0.680015	intr	9651	NM_001252506	NM_145933	St6gal1	1.27128	0.346278	1
35324	16	24188078	24188496	2.93377	7.7429	9.38418	1.77869	2.94466	20.6716	0.906958	Inte	-105511	NR_155457	NR_155457	Gm46545	2.20282	1.13935	1
35449	16	25495936	25496315	0.150496	2.78467	3.44994	0.452705	1.48851	11.3443	1.20034	Inte	-187725	NM_001127259	NM_011641	Trp63	3.28826	1.71732	1
35455	16	25624287	25624675	1.39655	7.07221	7.91198	0.884409	1.05744	10.5433	1.36792	Inte	-59370	NM_001127259	NM_011641	Trp63	1.33257	0.414208	1
35483	16	26250358	26250714	2.64361	5.92917	7.98442	1.76716	2.01687	10.4357	2.55579	Inte	121389	NM_016674	NM_016674	Cldn1	1.307	0.386263	1
35653	16	30675873	30676256	6.8505	15.2476	13.9525	0.746629	2.81203	17.2202	1.38578	Inte	76256	NM_177632	NM_177632	Fam43a	1.2342	0.303578	1
35666	16	30788986	30789353	3.03062	7.47689	8.67452	1.55836	1.81667	11.2603	2.68578	Inte	189361	NM_177632	NM_177632	Fam43a	1.29809	0.376388	1
35714	16	31454069	31454450	3.29352	11.1726	6.71446	0.900658	0.403827	8.21706	0.199007	intr	-24398	NR_152205	NR_152205	Gm15743	1.22379	0.291352	1
35753	16	32068817	32069208	11.5243	23.2132	12.2131	2.04779	1.04933	17.0814	0.969587	intr	10415	NM_177326	NM_177326	Pak2	1.39861	0.483997	1
35813	16	32599340	32599688	10.6536	22.6444	17.9695	0.821721	1.62111	29.6277	0.435757	Inte	-9468	NM_011638	NM_011638	Tfrc	1.64877	0.721394	1
35818	16	32650963	32651418	8.27362	16.778	11.8696	2.38823	1.57803	14.4035	0.499923	intr	6462	NM_016788	NM_016788	Tnk2	1.21348	0.279151	1
35931	16	34112537	34112894	3.11551	13.9931	11.1469	1.28161	1.29293	14.9666	1.27431	intr	-145592	NM_009471	NM_009471	Umps	1.34267	0.425103	1
35954	16	34756266	34756646	4.05269	19.534	11.3698	0.752523	1.34963	15.7084	0.798123	Inte	-28580	NM_139300	NM_139300	Mylk	1.38159	0.46633	1
35987	16	35489138	35489506	5.73478	14.7219	19.6191	3.7299	1.81174	35.9577	1.03019	intr	1637	NM_028295	NM_028295	Pdia5	1.83279	0.87404	1
36049	16	36474878	36475246	9.60964	19.8842	10.3502	1.2433	0.97555	14.1789	1.23622	Inte	-19584	NM_025288	NM_025288	Stfa3	1.36991	0.454081	1
36069	16	36592787	36593163	0.986027	6.36229	6.35016	1.36895	1.36399	10.3247	1.41157	Inte	-30755	NM_013803	NM_013803	Casr	1.62589	0.701228	1
36088	16	36669515	36669914	6.43284	21.7779	18.5223	1.86339	2.8278	24.7945	1.14018	Inte	-3552	NM_019388	NM_019388	Cd86	1.33863	0.420762	1
36202	16	38455338	38455666	12.4336	53.7349	48.8763	5.57968	2.81448	65.9229	0.924655	Inte	-2733	NM_007414	NM_007414	Adprh	1.34877	0.431643	1
36207	16	38476853	38477220	5.28416	17.5419	22.4608	1.87003	1.81667	26.3877	1.65279	intr	18024	NM_009855	NM_009855	Cd80	1.17483	0.232458	1
36237	16	38701531	38701893	3.38761	10.1069	13.3485	1.26391	1.70009	20.0642	0.837809	intr	11436	NM_020260	NM_020260	Arhgap31	1.5031	0.587939	1
36294	16	43600017	43600362	2.06659	19.7822	14.8302	0.49732	1.93252	31.8212	1.09887	intr	-40578	NR_030576	NR_030576	Mir568	2.14571	1.10145	1
36410	16	45288521	45288902	13.4735	27.2389	16.1147	2.40175	2.15375	24.9799	0.995036	Inte	64262	NM_177584	NM_177584	Btla	1.55013	0.632389	1
36527	16	49770496	49770849	4.36267	17.3407	20.9359	1.13411	1.59815	30.1541	0.644377	Inte	71266	NM_028680	NM_028680	Ift57	1.4403	0.526372	1
36528	16	49774745	49775134	35.7036	80.7596	50.7111	4.85174	5.66916	60.7361	1.94914	Inte	75533	NM_028680	NM_028680	Ift57	1.19769	0.260253	1
36546	16	49892132	49892460	3.56487	10.94	6.23953	1.22056	1.09452	12.4719	0.462328	intr	36529	NM_010581	NM_010581	Cd47	1.99885	0.999171	1
36669	16	52329521	52329873	3.32181	8.09533	5.65261	1.29981	1.89409	10.7914	0.86161	intr	123497	NM_009655	NM_009655	Alcam	1.90911	0.932898	1
36679	16	52425900	52426367	21.6793	48.438	39.1979	3.18412	2.96515	59.9772	1.29887	intr	27060	NM_009655	NM_009655	Alcam	1.53011	0.613638	1
36683	16	52450669	52451028	9.05615	22.7345	17.5773	2.38963	1.28572	22.5573	1.26722	intr	2345	NM_009655	NM_009655	Alcam	1.28332	0.359883	1
36723	16	55632268	55632596	10.086	26.1703	29.6378	3.4873	3.75264	45.1788	0.924655	Inte	137588	NR_039578	NR_039578	Mir5118	1.52437	0.608209	1
36793	16	57244098	57244493	3.24899	12.7359	17.7024	1.44789	1.42822	22.0866	0.959769	Inte	-12717	NM_001358433	NM_026254	Tbc1d23	1.24767	0.319231	1
36830	16	57558338	57558713	31.7891	69.2337	48.6628	2.89772	3.96612	59.4416	2.02191	intr	9171	NM_001177871	NM_001040397	Filip1l	1.2215	0.288653	1
36833	16	57574922	57575278	4.00547	11.7595	14.372	1.60651	1.1525	19.5815	1.06491	intr	25745	NM_001177871	NM_001040397	Filip1l	1.36248	0.446237	1
36843	16	58476038	58476409	2.92108	10.0513	10.2665	1.07909	1.79709	17.2146	1.02186	intr	47315	NM_018784	NM_018784	St3gal6	1.67677	0.745685	1
36844	16	58481325	58481714	7.40466	19.4438	11.399	2.64641	2.10945	16.4181	1.16949	intr	42019	NM_018784	NM_018784	St3gal6	1.4403	0.526372	1
37006	16	75872494	75872822	3.99961	9.86748	18.372	2.09238	1.5636	21.3804	1.38698	intr	36853	NM_023380	NM_023380	Samsn1	1.16375	0.218783	1
37020	16	75961678	75962059	6.21279	21.0524	29.3944	2.10153	2.42296	39.0037	0.398014	Inte	-39160	NR_155447	NR_155447	Gm15555	1.32691	0.408068	1
37056	16	76445292	76445637	11.4076	23.7591	14.8302	2.81814	2.37848	19.4799	0.439546	Inte	-71393	NM_001358238	NM_173440	Nrip1	1.31353	0.39345	1
37167	16	84703097	84703487	51.0416	102.562	98.1011	8.3588	5.65462	119.127	1.3609	Inte	-9976	NR_132106	NR_132106	Mir155hg	1.21433	0.280161	1
37240	16	87655261	87655641	7.42993	17.127	15.8579	3.46161	1.75452	19.1138	0.997654	Inte	-43748	NM_007520	NM_007520	Bach1	1.20531	0.269409	1
37320	16	90386637	90387060	4.18008	9.64739	9.81083	1.21685	1.57617	12.1379	0.896238	exon	207	NM_015755	NM_015755	Hunk	1.2372	0.307076	1
37344	16	91010592	91010961	9.42902	41.472	42.8294	3.71979	3.61365	61.8787	1.02739	prom	563	NM_001045515	NM_001045515	Synj1	1.44477	0.530842	1
37438	16	91917779	91918331	3.25488	10.8981	9.47485	0.828866	1.39364	13.5361	0.686791	3' U	13820	NM_138597	NM_138597	Atp5o	1.42864	0.51464	1
37444	16	92022143	92022577	3.94271	18.3194	23.8399	1.8449	0.945366	37.0298	0.698818	Inte	-36207	NM_017391	NM_017391	Slc5a3	1.55327	0.635306	1
37475	16	92635711	92636110	1.57247	5.20201	5.69916	0.430013	0.642683	11.4034	0.380059	intr	61663	NM_009821	NM_009821	Runx1	2.00089	1.00064	1
37514	16	93026504	93026867	10.6062	24.4223	17.8534	2.6784	1.55412	24.3786	1.04438	Inte	-200367	NM_001111021	NM_009821	Runx1	1.36549	0.449417	1
37695	16	96038234	96038894	4.36426	9.70107	10.1639	1.38647	1.2433	13.345	0.574407	Inte	81756	NR_040485	NR_040484	1600002D24Rik	1.31298	0.392842	1
37750	16	96698377	96698807	5.23952	11.2902	4.89166	1.06403	1.43124	5.63041	0.705318	intr	9379	NM_008791	NM_008791	Pcp4	1.15102	0.202914	1
37873	17	4276759	4277170	19.0126	50.0733	27.9404	2.3656	2.62046	34.5317	0.553443	Inte	-154863	NR_045462	NR_045462	4930548J01Rik	1.2359	0.305566	1
37874	17	4278375	4278766	3.28223	9.08734	11.0499	0.877623	1.04933	14.7327	1.35742	Inte	-156469	NR_045462	NR_045462	4930548J01Rik	1.33328	0.414983	1
37991	17	5975183	5975351	12.9014	30.154	39.2529	3.7447	5.80021	54.663	1.35396	prom	-313	NM_001357665	NM_011523	Synj2	1.39258	0.477765	1
37992	17	5976994	5977364	32.9895	66.3661	70.0626	4.94631	4.43555	86.5314	1.84431	intr	1593	NM_011523	NM_011523	Synj2	1.23506	0.304579	1
38027	17	6948224	6948598	6.71034	37.8135	35.2647	2.29379	3.01683	50.1135	1.41912	intr	38232	NM_183368	NM_031395	Sytl3	1.42107	0.506977	1
38029	17	6953522	6953876	21.7517	48.7945	35.0088	4.03897	3.47702	42.686	0.856743	intr	33430	NM_009510	NM_009510	Ezr	1.2193	0.286048	1
38040	17	7023224	7023538	1.99814	10.8676	7.24192	0.728558	0.979989	9.17275	0.965882	Inte	-36252	NM_009510	NM_009510	Ezr	1.26662	0.340982	1
38041	17	7028898	7029226	3.21707	6.97159	10.5725	1.04619	1.71996	13.8718	1.61815	Inte	-41933	NM_009510	NM_009510	Ezr	1.31206	0.391833	1
38180	17	10564291	10564655	7.67817	16.4301	18.5853	1.88544	0.845375	29.2428	1.24981	Inte	47006	NR_045461	NR_045461	1700110C19Rik	1.57344	0.653922	1
38225	17	12398569	12398966	10.3444	23.8371	18.6156	2.73714	2.4545	28.1789	0.763947	intr	86618	NM_026644	NM_026644	Agpat4	1.51373	0.598107	1
38395	17	17711205	17711607	3.61807	14.4394	7.49503	0.569072	1.1482	12.772	1.50889	intr	50047	NM_172827	NM_172827	Lnpep	1.70406	0.76898	1
38402	17	17746490	17746893	6.36899	14.8401	12.2726	1.70298	2.927	17.8157	0.56443	intr	14761	NM_172827	NM_172827	Lnpep	1.45166	0.537707	1
38413	17	17982402	17982801	2.57314	5.46652	8.1213	1.57672	1.28537	12.7634	0.950147	intr	9550	NM_008215	NM_008215	Has1	1.5716	0.652233	1
38540	17	24024059	24024426	3.8077	15.3372	9.13922	1.40252	0.978209	11.829	0.826395	Inte	6400	NM_019910	NM_019910	Dcpp1	1.29431	0.372183	1
38549	17	24121930	24122307	6.20306	14.9304	20.3571	2.27553	1.90452	34.8778	0.603356	Inte	-9922	NM_013921	NM_013921	Prss30	1.7133	0.776779	1
38559	17	24206516	24206908	4.51065	10.3206	7.25116	1.75077	2.35497	8.19945	1.93423	intr	3740	NM_027008	NM_027008	Kctd5	1.13078	0.177316	1
38593	17	24669061	24669375	6.08525	15.4611	9.23345	2.00353	1.46998	12.6292	1.20735	exon	1474	NM_177375	NM_177375	Rab26	1.36776	0.451816	1
38608	17	24807423	24807784	3.15999	22.4137	23.1491	2.05954	1.98893	30.7578	0.84013	intr	972	NM_183149	NM_183149	Zfp598	1.32868	0.409996	1
38610	17	24824003	24824448	2.62759	6.95689	7.28179	1.41373	1.26775	10.8812	0.340772	intr	2668	NM_011522	NM_011522	Syngr3	1.49431	0.579477	1
38620	17	24899668	24900046	0.829916	4.83954	6.31656	0.756505	1.62813	12.8099	1.40411	Inte	9924	NM_001357342	NM_001012402	Hs3st6	2.02799	1.02005	1
38638	17	25201228	25201566	7.9313	19.7756	10.4279	1.52286	1.51734	12.5969	0.448649	intr	16662	NM_001001183	NM_001001183	Tmem204	1.208	0.272615	1
38755	17	26775660	26776049	6.08502	18.1777	14.1757	1.47023	2.50498	19.2081	1.16949	intr	-37486	NM_025272	NM_025272	Atp6v0e	1.355	0.438289	1
38869	17	27937142	27937579	2.34939	6.84274	7.02483	0.785242	1.29095	10.7939	0.867525	intr	20126	NM_001271511	NM_001033279	D17Wsu92e	1.53653	0.619678	1
38920	17	28354593	28354975	10.1533	20.4448	20.9836	3.44348	3.22216	26.4443	1.98486	intr	10061	NM_027185	NM_027185	Def6	1.26024	0.333698	1
38923	17	28378737	28379152	0.893364	4.74714	6.16436	1.92936	0.865066	10.4608	1.27892	intr	9246	NM_011145	NM_011145	Ppard	1.69698	0.762973	1
38971	17	28781012	28781400	3.74862	8.52292	8.79109	2.50582	0.660903	11.6191	1.1725	intr	-21740	NM_016795	NM_016795	Srpk1	1.32169	0.402383	1
38996	17	28969541	28969899	4.3814	16.3124	13.6565	0.639014	1.28931	18.5393	1.27076	intr	-25636	NM_001034885	NM_001034885	Pnpla1	1.35755	0.441004	1
38998	17	29001567	29001956	6.37827	25.3222	35.5124	2.64641	1.97761	44.9619	0.584743	intr	6406	NM_001034885	NM_001034885	Pnpla1	1.26609	0.34038	1
39060	17	29540750	29541078	0.86948	8.58042	4.15969	1.91802	0.93816	10.3084	0.231164	Inte	43055	NM_001159538	NM_013710	Fgd2	2.47817	1.30927	1
39107	17	30112528	30112945	2.39368	9.61748	11.3153	1.23435	2.45976	15.8162	0.54548	Inte	-29247	NM_148926	NM_148926	Zfand3	1.39777	0.483127	1
39161	17	30711473	30711872	5.86103	11.8147	8.40625	1.1467	1.54244	11.508	1.14018	intr	1559	NM_172618	NM_027060	Btbd9	1.36898	0.453103	1
39179	17	31178858	31179196	8.2688	28.5185	22.3696	2.03048	1.66907	26.3053	1.34595	Inte	-15612	NM_009593	NM_009593	Abcg1	1.17594	0.233813	1
39229	17	31815306	31815634	0.86948	5.47002	3.46641	1.22056	1.40724	11.3265	0.462328	exon	594	NM_013501	NM_013501	Cryaa	3.26751	1.70819	1
39254	17	32012290	32012649	25.4208	56.6403	40.0636	4.61995	5.42861	60.8118	1.68962	Inte	-19721	NM_010831	NM_010831	Sik1	1.51788	0.60206	1
39343	17	32947661	32948023	1.57563	9.62097	12.4063	1.89586	1.41674	16.3742	1.67562	prom	-966	NM_001267583	NM_183177	Zfp811	1.31983	0.400352	1
39458	17	34333738	34334092	6.7672	15.5029	8.02953	2.10026	1.59364	10.1409	1.92767	3' U	-1225	NM_010724	NM_010724	Psmb8	1.26295	0.336795	1
39559	17	35109176	35109623	8.9321	19.0458	28.8697	2.81481	1.95048	39.1279	0.339247	prom	-248	NM_013558	NM_013558	Hspa1l	1.35533	0.438644	1
39625	17	35601605	35601950	5.78645	13.664	15.6541	1.65773	1.48655	22.0208	1.31864	Inte	-5256	NM_010391	NM_010391	H2-Q10	1.40671	0.492325	1
39626	17	35606695	35607052	15.1781	32.322	21.0198	1.76221	1.00561	25.6069	0.637157	prom	-160	NM_010391	NM_010391	H2-Q10	1.21822	0.284779	1
39695	17	36162815	36163176	15.642	32.2562	25.1963	2.69324	1.13653	29.4858	0.630097	intr	-5491	NM_008207	NM_008207	H2-T24	1.17025	0.226811	1
39865	17	43706839	43707153	6.44855	16.9176	10.8629	1.27498	0.653326	12.4962	1.20735	intr	1596	NM_013737	NM_013737	Pla2g7	1.15036	0.202084	1
39993	17	45730991	45731333	3.75249	25.099	19.947	1.8395	2.24939	25.6315	0.665103	prom	-573	NM_001199113	NM_022880	Slc29a1	1.28498	0.361741	1
40010	17	45846818	45847165	3.28748	12.1659	14.9085	3.29636	2.66037	22.2547	0.874026	Inte	23694	NM_026732	NM_026732	Mrpl14	1.49275	0.577973	1
40135	17	47341284	47341665	5.91337	14.4043	16.2639	1.5011	1.61531	19.7209	0.796029	intr	-25704	NM_172622	NM_172622	Trerf1	1.21256	0.278055	1
40195	17	47946351	47946709	1.59324	5.4047	7.46343	0.958521	0.716286	10.2608	0.635378	Inte	23710	NM_001276390	NM_010783	Mdfi	1.37481	0.459229	1
40213	17	48089363	48089754	1.16702	5.66834	5.08879	1.02389	1.04933	10.6759	0.77567	Inte	-27978	NM_028767	NM_028767	Foxp4	2.09792	1.06896	1
40303	17	50134560	50134909	2.94178	8.16492	9.4477	2.13035	3.08598	14.8312	0.651763	intr	195087	NM_181397	NM_181397	Rftn1	1.56982	0.650601	1
40328	17	50289170	50289610	2.26855	13.0325	7.36454	0.779888	0.932474	11.2895	1.72322	intr	40432	NM_181397	NM_181397	Rftn1	1.53295	0.616314	1
40347	17	50372496	50372934	8.13896	19.1159	12.2005	1.82805	1.4051	15.9156	1.55798	Inte	-5818	NR_131975	NM_001004437	AY702103	1.3045	0.383502	1
40440	17	52740227	52740703	2.45646	6.50381	10.1516	0.600754	0.861951	13.8558	0.318579	intr	1520	NR_155517	NR_155517	Gm27217	1.36488	0.448776	1
40445	17	53666476	53666804	1.30422	3.32491	5.19961	1.56929	1.40724	11.9628	2.5428	intr	12136	NM_173449	NM_173449	Pp2d1	2.30072	1.20208	1
40478	17	56174632	56174972	5.53603	13.7615	12.0386	1.17748	1.35757	15.7149	1.33803	intr	1258	NM_013664	NM_013664	Sh3gl1	1.30537	0.384461	1
40517	17	56542550	56542896	8.57216	22.1653	18.8949	2.64471	1.18581	25.4558	1.53397	3' U	15609	NR_105943	NR_105943	Mir6977	1.34723	0.429995	1
40523	17	56612036	56612422	11.1564	36	42.8577	3.11147	2.52444	49.637	2.35715	intr	3674	NM_001252455	NM_011218	Ptprs	1.15818	0.211861	1
40579	17	57250783	57251111	2.34759	25.4195	27.7313	0.871826	4.06536	41.9972	1.15582	Inte	-5582	NR_033508	NR_033508	Gm11110	1.51444	0.59878	1
40584	17	57283177	57283541	1.64532	13.2407	10.7763	0.785601	3.80419	17.087	1.24981	Inte	5841	NM_011617	NM_011617	Cd70	1.5856	0.66503	1
40592	17	57326067	57326444	10.1367	24.9151	13.7222	1.82043	1.63245	16.4978	0.804474	Inte	7348	NM_019418	NM_019418	Tnfsf14	1.20227	0.26576	1
40618	17	57500995	57501353	2.78816	8.7458	11.1157	0.958521	1.43257	15.5078	0.423585	intr	3065	NM_010130	NM_010130	Adgre1	1.39512	0.480386	1
40635	17	59316459	59316855	4.82517	12.7038	7.17791	1.01097	2.4607	10.1194	0.765876	Inte	-163912	NM_026497	NM_026497	Nudt12	1.4098	0.495492	1
40697	17	63753959	63754287	6.95584	15.552	14.9056	1.22056	1.5636	26.3437	1.61815	intr	-91801	NR_130176	NR_130176	4930405O22Rik	1.76738	0.821608	1
40765	17	66120524	66120870	18.2983	46.8724	34.5038	3.80176	2.96451	41.5014	0.876552	intr	1395	NM_133685	NM_133685	Rab31	1.20281	0.266405	1
40887	17	71091023	71091351	1.39117	7.29336	10.0526	0.697461	1.09452	16.4171	0.924655	intr	104930	NM_001164077	NM_009372	Tgif1	1.63312	0.707632	1
40911	17	71310243	71310626	3.94648	9.27716	9.94488	0.746629	0.937344	15.0404	0.593904	Inte	29421	NM_023402	NM_023402	Myl12b	1.51238	0.596821	1
41000	17	73170278	73170649	0.845575	9.67205	7.2019	1.54156	0.55295	11.2514	1.4306	Inte	-15504	NM_027166	NM_027166	Ypel5	1.56228	0.643653	1
41158	17	78644770	78645141	4.6891	16.4994	15.17	2.62065	1.52061	25.4282	0.817485	intr	45368	NM_015800	NM_015800	Crim1	1.67622	0.745208	1
41201	17	79684594	79684955	3.79199	12.6686	10.8659	1.90111	1.2786	13.0663	1.68026	Inte	69656	NM_026514	NM_026514	Cdc42ep3	1.2025	0.266041	1
41241	17	80159890	80160288	2.43629	9.81143	10.9984	0.431094	1.28859	20.8713	0.381014	Inte	-45708	NM_009994	NM_009994	Cyp1b1	1.89766	0.924224	1
41243	17	80171136	80171531	2.38259	9.61876	8.34746	1.3031	1.16854	12.787	1.53563	Inte	-56953	NM_009994	NM_009994	Cyp1b1	1.53184	0.615268	1
41280	17	80548260	80548613	1.37343	10.9625	7.73019	1.13411	2.1793	12.8894	0.644377	intr	21626	NM_176963	NM_176963	Galm	1.66741	0.737608	1
41416	17	83711693	83712098	5.98545	15.1142	16.5634	1.55336	1.39296	19.0676	1.3105	Inte	-38375	NM_001286567	NM_199466	Eml4	1.15119	0.203125	1
41466	17	84323836	84324199	7.14937	24.1315	15.1911	1.26042	1.83669	19.8939	1.25325	Inte	-70260	NR_155490	NR_155490	C430042M11Rik	1.30958	0.389102	1
41478	17	84443833	84444329	1.09246	5.31951	6.0746	0.691836	1.13739	10.9406	0.458599	Inte	-33919	NR_045458	NR_045458	4933433H22Rik	1.80104	0.848833	1
41491	17	84525595	84525976	7.70984	34.164	44.3154	3.30241	5.24976	55.6569	1.59206	Inte	47786	NR_045458	NR_045458	4933433H22Rik	1.25593	0.328752	1
41657	17	87548659	87549013	2.3363	7.95022	8.19012	0.323117	1.59364	10.8484	1.28511	Inte	41817	NM_019654	NM_019654	Socs5	1.32457	0.405523	1
41659	17	87567607	87567971	1.17523	6.95863	10.9325	1.25696	1.26806	15.5962	1.04151	Inte	26493	NR_046016	NR_046016	C330024C12Rik	1.42659	0.512566	1
41674	17	87701720	87702071	14.3813	42.9974	35.9558	2.76997	2.48394	44.359	1.94415	intr	19670	NM_028639	NM_028639	Ttc7	1.23371	0.303002	1
41675	17	87702889	87703259	14.3365	37.2715	29.5001	3.55516	2.21778	37.4556	2.04924	intr	20848	NM_028639	NM_028639	Ttc7	1.26968	0.344463	1
41866	18	4238833	4239197	1.17523	3.47931	6.87187	1.72832	1.26806	14.1054	1.66641	Inte	73185	NM_026092	NM_026092	Lyzl1	2.05262	1.03747	1
41945	18	5340623	5340951	5.21688	11.1545	8.66602	1.22056	1.40724	10.8175	1.15582	Inte	-5982	NM_001360447	NM_178722	Zfp438	1.24826	0.319921	1
41969	18	5487146	5487474	5.65162	12.4416	7.27946	0.697461	1.71996	13.1082	0.462328	Inte	-104548	NM_011546	NM_011546	Zeb1	1.80071	0.848569	1
41991	18	5749107	5749493	2.43815	10.3899	7.8057	1.48165	0.797193	12.977	1.76786	intr	156655	NM_001360982	NM_011546	Zeb1	1.6625	0.733356	1
42013	18	5944880	5945413	4.28051	13.3987	11.9458	2.57524	2.02065	15.4283	0.995782	Inte	190949	NM_001039692	NM_029277	Arhgap12	1.29153	0.369083	1
42024	18	6017645	6017973	4.86909	10.7255	7.6261	1.56929	1.71996	9.16303	0.924655	Inte	118287	NM_001039692	NM_029277	Arhgap12	1.20154	0.264879	1
42052	18	6507845	6508237	3.41936	11.7565	9.28148	0.729487	1.04665	11.394	0.193423	intr	8065	NM_007935	NM_007935	Epc1	1.22761	0.295853	1
42132	18	10437055	10437436	4.79058	10.2492	8.05735	1.05077	1.34609	9.31267	0.597021	intr	112069	NM_001083628	NM_001083628	Greb1l	1.1558	0.20889	1
42170	18	11238427	11238826	4.93185	10.5804	5.4142	1.1467	2.05658	8.0556	0.760117	Inte	-186062	NR_105023	NR_105022	1010001N08Rik	1.48787	0.573245	1
42197	18	11815682	11816067	19.9262	42.8553	41.6401	6.2391	3.46348	54.645	0.787758	prom	17	NR_045526	NM_175458	Rbbp8	1.31232	0.392115	1
42274	18	12775448	12775841	8.34523	19.6935	10.2704	1.30974	0.782994	15.5075	0.385861	Inte	-26397	NM_028341	NM_028341	Ttc39c	1.50991	0.594464	1
42279	18	12791811	12792149	5.73754	15.6123	9.92336	0.846032	0.910404	13.4614	0.448649	Inte	-10062	NM_028341	NM_028341	Ttc39c	1.35654	0.439927	1
42337	18	14835036	14835428	4.65615	11.7565	4.35069	1.45897	1.17749	7.77351	0.580268	intr	6191	NM_001161369	NM_009280	Ss18	1.78673	0.83732	1
42357	18	15279008	15279336	5.04298	11.1545	7.27946	1.74365	0.46908	9.54482	0.693491	intr	30783	NM_134112	NM_134112	Kctd1	1.3112	0.390887	1
42700	18	35048598	35048937	5.80474	12.453	12.9126	3.88027	0.453859	15.2687	2.01297	Inte	27907	NM_007913	NM_007913	Egr1	1.18246	0.241796	1
42862	18	36893209	36893854	2.74135	7.30865	9.43078	0.443347	1.51075	14.5614	0.822871	Inte	-1192	NM_028036	NM_028036	Tmco6	1.54403	0.6267	1
42894	18	38159818	38160165	3.04092	8.82027	7.86385	1.48336	0.886791	10.4657	0.874026	Inte	-1369	NM_001205336	NM_139206	Arap3	1.33087	0.412367	1
42924	18	38480741	38481121	2.70179	8.23946	6.73213	1.80606	0.944744	10.7652	1.99531	Inte	17716	NM_011937	NM_011937	Gnpda1	1.59908	0.677243	1
42990	18	39120472	39120837	14.7673	30.1678	29.1254	2.19366	2.38867	34.1947	1.45412	intr	-32144	NM_001361073	NM_175164	Arhgap26	1.17405	0.231493	1
43004	18	39193657	39194026	4.94637	21.6417	11.7088	0.309982	0.972907	13.4617	1.23287	intr	41043	NM_175164	NM_175164	Arhgap26	1.14972	0.201276	1
43005	18	39198710	39199063	3.39319	14.4506	7.24705	1.13411	1.16229	12.5346	0.85917	intr	46088	NM_175164	NM_175164	Arhgap26	1.72962	0.790453	1
43008	18	39208665	39209019	6.12271	15.4035	11.5625	1.45403	2.46289	18.513	1.71349	intr	56043	NM_175164	NM_175164	Arhgap26	1.60112	0.679082	1
43176	18	46577392	46577720	1.13032	13.7287	8.66602	0.697461	1.40724	10.1811	1.61815	Inte	47914	NR_045438	NM_028086	Mospd4	1.17483	0.232458	1
43180	18	46594129	46594474	3.30654	12.6443	8.73334	1.98928	1.3379	14.7612	0.879092	Inte	31168	NR_045438	NM_028086	Mospd4	1.69021	0.757203	1
43207	18	46816342	46816699	7.26953	16.161	16.0834	2.56322	2.87317	26.1915	0.212386	Inte	59163	NM_010120	NM_010120	Eif1a	1.62848	0.70353	1
43220	18	46977569	46978019	3.3589	13.1338	11.6225	0.88965	1.4816	15.3984	0.505478	Inte	-31899	NM_029008	NM_029008	Lvrn	1.32488	0.405864	1
43445	18	56558993	56559368	2.88992	7.50501	8.33786	0.457534	0.95734	10.6861	1.01096	prom	-813	NM_001360917	NM_026240	Gramd3	1.28164	0.357989	1
43449	18	56592308	56592691	8.78651	21.0343	15.7337	0.895955	2.27641	17.9831	2.17765	intr	714	NM_026240	NM_026240	Gramd3	1.14297	0.192788	1
43501	18	57137520	57138124	9.82109	21.9582	22.7773	3.12472	1.6133	27.9897	0.627663	Inte	-2789	NM_029909	NM_029909	C330018D20Rik	1.22884	0.297301	1
43601	18	60905756	60906084	2.78233	18.1261	25.9981	1.56929	2.18904	32.7069	1.15582	intr	480	NM_001348101	NM_008306	Ndst1	1.25805	0.331192	1
43885	18	65572220	65572548	1.9998	8.04414	11.7858	0.871826	1.25088	14.1263	1.38698	Inte	-18267	NM_172833	NM_172833	Malt1	1.19859	0.261339	1
43919	18	65987310	65987658	1.72097	11.5244	6.69774	1.4791	0.294748	12.2349	0.435757	Inte	27252	NM_025468	NM_025468	Sec11c	1.82672	0.869259	1
44031	18	68210158	68210523	4.53178	9.92743	5.91853	1.25352	0.983569	13.3805	0.623192	intr	117514	NM_172631	NM_172631	Ldlrad4	2.26078	1.17682	1
44073	18	68979544	68979908	9.48019	19.3295	10.1516	1.25696	1.97254	11.9265	0.833206	Inte	80672	NR_105774	NR_105774	Mir6356	1.17483	0.232458	1
44080	18	69034062	69034407	12.1515	29.6733	15.9837	1.49196	1.3379	18.754	0.879092	Inte	76947	NR_038051	NR_038051	4930546C10Rik	1.17332	0.230598	1
44085	18	69053135	69053486	2.51877	16.5375	11.4994	0.651758	1.16891	17.0063	1.08008	intr	57871	NR_038051	NR_038051	4930546C10Rik	1.47889	0.56451	1
44167	18	70803961	70804331	14.3365	29.8552	26.1198	4.17345	1.80194	35.4249	1.63939	Inte	76200	NM_001311071	NM_010773	Mbd2	1.35624	0.439616	1
44285	18	75614792	75615463	13.4307	32.6107	21.8585	2.04561	1.37578	30.9182	0.903985	intr	-59171	NR_045879	NR_045879	Gm10532	1.41447	0.500261	1
44286	18	75615565	75615735	5.20051	15.3135	14.0451	4.37349	3.01683	19.3981	0.44601	intr	-58649	NR_045879	NR_045879	Gm10532	1.38113	0.465849	1
44288	18	75624564	75624939	6.23614	27.9561	19.5561	1.22009	2.32497	23.1533	1.41534	intr	-49547	NR_045879	NR_045879	Gm10532	1.18394	0.243599	1
44305	18	75854430	75854788	7.01024	14.5436	18.2616	1.59754	1.28931	21.1045	0.635378	intr	2741	NM_201354	NM_201354	Ctif	1.15568	0.208742	1
44421	18	79284789	79285177	4.63065	10.971	7.91198	1.62142	0.793084	9.46741	0.977084	intr	21147	NM_053099	NM_053099	Setbp1	1.19659	0.25893	1
44425	18	79302990	79303356	15.3504	32.6806	30.7544	2.81271	2.52227	37.2947	1.45014	intr	2957	NM_053099	NM_053099	Setbp1	1.21266	0.278176	1
44427	18	79306674	79307026	5.99546	16.3905	17.2808	3.24953	1.74839	20.1598	1.93862	prom	-720	NM_053099	NM_053099	Setbp1	1.1666	0.22231	1
44434	18	79437960	79438327	1.865	8.05203	9.75883	1.24669	0.978209	14.1038	1.23959	Inte	-132014	NM_053099	NM_053099	Setbp1	1.44523	0.531303	1
44485	18	80509632	80510057	13.4878	35.2625	24.211	3.76793	2.65481	30.644	1.42723	intr	51148	NM_001190373	NM_001190373	Kcng2	1.26571	0.339942	1
44581	18	82665687	82666052	2.81283	9.15636	8.72205	0.470069	0.562039	11.5507	0.830923	intr	21355	NM_001025245	NM_010777	Mbp	1.32431	0.405243	1
44638	18	83986809	83987211	7.23615	16.9773	15.98	2.27629	2.42397	19.4176	1.32028	Inte	268944	NM_001081300	NM_001081300	Tshz1	1.21512	0.281102	1
44639	18	83997397	83997725	11.651	33.6781	37.9572	1.39492	2.97084	45.1788	2.08047	Inte	258393	NM_001081300	NM_001081300	Tshz1	1.19026	0.251274	1
44802	19	3905209	3905549	9.39447	47.6996	54.8426	4.70991	2.11178	63.4734	1.56104	prom	-149	NM_016921	NM_016921	Tcirg1	1.15737	0.210855	1
44844	19	4214161	4214532	6.45712	22.7578	28.9609	2.31234	2.07356	35.5544	1.02186	prom	-42	NM_001310039	NM_019952	Clcf1	1.22767	0.295924	1
44855	19	4300869	4301254	11.2594	32.8039	37.0626	4.01085	3.7299	53.4523	1.37858	intr	5160	NM_001290818	NM_130863	Grk2	1.44222	0.528286	1
44890	19	4793169	4793574	3.52086	12.2478	18.1075	1.27093	1.64622	21.0259	0.187214	intr	529	NM_009032	NM_009032	Rbm4	1.16117	0.215584	1
44891	19	4797876	4798290	5.16647	11.6416	7.55241	0.828866	0.247759	11.7968	0.732577	intr	-4074	NM_001290123	NM_009032	Rbm4	1.562	0.643391	1
45020	19	6019576	6019962	5.98454	15.7671	21.2079	2.07431	1.86012	26.3866	0.392859	Inte	-3944	NM_001110504	NM_007600	Capn1	1.24418	0.315198	1
45033	19	6097922	6098278	1.28175	6.02799	6.22785	1.12456	1.00843	10.5529	0.851929	3' U	3681	NM_001362427	NM_001362427	Gm550	1.69447	0.760837	1
45151	19	7453878	7454237	7.38791	20.6767	21.3778	1.75239	2.14287	28.0222	0.84481	intr	-3435	NR_045703	NR_045703	1700105P06Rik	1.31081	0.39046	1
45243	19	9099354	9099739	1.40743	4.56879	7.97364	0.5942	0.532842	13.2275	0.787758	intr	35773	NM_001039959	NM_009643	Ahnak	1.65891	0.730236	1
45248	19	9134668	9135037	8.50158	23.6438	18.9497	1.23993	2.22379	30.3172	1.02739	intr	27593	NM_011681	NM_011681	Scgb1a1	1.59988	0.677961	1
45283	19	10020457	10020858	4.97837	13.5981	16.3034	0.855737	1.40685	22.693	1.70173	Inte	-34432	NR_073181	NM_010239	Fth1	1.39192	0.47708	1
45300	19	10176025	10176519	4.56072	15.2398	15.996	1.38927	1.45345	24.7583	2.30228	prom	-279	NM_019699	NM_019699	Fads2	1.54778	0.630202	1
45368	19	10775426	10775765	4.37459	11.6228	6.03707	2.02449	1.059	12.3135	1.11831	intr	338	NM_001361964	NM_181403	Vps37c	2.03964	1.02832	1
45388	19	10919915	10920243	3.39097	8.04414	22.3583	1.91802	1.25088	27.8709	1.38698	intr	3045	NM_023044	NM_023044	Slc15a3	1.24655	0.317946	1
45413	19	11133038	11133419	6.28764	17.5437	11.34	2.25164	0.673046	14.6812	1.39305	Inte	-8173	NR_102366	NM_001177351	AW112010	1.29464	0.372548	1
45458	19	11523725	11524180	2.3818	11.2111	11.4948	1.75975	1.80347	18.4402	0.666565	intr	5905	NM_021718	NM_021718	Ms4a4b	1.60422	0.681876	1
45895	19	23521992	23522375	10.797	37.3842	29.8346	2.38921	1.87469	34.4404	1.38578	intr	628	NM_174857	NM_174857	Mamdc2	1.15438	0.207115	1
45984	19	25038923	25039340	0.889079	9.02693	6.95276	0.822903	1.84482	17.1175	1.09096	Inte	-3026	NM_146097	NM_146097	Cbwd1	2.46197	1.29981	1
45992	19	25102800	25103189	1.83284	9.76712	8.62235	1.02916	1.45025	10.8381	0.194914	intr	28976	NM_028785	NM_028785	Dock8	1.25697	0.329955	1
46019	19	26822545	26822873	7.73837	16.9463	11.0925	1.22056	0.7818	13.7445	0.924655	prom	54	NM_001347439	NM_011416	Smarca2	1.23908	0.309274	1
46071	19	29260102	29260589	19.5006	44.4261	40.273	2.70105	2.31682	46.8855	1.08984	Inte	50577	NR_029778	NR_029778	Mir101b	1.16419	0.219331	1
46093	19	29440654	29440968	15.3494	38.8769	30.5971	2.18567	1.46998	36.0263	1.20735	Inte	-1117	NM_021893	NM_021893	Cd274	1.17744	0.235656	1
46104	19	29480484	29480856	13.1862	26.9522	23.8399	3.07483	2.34372	34.4489	0.611465	Inte	-4739	NM_021396	NM_021396	Pdcd1lg2	1.44501	0.531079	1
46245	19	32382523	32382837	11.6256	31.5945	19.9153	1.45712	1.95998	23.1313	1.69029	intr	41126	NM_001168525	NM_144792	Sgms1	1.16148	0.21597	1
46485	19	36131746	36131916	16.4403	33.5242	17.3891	4.70991	2.71515	22.8357	0.44601	prom	19	NM_001360318	NM_008315	Htr7	1.31322	0.393105	1
46679	19	40714448	40714835	6.26385	12.9992	22.4752	2.5123	2.91549	26.642	1.17553	intr	-19618	NM_009848	NM_009848	Entpd1	1.18539	0.245366	1
46686	19	40776923	40777270	3.04092	16.6267	16.5468	2.63708	1.18239	24.4201	1.09253	intr	42837	NM_009848	NM_009848	Entpd1	1.47581	0.561511	1
46714	19	41088487	41088854	6.91603	24.8271	21.2216	1.87003	1.67693	26.6152	1.03299	Inte	-2503	NR_155302	NR_155302	C330026H20Rik	1.25416	0.326719	1
46787	19	42091284	42091668	1.55963	7.32911	6.21787	1.04256	1.73625	13.262	0.197452	intr	-19052	NM_020033	NM_020033	Ankrd2	2.13288	1.09281	1
46870	19	43658255	43658596	4.51619	11.761	5.00139	1.50946	1.20319	7.58958	0.889404	Inte	-28389	NM_008699	NM_008699	Nkx2-3	1.5175	0.601692	1
47097	19	46562967	46563336	3.78707	14.7774	9.39781	1.08494	0.972907	14.7061	1.02739	3' U	-12986	NM_053100	NM_053100	Trim8	1.56484	0.646017	1
47107	19	46608106	46608457	5.03753	14.6332	17.0061	1.62939	1.89948	21.2876	0.648049	intr	32144	NM_053100	NM_053100	Trim8	1.25176	0.323956	1
47187	19	47544597	47544943	1.64849	8.23571	10.3511	1.48765	0.741128	17.3727	1.31483	Inte	-5869	NM_001164717	NM_008018	Sh3pxd2a	1.67834	0.747031	1
47278	19	53400920	53401270	6.27416	20.8063	19.0038	3.59491	1.90491	24.6878	1.2998	intr	-2808	NM_010847	NM_010847	Mxi1	1.2991	0.377508	1
47340	19	53927765	53928126	3.23899	10.6221	8.03131	0.79213	1.7048	10.0599	0.84013	intr	-38775	NM_011050	NM_011050	Pdcd4	1.25258	0.324904	1
47356	19	54046407	54046866	1.18052	5.05852	7.80281	0.872206	1.11734	14.0961	0.495567	intr	27271	NM_019658	NM_019658	Shoc2	1.80654	0.853231	1
47652	19	61055448	61055891	2.12443	5.47946	6.03139	1.80741	1.96809	11.8726	0.855776	intr	90018	NM_018869	NM_018869	Grk5	1.96847	0.977077	1
47655	19	61080125	61080453	3.39097	7.93689	8.83934	2.44111	1.71996	13.9991	0.231164	intr	114637	NM_018869	NM_018869	Grk5	1.58372	0.66332	1
47664	19	61133248	61133597	15.1175	33.3653	19.2212	3.11359	2.05732	26.1938	1.52078	intr	83320	NR_131956	NM_001001737	Zfp950	1.36276	0.44653	1
47665	19	61134971	61135285	5.72195	21.7352	10.6818	2.18567	0.816657	12.3633	0.965882	intr	81615	NR_131956	NM_001001737	Zfp950	1.15741	0.210902	1
47730	2	3558285	3558635	1.95558	5.02567	6.82189	1.30724	1.31878	12.0457	0.6499	Inte	-72270	NM_025626	NM_025626	Fam107b	1.76575	0.82028	1
47743	2	3636757	3637102	17.194	38.3408	31.6377	4.47588	3.12176	42.3476	0.219773	intr	6200	NM_025626	NM_025626	Fam107b	1.33852	0.420635	1
47744	2	3640625	3641074	9.33693	41.6045	37.2241	2.42014	2.62713	46.9489	0.675472	intr	10120	NM_025626	NM_025626	Fam107b	1.26125	0.334853	1
47790	2	4496212	4496632	4.48155	10.9727	8.66272	0.817025	1.95376	13.3179	0.541584	intr	15622	NM_001177844	NM_172475	Frmd4a	1.53738	0.620475	1
47829	2	5349103	5349495	3.92863	10.859	8.26632	1.75077	1.56998	10.9681	0.386846	intr	247793	NM_001290376	NM_177343	Camk1d	1.32684	0.407997	1
47836	2	5500449	5500835	4.72853	12.6683	9.27848	1.48165	1.32865	15.3561	0.785717	intr	96450	NM_001290376	NM_177343	Camk1d	1.65503	0.726853	1
47869	2	5876637	5876994	5.67183	14.0916	9.23598	1.44181	1.58024	13.3296	0.637157	intr	4301	NM_001081132	NM_001081132	Upf2	1.44322	0.529295	1
47911	2	6365676	6366310	5.48787	12.5404	9.0564	2.2552	0.728036	15.4724	1.43511	Inte	92211	NM_181399	NM_181399	Usp6nl	1.70845	0.772692	1
47976	2	9713462	9713853	1.75052	8.72745	11.3407	1.31643	1.04933	21.9923	0.969587	Inte	86569	NM_008091	NM_008091	Gata3	1.93923	0.955484	1
48066	2	11568828	11569225	12.9305	38.7243	29.9281	4.03368	2.19613	37.0111	1.33691	intr	4608	NM_008367	NM_008367	Il2ra	1.23667	0.306459	1
48069	2	11578042	11578210	3.90438	24.919	23.6871	2.04256	4.88439	32.7978	0.90264	intr	13707	NM_008367	NM_008367	Il2ra	1.38463	0.469497	1
48078	2	11628341	11628766	6.24061	21.0251	13.1087	1.34569	1.3274	16.5989	0.89202	intr	1215	NM_001271501	NM_008358	Il15ra	1.26624	0.340556	1
48266	2	16412363	16412677	2.45226	14.4528	11.7681	1.09284	0.979989	20.0737	0.482941	intr	134589	NM_026162	NM_026162	Plxdc2	1.70577	0.770423	1
48343	2	18440015	18440379	6.81634	29.9607	20.3032	2.98528	2.81792	31.651	0.416603	Inte	-125740	NM_001190817	NM_007869	Dnajc1	1.55892	0.640543	1
48373	2	18785183	18785604	2.70964	18.3837	17.0142	2.30941	2.92367	28.6547	0.540297	intr	-61949	NR_131254	NR_131254	Carlr	1.68416	0.752032	1
48374	2	18797837	18798236	2.0728	19.1328	12.8231	0.860027	1.79951	16.6343	1.71026	intr	-74592	NR_131254	NR_131254	Carlr	1.29721	0.375416	1
48384	2	18873722	18874070	12.0468	24.9695	18.7863	2.46516	2.65273	25.5494	0.435757	intr	45852	NM_001355146	NM_008845	Pip4k2a	1.36	0.443606	1
48395	2	18920038	18920447	22.2434	51.4364	41.2816	6.29249	3.38563	50.2137	0.741533	prom	297	NR_024323	NR_024323	4930426L09Rik	1.21637	0.282582	1
48443	2	19587524	19587903	8.27726	19.0286	17.5497	2.86713	0.947236	25.332	0.600172	Inte	8025	NM_027715	NM_027715	Otud1	1.44344	0.529511	1
48490	2	22673669	22673997	1.39117	4.18295	5.71957	1.04619	0.93816	11.8356	0.693491	intr	43986	NM_019456	NM_019456	Apbb1ip	2.06931	1.04915	1
48799	2	27032966	27033309	9.14601	20.7181	17.4028	2.83458	1.49522	21.2973	0.442109	intr	12111	NM_138942	NM_138942	Dbh	1.22379	0.291352	1
48825	2	27247754	27248112	2.94749	18.5725	14.9269	2.3963	2.14886	17.4899	0.84717	intr	35195	NR_133905	NM_009500	Vav2	1.17171	0.228616	1
48829	2	27267898	27268226	6.08636	17.2681	23.3982	1.91802	3.1272	27.1073	0.693491	intr	15066	NR_133905	NM_009500	Vav2	1.15852	0.21228	1
48835	2	27323523	27323837	1.27154	10.4195	7.96611	0.910697	1.14332	13.028	1.44882	intr	7238	NM_023336	NM_023336	Brd3	1.63542	0.709664	1
48841	2	27359723	27360064	1.5054	5.88048	7.33536	1.50946	1.95519	10.7723	1.33411	Inte	-10773	NM_080848	NM_080848	Wdr5	1.46854	0.554386	1
48866	2	27584189	27584357	9.50631	50.4661	46.6975	2.38299	4.88439	60.1293	0.90264	intr	18170	NM_001290482	NM_011305	Rxra	1.28764	0.364725	1
48867	2	27588336	27588705	7.03312	17.4469	15.4063	1.7049	1.94581	23.4166	0.616437	intr	22418	NM_001290482	NM_011305	Rxra	1.51994	0.604017	1
48871	2	27618943	27619287	3.89648	14.0105	11.2376	2.49383	1.49087	22.6915	1.32247	TTS	53012	NM_001290482	NM_011305	Rxra	2.01925	1.01382	1
48911	2	28221978	28222330	6.23852	14.8914	15.1813	4.06192	1.74839	20.9899	0.646208	Inte	-81307	NM_001005420	NM_001005420	Ppp1r26	1.38262	0.467403	1
48912	2	28224202	28224516	1.18072	10.0834	6.51773	1.27498	1.14332	9.83745	1.20735	Inte	-79102	NM_001005420	NM_001005420	Ppp1r26	1.50934	0.593914	1
48925	2	28321502	28321849	3.61623	10.8479	12.4511	1.813	2.06918	20.2097	0.874026	exon	168	NM_027040	NM_027040	1700007K13Rik	1.62313	0.698776	1
48990	2	29114011	29114390	0.300991	2.59903	3.89994	1.50902	1.08256	15.3093	1.00029	Inte	-5688	NR_029460	NR_029460	6530402F18Rik	3.92553	1.97289	1
49079	2	30089488	30089816	1.56506	8.58042	7.45278	1.91802	1.5636	22.653	0.924655	Inte	3499	NR_028299	NR_028299	1700084E18Rik	3.03954	1.60385	1
49082	2	30098103	30098469	5.92196	11.9188	10.8728	2.18766	1.26113	12.5456	2.07163	intr	4997	NM_177725	NM_177725	Lrrc8a	1.15386	0.206463	1
49085	2	30113275	30113656	1.57191	5.90945	7.16209	2.55186	0.807655	12.5995	0.995036	intr	-8257	NM_001252568	NM_172267	Phyhd1	1.75919	0.814914	1
49108	2	30303034	30303375	3.09443	8.97547	5.83495	1.00631	1.95519	11.5068	1.11176	3' U	26514	NM_030244	NM_030244	Ier5l	1.97204	0.979692	1
49263	2	32007771	32008181	7.02539	22.9955	29.9498	1.53441	1.62614	40.4191	2.4041	intr	1308	NM_001159634	NM_172661	Prrc2b	1.34956	0.432494	1
49264	2	32008777	32009105	2.34759	5.25551	14.0389	0.871826	1.25088	19.3442	1.15582	intr	2273	NM_001159634	NM_172661	Prrc2b	1.37789	0.462464	1
49350	2	32752219	32752547	4.69519	11.6908	12.999	1.39492	1.87632	17.3079	0.693491	intr	20729	NM_146119	NM_146119	Fam129b	1.33148	0.41303	1
49388	2	33201111	33201492	2.02103	4.43209	9.99708	1.5011	1.07687	12.3804	0.398014	intr	25712	NM_001290570	NM_175211	Ralgps1	1.2384	0.308476	1
49400	2	33282627	33282955	7.04278	14.5867	5.71957	0.871826	0.31272	7.63586	1.15582	intr	4053	NM_001276332	NM_001085507	Zbtb34	1.33504	0.416883	1
49414	2	33677298	33677630	2.57701	8.15915	6.84929	0.861322	0.617905	11.1901	2.05541	intr	16128	NR_045729	NR_045729	Nron	1.63375	0.708191	1
49423	2	33780806	33781169	4.16392	11.0482	5.79453	0.787765	1.41284	8.27954	0.417751	Inte	-37522	NM_175184	NM_175184	Mvb12b	1.42885	0.514858	1
49475	2	34838379	34838755	26.0918	55.7636	34.1699	3.19422	3.00078	40.6325	0.201654	TTS	-21275	NM_009421	NM_009421	Traf1	1.18913	0.249907	1
49507	2	35091288	35091639	1.54376	3.40772	7.45031	1.14058	0.876685	11.8925	0.648049	Inte	-20415	NM_001206367	NM_146120	Gsn	1.59624	0.67468	1
49520	2	35165439	35165819	7.95528	22.4039	18.7004	1.65555	2.02445	22.6289	2.19484	Inte	26900	NM_013515	NM_013515	Stom	1.21008	0.275102	1
49563	2	35556420	35556802	1.11985	10.6828	9.67327	0.149717	1.74534	11.1459	0.595459	intr	4359	NM_001290639	NM_001001602	Dab2ip	1.15224	0.204444	1
49651	2	38204489	38204856	3.73	22.5265	21.2216	1.09085	2.51539	28.5488	1.03299	intr	-2155	NM_010710	NM_010710	Lhx2	1.34527	0.427898	1
49676	2	38379701	38380081	46.4558	95.911	84.376	4.81615	2.83423	102.929	1.19719	intr	12495	NM_001159631	NM_021606	Nek6	1.21988	0.28674	1
49706	2	38790497	38790858	2.21199	16.7615	12.1257	0.475278	1.42067	19.7728	0.84013	intr	3178	NM_172854	NM_172854	Olfml2a	1.63066	0.705452	1
49811	2	44877314	44877675	1.264	8.47821	7.24393	1.26741	0.994467	13.9913	0.84013	intr	1202	NR_039591	NR_039591	Mir5129	1.93145	0.949687	1
49812	2	44883223	44883647	2.55594	10.4543	5.4972	1.61863	1.08862	6.49768	0.894124	intr	-4738	NR_039591	NR_039591	Mir5129	1.182	0.241228	1
49823	2	44943832	44944146	6.81185	25.0964	13.5786	2.00353	3.1033	15.9526	1.69029	intr	21808	NM_001289521	NM_015753	Zeb2	1.17483	0.232458	1
49837	2	45054628	45054956	7.47752	17.9116	9.87926	1.74365	0.93816	12.0901	1.84931	Inte	-81830	NM_001355288	NM_015753	Zeb2	1.22379	0.291352	1
49858	2	45511653	45511986	3.16877	10.2475	7.34087	0.515241	1.38611	12.1593	0.683079	Inte	-40305	NR_040497	NR_040497	1700019E08Rik	1.65638	0.728034	1
49885	2	46228352	46228708	11.2153	23.6178	31.6183	2.40977	2.59312	43.1497	1.27789	Inte	676405	NR_040497	NR_040497	1700019E08Rik	1.36471	0.448591	1
50035	2	51033145	51033550	1.05626	7.29653	7.86061	0.564857	1.26632	15.6664	0.748856	Inte	-28717	NM_028810	NM_028810	Rnd3	1.99302	0.994959	1
50074	2	52166135	52166527	5.45643	12.2052	8.70139	1.60487	0.784991	13.2043	1.16054	intr	19809	NR_040620	NR_040620	4930573O16Rik	1.5175	0.601692	1
50102	2	52380919	52381087	16.1268	43.137	37.2226	5.78726	4.57911	47.4574	0.90264	intr	33128	NM_001285427	NM_146123	Cacnb4	1.27496	0.350455	1
50199	2	57153834	57154183	5.47498	15.221	19.2212	1.63873	1.46952	27.0311	0.651763	intr	63216	NM_010274	NM_010274	Gpd2	1.40632	0.491922	1
50343	2	60009704	60010093	9.01755	20.3482	11.399	2.94045	1.18657	14.3792	2.14406	Inte	-38094	NM_020575	NM_020575	2024-03-07	1.26144	0.335073	1
50379	2	60538056	60538413	9.74596	21.0881	14.3317	2.72342	3.30415	18.0066	0.849543	intr	22425	NM_001159564	NM_021359	Itgb6	1.25642	0.32932	1
50404	2	60703157	60703499	3.41894	16.3555	11.1371	1.67227	1.79951	21.1154	1.77361	intr	16167	NM_001141931	NM_020296	Rbms1	1.89596	0.922925	1
50410	2	60741560	60741928	2.32491	6.69179	10.1958	1.55412	1.9511	12.364	1.6483	intr	-22249	NM_001141932	NM_020296	Rbms1	1.21266	0.278176	1
50552	2	68250883	68251311	6.53004	14.6308	15.142	1.46988	1.3181	19.896	2.48015	intr	58941	NM_016866	NM_016866	Stk39	1.31396	0.393921	1
50554	2	68259598	68259943	7.68771	17.8448	6.42642	1.16041	0.594621	7.62258	1.09887	intr	50267	NM_016866	NM_016866	Stk39	1.18613	0.246264	1
50564	2	68340328	68340671	3.15953	10.0513	4.64074	0.666959	0.598088	6.32834	0.884218	Inte	-30462	NM_016866	NM_016866	Stk39	1.36365	0.447471	1
50804	2	72120968	72121314	6.42912	14.2346	11.9942	2.64471	1.77871	17.252	0.657414	Inte	-2553	NM_023057	NM_023057	Map3k20	1.43837	0.524433	1
50915	2	75445868	75446283	4.81042	14.6653	11.9178	0.96468	1.23581	14.9871	1.27892	Inte	-51240	NM_198090	NM_053263	Hnrnpa3	1.25755	0.330611	1
51045	2	79008197	79008549	8.50707	33.5806	32.9466	1.13734	2.62258	40.0825	1.07701	Inte	-87210	NM_010576	NM_010576	Itga4	1.21659	0.28284	1
51118	2	80166359	80166740	1.64676	5.35544	6.56525	1.05077	1.07687	10.737	0.597021	intr	10927	NM_024181	NM_024181	Dnajc10	1.63542	0.709664	1
51153	2	83561021	83561378	4.31379	18.1318	17.835	1.92241	2.58585	23.736	2.33624	Inte	-3354	NM_008402	NM_008402	Itgav	1.33087	0.412367	1
51155	2	83569460	83569795	8.25772	20.6878	13.7456	1.5365	2.60258	17.3201	0.905334	intr	5074	NM_008402	NM_008402	Itgav	1.26005	0.333477	1
51160	2	83595380	83595724	15.6688	38.1454	21.3184	0.831276	2.98175	27.5453	1.7633	intr	30998	NM_008402	NM_008402	Itgav	1.29209	0.369707	1
51161	2	83600292	83600664	1.83993	8.79493	8.09947	1.22993	1.10293	13.802	0.611465	intr	35924	NM_008402	NM_008402	Itgav	1.70406	0.76898	1
51188	2	84089985	84090385	5.91768	21.5476	11.7962	1.42979	2.43609	16.1753	0.758217	Inte	175238	NM_018782	NM_018782	Calcrl	1.37123	0.455471	1
51236	2	84605963	84606317	3.22248	6.85706	6.74481	0.646235	1.01413	11.7917	1.28511	intr	9446	NM_009776	NM_009776	Serping1	1.74827	0.805925	1
51240	2	84624068	84624421	6.22084	22.9216	13.0447	1.45815	2.32458	26.843	0.85917	Inte	-8659	NM_009776	NM_009776	Serping1	2.05777	1.04108	1
51291	2	90315677	90316005	1.91286	12.0126	17.6787	1.56929	1.71996	22.3985	0.693491	intr	3490	NM_001135657	NM_008982	Ptprj	1.26698	0.341392	1
51299	2	90349425	90349753	2.69539	7.82963	9.01266	1.56929	0.93816	16.5444	1.15582	intr	-30258	NM_001135657	NM_008982	Ptprj	1.83568	0.876314	1
51303	2	90368296	90368641	7.0264	23.2492	29.6604	1.65773	2.08117	35.33	0.879092	intr	-49138	NM_001135657	NM_008982	Ptprj	1.19115	0.252358	1
51304	2	90373180	90373556	4.70259	10.9469	11.4908	2.5858	1.09119	17.6518	0.806614	intr	47436	NM_008982	NM_008982	Ptprj	1.53617	0.619342	1
51506	2	93259531	93259885	3.30304	30.0121	30.5122	1.77715	3.33215	53.7702	1.07093	3' U	2456	NR_105967	NR_105967	Mir7001	1.76225	0.817421	1
51509	2	93284324	93284786	5.67909	23.6054	19.3188	1.4855	1.99816	24.9372	0.656465	intr	8274	NM_001271462	NM_007656	Cd82	1.29082	0.36829	1
51543	2	93735884	93736301	0.889079	5.23056	4.36252	0.548602	2.58275	10.3105	1.09096	Inte	-26779	NM_001033452	NM_001033452	Accsl	2.36344	1.24089	1
51589	2	94240948	94241354	5.68974	19.4095	13.4421	0.845198	1.76849	15.9362	1.12052	intr	5695	NM_001355690	NM_183106	Ttc17	1.18554	0.245548	1
51630	2	101670684	101671062	15.693	42.5321	37.749	3.32862	2.30652	56.2091	1.20352	intr	8264	NM_001110849	NM_175181	Prr5l	1.48902	0.574364	1
51750	2	102738699	102739013	6.17607	23.5278	17.0185	1.63925	2.44997	23.5301	1.44882	intr	2966	NM_001177786	NM_009851	Cd44	1.38262	0.467403	1
51753	2	102745540	102745868	2.1737	14.2649	14.7322	0.523095	1.87632	18.0715	0.693491	Inte	-3882	NM_001039151	NM_009851	Cd44	1.22667	0.294742	1
51759	2	102789703	102790031	1.82591	4.18295	5.54625	1.22056	1.40724	11.4538	0.462328	Inte	-48045	NM_001039151	NM_009851	Cd44	2.06514	1.04624	1
51763	2	102799369	102799781	0.692207	5.03787	8.27899	1.24933	0.871365	15.7042	0.368067	Inte	-57753	NM_001039151	NM_009851	Cd44	1.89687	0.92362	1
51766	2	102821394	102821883	21.812	72.8055	68.2421	2.92391	3.35614	81.9488	1.08538	Inte	-79817	NM_001039151	NM_009851	Cd44	1.20085	0.26406	1
51767	2	102822989	102823157	13.4107	37.2737	40.2681	2.04256	3.66329	53.6692	1.80528	Inte	-81251	NM_001039151	NM_009851	Cd44	1.3328	0.414456	1
51769	2	102827238	102827588	31.9412	64.5297	47.7532	4.90215	2.93063	56.77	1.51643	Inte	-85591	NM_001039151	NM_009851	Cd44	1.18882	0.249532	1
51809	2	103183902	103184230	6.26025	12.5489	8.31938	2.26675	1.87632	13.7445	0.462328	intr	28855	NR_040332	NR_040332	A930006I01Rik	1.65211	0.724311	1
51818	2	103324098	103324412	3.45134	8.62687	11.406	1.09284	2.12331	13.1609	0.965882	intr	1055	NM_009804	NM_009804	Cat	1.15386	0.206463	1
51830	2	103437882	103438220	20.1658	40.6961	28.4245	4.39937	2.27601	37.1732	1.34595	intr	31584	NM_178890	NM_178890	Abtb2	1.30779	0.387126	1
51831	2	103439847	103440188	8.94876	40.2349	22.6729	2.01261	1.65439	26.3187	0.889404	intr	33551	NM_178890	NM_178890	Abtb2	1.1608	0.215116	1
51847	2	103524565	103524940	2.43362	12.2894	11.8246	1.06758	1.50439	15.8066	1.61753	intr	76674	NM_153126	NM_153126	Nat10	1.33675	0.418731	1
51897	2	104393602	104394183	3.23967	9.50639	8.61053	1.0828	1.41235	10.9206	1.17452	Inte	-2922	NR_136919	NR_136919	Gm13884	1.26829	0.342882	1
51911	2	104575536	104575864	7.73837	16.1955	6.23953	2.26675	1.25088	11.1993	0.924655	intr	7258	NM_144804	NM_144804	Depdc7	1.79489	0.843893	1
52005	2	112146134	112146484	4.56303	10.6544	7.14674	0.817025	1.02572	9.06412	1.08317	intr	21464	NM_133648	NM_133648	Slc12a6	1.26829	0.342882	1
52095	2	116778591	116778761	23.4862	48.4238	49.8265	8.41055	3.01683	58.4397	1.33803	Inte	52788	NR_040335	NR_040335	D330050G23Rik	1.17286	0.230035	1
52248	2	118488768	118489118	3.09634	12.1621	10.5577	2.94129	1.61185	14.6696	0.6499	prom	-370	NM_001033254	NM_001033254	Pak6	1.38947	0.474533	1
52287	2	118825281	118825639	19.3578	39.3069	41.4458	3.51458	2.86514	49.3217	0.84717	Inte	29669	NM_199310	NM_199310	Ccdc32	1.19003	0.250994	1
52371	2	119938127	119938484	8.54769	20.0042	18.1535	3.20402	1.58024	27.2438	0.637157	intr	42005	NM_133838	NM_133838	Ehd4	1.50075	0.585682	1
52586	2	124758151	124758489	0.590629	6.14084	3.19566	0.507619	0.606936	10.1269	0.897298	Inte	-135543	NM_175034	NM_175034	Slc24a5	3.16896	1.66401	1
52732	2	127140200	127140587	5.37954	16.6354	10.7235	1.18226	2.91549	13.2671	0.783687	Inte	-21501	NM_010090	NM_010090	Dusp2	1.2372	0.307076	1
52764	2	127548081	127548463	20.1574	42.5472	37.949	2.84462	2.28236	51.4681	1.78638	intr	7361	NM_145532	NM_145532	Mall	1.35624	0.439616	1
52832	2	128113770	128114131	3.63399	8.96547	9.13365	1.74269	0.8524	12.0256	1.68026	Inte	141136	NR_028590	NR_028589	Gm14005	1.31663	0.396845	1
52834	2	128122610	128122996	22.6083	64.162	51.2525	5.48211	2.79018	62.7222	1.57143	Inte	132284	NR_028590	NR_028589	Gm14005	1.22379	0.291352	1
52835	2	128128355	128128767	0.622986	6.48946	7.03714	0.416445	0.995846	13.7791	0.736133	intr	126526	NR_028590	NR_028589	Gm14005	1.95806	0.969424	1
52846	2	128186737	128186905	6.79022	23.2437	18.6113	2.38299	2.74747	26.5861	0.90264	intr	68266	NR_028590	NR_028589	Gm14005	1.42849	0.514493	1
52853	2	128205644	128205985	18.0648	39.6159	28.1745	3.18664	1.35359	33.4186	1.11176	intr	49272	NR_028590	NR_028589	Gm14005	1.18613	0.246264	1
52855	2	128208299	128208646	12.2459	67.8249	36.2065	3.79081	2.95597	60.99	1.52954	intr	46614	NR_028590	NR_028589	Gm14005	1.68451	0.752325	1
52876	2	128343818	128344169	2.84377	5.9134	6.1546	1.62939	1.0228	10.5843	0.432033	Inte	-74083	NM_001310641	NM_001310641	Spdye4c	1.71974	0.782192	1
52901	2	128581094	128581433	0.588886	4.9812	7.04325	0.843536	1.36158	14.5299	0.223663	intr	56613	NM_008587	NM_008587	Mertk	2.06295	1.04471	1
52934	2	129123449	129123763	5.177	12.2121	12.6734	2.36781	1.30665	14.8891	1.69029	prom	500	NR_040371	NR_040371	Gm14023	1.17483	0.232458	1
52998	2	129729073	129729795	8.84798	22.2675	20.7082	2.21796	1.9179	24.3403	0.84013	Inte	-102239	NR_029452	NR_029452	Stk35os1	1.17539	0.233144	1
53066	2	130924194	130924522	1.39117	4.0757	5.02629	2.26675	2.18904	10.4357	1.61815	Inte	-11857	NM_011426	NM_011426	Siglec1	2.07622	1.05396	1
53069	2	130949904	130950271	13.5989	27.4153	20.7569	4.3634	1.81667	26.729	1.03299	Inte	-3060	NM_028306	NM_028306	Hspa12b	1.28772	0.364814	1
53070	2	130954742	130955130	8.23227	20.854	14.7983	1.91622	3.04015	27.0036	1.56333	intr	1788	NM_028306	NM_028306	Hspa12b	1.82477	0.867718	1
53084	2	131084587	131084951	9.40185	22.3256	17.8044	2.98528	2.39523	22.0181	1.04151	Inte	-2975	NM_001355681	NM_153501	Pank2	1.23667	0.306459	1
53292	2	136802084	136802438	10.7953	23.4531	16.0591	1.29247	2.17314	25.588	1.28511	intr	77174	NM_001355671	NM_028201	Slx4ip	1.59337	0.672081	1
53306	2	136942758	136943255	14.0012	29.6586	32.4852	3.91252	3.6117	42.3306	0.915353	prom	-751	NM_013822	NM_013822	Jag1	1.30307	0.381919	1
53385	2	143371442	143371821	3.16041	7.33298	6.1499	3.01804	0.947236	10.2429	0.400115	prom	-237	NM_008792	NM_008792	Pcsk2	1.66554	0.735993	1
53409	2	143789344	143789672	1.65201	4.18295	6.58617	1.04619	1.40724	11.4538	0.693491	intr	47491	NM_133626	NM_024281	Rrbp1	1.73906	0.798312	1
53427	2	143940733	143941078	1.23995	6.32215	10.7107	0.828866	0.891932	12.4623	1.31864	Inte	74120	NR_136884	NR_136884	Gm5535	1.16354	0.218519	1
53646	2	148710292	148710673	2.39529	12.3729	11.34	1.35099	1.21148	16.6532	0.796029	Inte	-9235	NM_009976	NM_009976	Cst3	1.46854	0.554386	1
53648	2	148717857	148718171	7.90174	44.8149	22.631	1.63925	2.12331	28.8476	1.20735	Inte	-16766	NM_009976	NM_009976	Cst3	1.2747	0.350153	1
53696	2	150709199	150709604	3.38002	11.2054	7.72025	1.55336	1.89948	12.1621	0.561642	intr	21065	NM_001356549	NM_024465	Abhd12	1.57535	0.655669	1
53738	2	151765532	151765905	4.89333	12.4497	6.85847	2.14661	1.51246	10.8553	1.21965	intr	27634	NR_035478	NR_035478	Mir1953	1.58276	0.662446	1
53749	2	151833169	151833519	1.30372	7.73954	6.65946	1.63405	0.732658	12.5228	0.866534	intr	7742	NM_001164819	NM_027172	Slc52a3	1.88045	0.91108	1
53750	2	151836552	151836936	4.60462	12.0014	14.9525	1.93618	1.73625	18.1537	0.78981	Inte	11142	NM_001164819	NM_027172	Slc52a3	1.21409	0.279879	1
53791	2	152452883	152453381	4.00868	11.1614	8.90407	1.03359	1.33879	12.9084	0.913515	intr	388	NM_009047	NM_009047	Rem1	1.44972	0.53577	1
53826	2	152728162	152728514	7.12973	49.1716	69.7693	2.7621	6.84786	95.8184	0.86161	Inte	-8750	NM_001081044	NM_001081044	Mylk2	1.37336	0.45771	1
53836	2	152828159	152828501	13.0086	33.3282	26.0974	2.00673	1.64955	34.7856	1.33021	intr	12789	NM_178939	NM_178939	Pdrg1	1.33291	0.414583	1
53858	2	153021656	153021984	0.695584	5.041	7.97274	1.04619	1.87632	17.1807	0.924655	intr	29357	NM_198617	NM_198617	Tspyl3	2.15493	1.10764	1
53866	2	153063580	153063922	12.6751	26.9505	38.7305	2.67564	3.14915	44.794	1.1085	intr	3343	NM_018807	NM_018807	Plagl2	1.15656	0.209836	1
53973	2	154686583	154686934	3.08752	11.7266	10.2037	1.62939	0.876685	13.6764	1.72813	intr	31883	NM_026030	NM_026030	Eif2s2	1.34034	0.422596	1
54026	2	155569115	155569495	9.00598	22.4039	16.6059	1.95656	1.34963	23.1782	1.39672	Inte	-7648	NM_011171	NM_011171	Procr	1.39578	0.481069	1
54067	2	156015589	156015917	4.69519	11.6908	11.0925	1.74365	2.3454	16.2898	1.38698	Inte	-6630	NM_172674	NM_172674	Phf20	1.46854	0.554386	1
54128	2	156563750	156564144	1.66481	14.0183	13.9958	0.580627	1.17151	18.8584	0.384882	intr	16932	NM_001042487	NM_146128	Dlgap4	1.34743	0.430207	1
54130	2	156570100	156570438	7.00317	14.1552	10.5961	2.03048	2.42774	16.7959	1.12162	intr	23254	NM_001042487	NM_146128	Dlgap4	1.58509	0.664569	1
54338	2	160555200	160555553	2.10054	9.36797	19.1644	0.324033	0.871718	22.586	1.07396	Inte	-1669	NM_021280	NM_021280	Plcg1	1.17854	0.236997	1
54437	2	164280367	164280722	10.7649	26.9546	30.9067	1.12772	1.87808	36.8041	1.70866	Inte	-5926	NM_025575	NM_025575	Sys1	1.19081	0.251948	1
54442	2	164292797	164293190	3.5558	10.2048	10.7044	0.873157	1.69649	13.2769	0.385861	Inte	6230	NM_001271575	NM_001271575	Trp53tg5	1.24032	0.310717	1
54469	2	164686392	164686720	4.60824	32.2838	27.2113	2.26675	3.59628	33.725	1.61815	Inte	-3348	NM_011125	NM_011125	Pltp	1.23938	0.309614	1
54492	2	164875030	164875368	12.7407	70.1513	51.6351	3.72254	3.64162	85.2143	1.34595	Inte	-5937	NR_027852	NM_011611	Cd40	1.65032	0.722744	1
54497	2	164895819	164896187	1.78243	7.45657	11.2771	1.55412	0.97555	15.0863	0.206037	intr	14867	NM_170702	NM_011611	Cd40	1.33778	0.419844	1
54541	2	165618773	165619141	3.25488	10.8981	10.6592	1.08789	0.97555	13.4983	1.6483	intr	64716	NM_001252585	NM_027230	Zmynd8	1.26635	0.340679	1
54542	2	165622716	165623077	4.89799	11.9864	16.85	1.58426	1.42067	21.276	1.47023	intr	60776	NM_001252585	NM_027230	Zmynd8	1.26267	0.336481	1
54549	2	165699251	165699616	16.0956	39.035	33.0192	4.85738	4.21529	54.7801	0.415461	intr	4503	NM_001291158	NM_027230	Zmynd8	1.65904	0.730348	1
54569	2	165826942	165827322	6.45428	13.0535	10.4722	1.65555	1.61956	13.072	1.59625	intr	8995	NM_008679	NM_008679	Ncoa3	1.24826	0.319921	1
54585	2	165961066	165961447	1.19765	4.06275	7.46051	1.65121	1.88453	11.0656	0.796029	intr	19528	NM_001355619	NM_028072	Sulf2	1.48323	0.568741	1
54633	2	166407881	166408232	0.893756	8.61953	5.99264	1.30352	1.16891	11.06	0.648049	intr	18035	NR_152154	NR_152154	Gm29679	1.8456	0.884092	1
54696	2	166886448	166886867	14.0212	32.493	33.3768	2.86641	2.08082	39.1524	1.44767	intr	-1776	NR_138563	NM_001081005	Zfas1	1.17304	0.230257	1
54723	2	167169280	167169594	4.26876	16.6936	7.06087	1.09284	1.46998	9.57157	1.69029	intr	5241	NM_019835	NM_019835	B4galt5	1.35558	0.438909	1
54728	2	167198865	167199179	15.0769	30.4741	20.6395	2.00353	1.46998	24.3277	0.965882	Inte	-24344	NM_019835	NM_019835	B4galt5	1.1787	0.237196	1
54755	2	167456953	167457317	10.4987	26.4814	33.2661	3.1424	4.08598	46.5591	1.04151	intr	370	NM_001311131	NM_023230	Ube2v1	1.3996	0.485012	1
54829	2	167874635	167875045	2.64322	10.9829	11.3698	2.09238	2.00141	17.3079	1.29452	Inte	-31664	NM_021409	NM_021409	Pard6b	1.52227	0.606225	1
54879	2	168717543	168717974	2.97761	14.2841	11.6072	1.32696	1.18993	15.4961	0.351841	Inte	63328	NM_009564	NM_009564	Zfp64	1.33504	0.416883	1
54894	2	169883434	169883848	3.30654	10.282	8.10168	1.10515	1.73431	10.1836	1.28201	Inte	12637	NR_033634	NR_033632	A630075F10Rik	1.25697	0.329955	1
55162	2	180187897	180188270	6.49895	18.8631	15.3934	1.37996	1.23747	21.5988	2.03275	Inte	-2866	NR_149314	NM_148933	Slco4a1	1.40311	0.488632	1
55200	2	180976569	180976993	10.6946	22.7341	23.5977	3.23727	3.1449	33.4729	1.4306	prom	-49	NM_183162	NM_183162	Helz2	1.41848	0.504345	1
55204	2	181010754	181011092	20.7564	59.8472	32.293	1.86127	2.88295	39.2727	1.7946	intr	11748	NM_198169	NM_198169	Gmeb2	1.21614	0.282307	1
55384	3	9595173	9595900	4.5897	9.24254	9.54001	0.86535	1.12872	11.4835	0.625764	intr	14548	NM_133218	NM_133218	Zfp704	1.20372	0.267505	1
55468	3	10287004	10287332	2.86928	7.50787	7.97274	0.523095	1.5636	11.9628	1.15582	intr	14015	NM_029310	NM_029310	Fabp12	1.50047	0.585413	1
55601	3	19321424	19321843	0.9529	3.44241	5.96983	2.18393	0.612006	11.0583	0.542876	Inte	-86961	NM_025489	NM_025489	Dnajc5b	1.85237	0.88937	1
55713	3	27184043	27184409	1.09089	9.13135	10.0961	1.09383	2.38214	13.344	1.03582	Inte	-31773	NM_009425	NM_009425	Tnfsf10	1.32169	0.402383	1
55826	3	30999810	31000188	3.6969	11.9127	14.1371	1.05911	1.35677	21.4235	0.802346	intr	6019	NM_001271772	NM_011386	Skil	1.51541	0.59971	1
55956	3	37051948	37052345	3.5918	22.4193	24.2002	2.01684	2.4545	31.123	1.52789	Inte	-27271	NM_008366	NM_008366	Il2	1.28606	0.36296	1
56065	3	38460587	38461048	4.63974	12.1336	7.89228	1.2406	2.22499	12.8578	0.986834	Inte	-77080	NM_001167883	NM_001033198	Ankrd50	1.62917	0.704133	1
56511	3	58500817	58501188	5.30406	13.465	12.4118	2.15818	2.62651	36.342	0.613114	intr	4492	NR_045167	NR_045167	4930593A02Rik	2.92802	1.54993	1
56766	3	65481157	65481518	4.10799	9.84252	10.236	0.633704	1.98893	13.5288	1.47023	intr	11188	NM_001037923	NM_001037923	Lekr1	1.32169	0.402383	1
56781	3	65731482	65732101	10.2742	23.8699	22.6845	1.84788	2.23703	29.1996	1.22491	Inte	30379	NM_001355432	NM_019937	Ccnl1	1.28721	0.364242	1
56842	3	68441508	68442138	8.2388	21.2754	14.7988	1.18015	1.46532	17.6909	0.962815	Inte	-52743	NM_001159424	NM_008351	Il12a	1.19543	0.25753	1
56843	3	68450622	68450995	5.35208	16.5995	11.5832	0.919975	1.51246	15.1079	1.01638	Inte	-43757	NM_001159424	NM_008351	Il12a	1.3043	0.383274	1
56844	3	68461470	68462045	5.70379	32.3653	22.3442	1.98928	1.69467	33.3215	0.527455	Inte	-32808	NM_001159424	NM_008351	Il12a	1.49129	0.576557	1
56845	3	68466233	68466616	6.40373	13.5943	11.726	1.79191	0.803437	15.1494	0.98984	Inte	-28141	NM_001159424	NM_008351	Il12a	1.29195	0.369546	1
56918	3	69483711	69484079	9.99712	23.0389	20.855	1.55412	2.09047	24.8414	0.618112	Inte	-42082	NM_133787	NM_133787	Nmd3	1.19115	0.252358	1
57104	3	83680679	83681040	2.92299	6.5292	9.4486	0.950556	0.4262	12.2569	1.68026	Inte	-35330	NM_011905	NM_011905	Tlr2	1.29721	0.375416	1
57210	3	84611780	84612147	4.97333	15.3372	9.13922	1.87003	0.69872	11.2603	0.206599	Inte	-7535	NM_001177773	NM_080428	Fbxw7	1.23208	0.3011	1
57273	3	86781898	86782226	0.782532	6.54257	4.33301	0.523095	0.62544	12.2174	2.31164	Inte	-8446	NM_007640	NM_007640	Cd1d2	2.8196	1.49549	1
57274	3	86784094	86784422	2.52149	15.0157	8.31938	1.39492	0.62544	17.3079	1.61815	Inte	-6250	NM_007640	NM_007640	Cd1d2	2.08044	1.05689	1
57284	3	86837533	86837905	3.90985	10.8754	12.2256	1.53741	1.65439	15.934	2.24204	Inte	-34457	NM_007639	NM_007639	Cd1d1	1.30333	0.382205	1
57357	3	87663606	87663996	7.38567	16.5074	12.3902	1.31981	1.70954	17.0182	0.972073	intr	13124	NM_021309	NM_021309	Sh2d2a	1.37352	0.457878	1
57406	3	88018858	88019210	3.07875	7.99539	11.4667	2.27467	2.33119	14.4676	1.72322	prom	-59	NR_037276	NR_037276	Mir3093	1.26171	0.335376	1
57574	3	89683956	89684380	3.1613	11.2841	8.98323	2.02329	2.2982	22.9388	1.07295	intr	32950	NM_010559	NM_010559	Il6ra	2.55351	1.35248	1
57578	3	89711834	89712162	8.347	20.593	23.7449	2.96421	2.18904	35.5067	0.924655	intr	5120	NM_010559	NM_010559	Il6ra	1.49534	0.580475	1
57645	3	90339088	90339490	5.17881	14.2644	15.2729	2.13402	2.16881	23.8826	0.565834	Inte	-1887	NM_001356605	NM_026416	S100a16	1.56373	0.644989	1
57654	3	90405405	90405748	6.90108	17.0258	12.5963	2.16762	2.6914	19.1067	0.221055	intr	1441	NM_011310	NM_011310	S100a3	1.51685	0.601079	1
57682	3	93199619	93199947	3.99961	10.6183	5.02629	0.697461	0.62544	11.3265	0.462328	exon	2162	NM_009100	NM_009100	Rptn	2.25345	1.17214	1
57787	3	95327645	95327984	12.3666	31.8589	24.316	3.88027	2.2693	34.2315	0.894652	Inte	-2893	NM_001267695	NM_021281	Ctss	1.40778	0.493418	1
57798	3	95435854	95436182	12.5205	25.205	19.9318	1.74365	1.40724	26.3437	1.61815	TTS	7116	NM_001026212	NM_019561	Ensa	1.32169	0.402383	1
57877	3	96094388	96094733	1.73593	8.5655	9.39246	0.663093	1.04059	11.9783	0.879092	intr	3331	NM_010186	NM_010186	Fcgr1	1.27531	0.350853	1
57936	3	96811014	96811386	2.7599	8.79493	8.86357	0.768707	1.65439	12.3433	0.407644	Inte	-25125	NM_008121	NM_008121	Gja5	1.39258	0.477765	1
57948	3	97027841	97028206	6.56326	36.2399	21.0264	0.783449	1.68612	25.9605	0.830923	intr	3263	NM_029933	NM_029933	Bcl9	1.23466	0.304119	1
58081	3	100570646	100570984	2.19376	7.4939	7.56866	0.846032	1.97254	11.8559	0.897298	Inte	-58567	NM_178594	NM_178594	Vtcn1	1.56645	0.647496	1
58089	3	100725474	100726035	1.72842	4.57775	7.39747	1.12141	0.822771	10.3427	1.35155	prom	-661	NM_001165952	NM_194343	Trim45	1.39813	0.483503	1
58126	3	101449532	101449919	3.97939	25.9075	14.6897	0.886694	1.59027	17.0422	0.783687	Inte	-41096	NM_144900	NM_144900	Atp1a1	1.16015	0.214311	1
58131	3	101633755	101634122	6.99374	30.5786	32.6843	1.40252	1.95642	40.4915	0.619796	intr	6207	NM_172295	NM_172295	Mab21l3	1.23887	0.30902	1
58149	3	102538791	102538961	12.7496	25.6605	26.4181	4.70991	3.92188	31.4298	0.89202	prom	183	NM_027533	NM_027533	Tspan2	1.18971	0.250605	1
58159	3	102822617	102822931	13.5329	28.9056	15.5701	1.09284	1.63331	19.0102	1.20735	Inte	-1695	NM_001310693	NM_144901	Csde1	1.22094	0.287993	1
58602	3	108993734	108994082	1.14731	11.7266	7.02445	1.64344	1.47374	14.2741	0.871514	Inte	67841	NM_172685	NM_172685	Slc25a24	2.03205	1.02294	1
58620	3	109151428	109151742	4.54123	18.8223	6.87982	0.728558	1.95998	8.50806	0.482941	intr	7984	NM_020505	NM_020505	Vav3	1.23667	0.306459	1
58941	3	122319848	122320162	3.63298	11.7639	8.14716	1.63925	1.14332	10.2363	0.724411	intr	2627	NM_001114665	NM_153118	Fnbp1l	1.25642	0.32932	1
59018	3	126333528	126333876	3.27804	23.6553	14.539	1.80779	2.35798	20.0317	1.30727	intr	33833	NM_023813	NM_023813	Camk2d	1.37779	0.462357	1
59135	3	129807516	129807875	5.87855	16.6589	8.07605	1.27447	1.00001	13.7204	0.633608	Inte	-43871	NM_207209	NM_207209	Sec24b	1.6989	0.764604	1
59157	3	130498239	130498604	6.79766	40.4808	26.1662	1.25352	3.37224	41.6283	0.415461	Inte	-65106	NM_001005859	NM_026724	Rpl34	1.59092	0.669863	1
59158	3	130499386	130499751	8.12594	17.3489	13.7061	1.25352	1.68612	19.6705	1.86958	Inte	-66253	NM_001005859	NM_026724	Rpl34	1.43517	0.521219	1
59179	3	130790476	130790829	7.35191	15.2479	7.4081	1.45815	0.581145	9.10534	1.93313	Inte	-22562	NM_010703	NM_010703	Lef1	1.22911	0.297611	1
59304	3	133442110	133442493	1.48924	6.24601	7.71841	1.19461	1.07125	13.0786	1.38578	Inte	-234948	NM_001346736	NM_145989	Tet2	1.69447	0.760837	1
59365	3	135380841	135381191	7.00751	31.9633	27.9373	1.96086	2.63757	35.7794	0.866534	Inte	-26505	NM_008689	NM_008689	Nfkb1	1.28071	0.35694	1
59471	3	137628884	137629250	15.662	32.3923	43.3358	3.59402	2.80252	55.0866	1.24298	intr	15446	NM_011932	NM_011932	Dapp1	1.27116	0.346144	1
59509	3	138527152	138527534	12.9156	26.2466	22.0253	3.29377	2.14811	26.6629	0.396972	intr	122171	NM_019571	NM_019571	Tspan5	1.21056	0.27567	1
59512	3	138598033	138598347	5.26783	15.3491	5.97458	1.09284	0.489994	7.31162	1.69029	intr	139975	NM_001356388	NM_145544	Rap1gds1	1.22379	0.291352	1
59650	3	143894323	143894715	2.76459	7.17953	6.81609	1.60487	1.43915	14.3757	0.580268	Inte	-26300	NM_010723	NM_010723	Lmo4	2.10908	1.07661	1
59655	3	144014107	144014435	1.9998	11.6908	9.87926	0.523095	1.71996	16.0353	1.15582	Inte	-146052	NM_010723	NM_010723	Lmo4	1.62313	0.698776	1
59679	3	144291203	144291554	7.5563	18.4418	16.6822	3.25879	1.89948	19.6226	1.72813	Inte	57988	NM_053102	NM_053102	Selenof	1.17626	0.234208	1
59854	3	151796580	151796926	0.576973	4.47372	7.22936	0.991765	0.592903	12.0644	1.31483	intr	32111	NM_016867	NM_016867	Gipc2	1.6688	0.738811	1
59858	3	151816673	151817015	0.250166	2.57162	9.97352	1.00336	1.04972	11.4731	0.886804	intr	12020	NM_016867	NM_016867	Gipc2	1.15036	0.202084	1
60236	4	8870218	8870613	3.39339	14.7844	11.6577	1.3031	1.29838	21.0299	0.383907	Inte	191945	NM_001355382	NM_001033395	Chd7	1.80395	0.851161	1
60480	4	19800639	19801000	5.84599	13.3508	10.8659	1.26741	0.994467	15.032	1.05016	Inte	48893	NM_175406	NM_175406	Atp6v0d2	1.38341	0.468229	1
60489	4	19935663	19935833	5.20051	10.9678	8.69456	4.70991	2.71515	11.5406	1.78404	exon	272	NM_015767	NM_015767	Ttpa	1.32734	0.408535	1
60495	4	19963305	19963619	7.08432	21.5112	16.4754	1.09284	1.79665	19.542	0.965882	Inte	-5737	NM_010281	NM_010281	Ggh	1.18613	0.246264	1
60707	4	34914691	34915050	2.7804	12.0532	6.96757	0.955851	1.28572	8.13924	0.84481	intr	-56141	NR_040652	NR_040652	Platr9	1.16816	0.224238	1
60729	4	35067382	35067739	4.07413	8.96738	14.3317	1.60201	0.861951	20.1113	0.849543	intr	-31743	NM_199157	NM_199157	Ifnk	1.40328	0.488798	1
60731	4	35078881	35079228	7.6434	23.9263	18.6766	1.48336	1.18239	29.7131	1.31104	intr	-20249	NM_199157	NM_199157	Ifnk	1.59092	0.669863	1
60856	4	41483614	41483981	1.16562	4.31359	6.9706	1.55836	1.53718	10.0091	0.206599	intr	19328	NR_045726	NR_045726	Fam219aos	1.43591	0.521965	1
60895	4	42998248	42998589	5.10163	21.2523	14.1706	1.50946	2.85758	17.9946	1.11176	intr	14960	NM_009503	NM_009503	Vcp	1.26986	0.344668	1
60927	4	43479513	43479681	7.639	20.3121	13.5355	1.70214	3.96857	17.8897	0.90264	Inte	-12099	NM_001110320	NM_007654	Cd72	1.32169	0.402383	1
61027	4	45076701	45077058	9.26666	23.3546	12.4208	2.88362	1.14927	15.5512	0.849543	intr	20596	NM_001024142	NM_001024142	Fbxo10	1.25203	0.324266	1
61117	4	46509489	46509839	13.1187	44.1254	19.6535	1.30724	1.46532	25.5227	1.08317	intr	7463	NM_053179	NM_053179	Nans	1.29863	0.37699	1
61129	4	46579724	46580079	5.94479	15.8556	14.0922	1.44993	0.866807	18.2257	1.49508	prom	-590	NM_178893	NM_178893	Coro2a	1.29332	0.371079	1
61142	4	46662129	46662552	4.5846	14.3048	12.9019	1.35205	1.33368	16.776	1.61323	intr	730	NM_198664	NM_198664	Tbc1d2	1.30027	0.378815	1
61182	4	47300375	47300724	2.0429	10.685	9.28481	0.327746	1.02866	11.6018	1.30353	intr	-65544	NM_009370	NM_009370	Tgfbr1	1.24955	0.321409	1
61357	4	53410436	53410838	2.8377	9.01371	10.3233	1.42268	1.27577	12.5643	0.565834	Inte	-42648	NM_001159633	NM_133891	Slc44a1	1.21708	0.283425	1
61485	4	55895337	55895823	7.10039	16.2869	8.30511	0.82375	1.5829	12.7977	0.468035	Inte	-350233	NM_010637	NM_010637	Klf4	1.54094	0.623808	1
61543	4	56904587	56904925	0.75938	6.45308	7.90505	0.169206	0.910404	10.8679	0.672974	intr	3414	NR_029789	NR_029789	Mir32	1.37481	0.459229	1
61818	4	62415967	62416332	3.35976	10.6021	6.38579	1.25352	1.54561	11.6651	0.830923	Inte	81142	NM_001310706	NM_019492	Rgs3	1.82672	0.869259	1
61832	4	62511382	62511817	3.99921	10.5135	8.364	0.788852	0.943192	10.1718	0.348606	Inte	-115008	NM_028326	NM_028326	Zfp618	1.21614	0.282307	1
61847	4	62892334	62892672	2.19376	5.30818	7.90505	1.35365	1.36561	10.8679	1.12162	intr	16057	NM_025685	NM_025685	Col27a1	1.37481	0.459229	1
61855	4	63009647	63010041	8.5412	23.9294	30.0117	5.95143	3.38436	47.7816	1.15465	TTS	4254	NM_008768	NM_008768	Orm1	1.5921	0.67093	1
61857	4	63020917	63021268	3.49377	15.3347	17.492	1.14058	2.48394	29.7312	2.37618	TTS	-2390	NM_011016	NM_011016	Orm2	1.6997	0.765283	1
61859	4	63027318	63027683	13.4391	40.6735	44.0775	5.64083	4.49631	56.2668	0.830923	TTS	4018	NM_011016	NM_011016	Orm2	1.27654	0.352242	1
61891	4	63304965	63305321	6.8894	16.5028	18.8432	2.08846	1.44062	23.6855	1.27789	Inte	9688	NR_151544	NR_151544	Gm11482	1.25697	0.329955	1
61898	4	63357351	63357679	4.78214	10.7255	8.4927	2.09238	1.5636	14.8899	2.08047	Inte	48632	NM_177371	NM_177371	Tnfsf15	1.75326	0.810041	1
61902	4	63386860	63387224	2.03707	6.76533	5.46626	0.942721	1.69075	12.7292	1.24981	3' U	19105	NM_177371	NM_177371	Tnfsf15	2.32869	1.21952	1
61911	4	63435528	63435912	12.1057	26.1099	11.9916	1.48937	1.73625	19.7843	0.78981	Inte	-29573	NM_177371	NM_177371	Tnfsf15	1.64985	0.722331	1
61915	4	63452387	63452757	3.5456	18.1603	14.75	1.23658	0.831666	17.7124	0.819694	Inte	-46425	NM_177371	NM_177371	Tnfsf15	1.20084	0.264044	1
61939	4	63596425	63596779	2.49742	12.4222	16.3802	1.29247	2.46289	32.1914	2.14186	Inte	-74284	NM_009403	NM_009403	Tnfsf8	1.96526	0.974718	1
61954	4	63753469	63753797	12.9552	26.5993	22.185	2.44111	2.3454	31.307	0.693491	Inte	-45584	NM_011607	NM_011607	Tnc	1.41118	0.496901	1
62262	4	88364522	88364903	1.87132	11.0802	5.52078	0.450329	1.07687	11.0656	0.995036	3' U	3699	NM_172871	NM_172871	Klhl9	2.00436	1.00314	1
62401	4	94789937	94790293	2.48339	6.02799	11.9766	4.01628	1.58468	21.4576	1.91684	Inte	-71202	NM_010591	NM_010591	Jun	1.79162	0.841267	1
62433	4	95084883	95085244	3.23899	16.859	8.03131	0.633704	1.84687	11.6787	0.84013	Inte	-139134	NM_001113412	NM_029347	Fggy	1.45415	0.540172	1
62435	4	95093211	95093590	6.01983	21.9061	17.5497	1.20721	1.48851	23.79	0.800229	Inte	-130797	NM_001113412	NM_029347	Fggy	1.35558	0.438909	1
62675	4	102205754	102206127	14.5271	29.898	25.3001	2.45327	1.09997	31.2231	0.813102	intr	-36724	NM_001177980	NM_019840	Pde4b	1.23411	0.303468	1
62677	4	102211354	102211727	2.14083	16.4109	16.4603	2.6066	2.33744	31.1112	0.609826	intr	-31124	NM_001177980	NM_019840	Pde4b	1.89007	0.91844	1
62687	4	102266188	102266563	4.71513	23.7346	24.7104	1.52511	2.05144	29.1642	1.01096	intr	3928	NM_001177981	NM_019840	Pde4b	1.18024	0.239081	1
62690	4	102281584	102281912	7.04278	19.1987	14.0389	2.44111	1.25088	16.5444	1.61815	Inte	19300	NM_001177981	NM_019840	Pde4b	1.17846	0.236904	1
62872	4	107419643	107420042	7.21908	19.0447	17.9523	3.01009	2.18512	25.4222	1.33021	Inte	-55021	NR_033496	NM_053073	Lrp8	1.4161	0.501919	1
62873	4	107420570	107420937	6.99374	15.4331	8.82942	1.40252	1.67693	11.4878	1.03299	Inte	-54110	NR_033496	NM_053073	Lrp8	1.30108	0.379708	1
63054	4	114082180	114082524	0.994846	7.46546	8.26295	0.831276	1.1927	18.2017	0.661236	intr	3023	NM_001085549	NM_001085549	Trabd2b	2.20282	1.13935	1
63084	4	114799118	114799488	10.9451	25.1012	17.6693	2.62773	2.91083	24.7072	1.43446	intr	-7134	NR_131922	NR_131922	Cyp4x1os	1.39831	0.483683	1
63116	4	115698722	115699069	0.904058	5.37327	7.86385	1.48336	1.47799	16.7211	0.437013	Inte	-8367	NM_010173	NM_010173	Faah	2.12633	1.08836	1
63121	4	115725218	115725546	4.69519	10.082	11.2658	2.61548	0.93816	13.9991	0.231164	intr	1099	NM_028142	NM_028142	Nsun4	1.24261	0.313378	1
63126	4	115769037	115769429	6.83872	20.1027	14.3573	1.89667	1.56998	22.2557	0.773691	TTS	21359	NM_153521	NM_153521	Lrrc41	1.55013	0.632389	1
63333	4	119250394	119250737	0.415728	5.5385	7.45833	1.00044	1.49522	15.0906	1.10527	intr	35625	NM_001357177	NM_172699	Foxj3	2.02333	1.01673	1
63340	4	119328201	119328593	2.47358	9.42314	7.83125	0.875384	0.523327	11.7135	1.16054	TTS	3153	NM_008191	NM_008191	Guca2b	1.49574	0.580858	1
63374	4	119700301	119700654	16.0772	47.5375	39.2951	5.34654	3.48687	46.2362	2.14792	intr	-133333	NM_007902	NM_007902	Edn2	1.17664	0.234674	1
63375	4	119704951	119705444	11.9745	28.2579	50.0456	3.48023	4.05711	59.1002	1.23037	intr	-128613	NM_007902	NM_007902	Edn2	1.18093	0.239918	1
63376	4	119707466	119707874	13.8401	33.1103	43.8908	0.981231	2.13692	56.1685	2.04421	intr	-126141	NM_007902	NM_007902	Edn2	1.27973	0.35584	1
63377	4	119710772	119711110	5.90629	19.2552	29.6019	1.86127	2.12428	42.6072	1.34595	intr	-122870	NM_007902	NM_007902	Edn2	1.43934	0.525407	1
63393	4	119955722	119956169	1.65882	3.46288	9.91997	3.19864	1.49154	13.5407	0.508871	intr	3920	NM_194060	NM_194060	Foxo6	1.36499	0.448893	1
63443	4	120672436	120672784	14.0136	44.0757	34.9589	2.62951	2.94748	45.821	2.17879	intr	17242	NM_133716	NM_133716	Smap2	1.31071	0.390348	1
63491	4	122616347	122616700	2.34291	8.17206	7.89123	1.45815	0.871718	10.2879	1.07396	Inte	21907	NM_029662	NM_029662	Mfsd2a	1.30371	0.38262	1
63522	4	122910738	122911085	11.5884	30.5161	35.3873	2.30745	2.06918	51.4866	2.40357	5' U	113	NM_013905	NM_013905	Heyl	1.45495	0.540966	1
63558	4	123364683	123365078	3.97099	10.6875	13.5286	1.01352	2.20725	16.063	1.15172	Inte	-3278	NM_001199136	NM_009600	Macf1	1.18733	0.247725	1
63753	4	126845606	126845934	3.30402	9.33121	10.3992	1.56929	1.09452	15.399	1.38698	prom	-678	NM_198618	NM_198618	Dlgap3	1.48078	0.566359	1
63808	4	128657457	128657850	15.5294	34.016	21.8428	1.60079	1.17449	26.2352	1.35051	Inte	-12814	NR_138540	NM_016895	Ak2	1.20109	0.264349	1
63828	4	128761315	128761676	1.501	10.0374	11.1808	0.79213	0.994467	15.957	1.26019	3' U	-21278	NM_133881	NM_025452	Tmem54	1.42718	0.513163	1
63848	4	128940706	128941089	6.92496	13.9617	17.3664	1.64258	1.87469	20.8168	1.38578	Inte	-2250	NM_001285867	NM_001033189	C77080	1.19868	0.26145	1
63866	4	129181886	129182229	22.9482	59.2824	38.6176	4.66872	4.0371	46.1238	1.76844	Inte	-8767	NM_010807	NM_010807	Marcksl1	1.19437	0.256254	1
63918	4	129636905	129637258	5.00899	10.4642	22.7074	1.13411	2.03401	26.6065	1.50355	prom	-536	NR_040647	NR_040647	1700003M07Rik	1.17171	0.228616	1
64007	4	131410890	131411301	5.34296	14.808	28.9087	1.94814	0.998269	40.3208	1.84481	intr	11710	NM_025297	NM_025297	Mecr	1.39477	0.480022	1
64011	4	131477358	131477855	4.70534	24.8452	28.0242	2.30148	3.19893	44.1784	1.22047	prom	-79	NM_001201367	NM_001201367	Tmem200b	1.57644	0.656667	1
64012	4	131479613	131480075	3.33338	10.0513	7.50605	1.85688	1.44311	10.9326	0.984698	TTS	2158	NM_001201367	NM_001201367	Tmem200b	1.45651	0.542512	1
64110	4	132340659	132340973	1.0899	11.4278	11.0439	0.910697	1.14332	16.4844	0.24147	intr	11463	NM_001033308	NM_001033308	Themis2	1.49262	0.577845	1
64134	4	132519401	132519864	22.2361	45.5133	28.9771	1.97639	2.99076	40.3903	1.80138	Inte	-10377	NM_010208	NM_010208	Fgr	1.39387	0.479098	1
64218	4	133244361	133244739	3.77235	11.1682	8.42209	3.17732	1.89948	12.8099	0.60176	intr	-15469	NM_001356466	NM_178698	Pigv	1.52099	0.605012	1
64244	4	133485185	133485578	2.61242	6.44514	15.1887	3.49263	1.95748	24.9606	1.15758	Inte	38524	NM_016957	NM_016957	Hmgn2	1.64337	0.716658	1
64338	4	134404322	134404668	7.08852	23.7921	18.2377	2.31412	1.33403	22.4397	0.876552	intr	4765	NM_001355500	NM_025382	Tmem57	1.2304	0.299129	1
64339	4	134408174	134408571	22.1974	48.0287	49.8324	8.06735	3.48797	58.1453	0.763947	intr	887	NM_001355500	NM_025382	Tmem57	1.16682	0.222578	1
64379	4	134716726	134717054	1.91286	11.9053	17.5054	1.91802	2.3454	32.3251	1.38698	intr	40330	NM_019732	NM_019732	Runx3	1.84658	0.884859	1
64498	4	135805021	135805373	2.91671	8.29522	10.4977	1.13734	1.31129	12.0959	0.646208	intr	1325	NM_011542	NM_011542	Tcea3	1.15224	0.204444	1
64559	4	136912683	136913073	23.7658	54.1226	47.6658	6.01247	3.94508	56.9413	2.52739	intr	796	NM_001243769	NM_009861	Cdc42	1.1946	0.256522	1
64607	4	137481010	137481403	2.90269	20.4096	21.5535	1.89184	2.60998	26.0228	0.771722	intr	63055	NM_199307	NM_199307	Ece1	1.20736	0.271856	1
64650	4	138009920	138010305	3.92598	16.7218	30.7133	2.82245	3.33026	37.0805	0.393879	prom	-950	NM_025451	NM_025451	Camk2n1	1.20731	0.271799	1
64714	4	138821027	138821390	2.4355	16.5723	14.408	0.787765	1.13027	19.5489	0.835501	intr	45414	NM_145384	NM_145384	Pqlc2	1.35681	0.440215	1
64717	4	138863765	138864126	6.16198	14.3253	13.543	2.53482	1.56273	20.6979	2.52039	intr	2677	NM_145384	NM_145384	Pqlc2	1.52831	0.611937	1
64958	4	144523015	144523441	6.89542	20.0673	10.9428	1.47678	1.92624	19.7935	1.06791	Inte	40188	NM_001357275	NM_011303	Dhrs3	1.80882	0.855046	1
64981	4	144636083	144636436	3.23161	12.7564	7.086	1.78218	0.435859	9.4601	1.07396	exon	144309	NM_001276502	NM_001033190	Vps13d	1.33504	0.416883	1
65014	4	144896395	144896735	1.50983	9.41575	14.3795	1.5139	1.8101	24.309	2.23005	intr	8485	NM_009401	NM_009401	Tnfrsf8	1.69053	0.757478	1
65019	4	144913031	144913495	4.97852	11.1453	9.80157	2.83494	1.76849	20.1516	1.14386	Inte	-8213	NM_009401	NM_009401	Tnfrsf8	2.05596	1.03981	1
65020	4	144914297	144914772	5.10339	18.2194	13.7635	1.20404	1.72753	23.3759	1.11737	Inte	-9485	NM_009401	NM_009401	Tnfrsf8	1.6984	0.764179	1
65023	4	144931769	144932446	3.95979	8.31426	8.48118	0.929261	1.81812	12.455	1.00797	Inte	-27058	NM_009401	NM_009401	Tnfrsf8	1.46854	0.554386	1
65024	4	144934900	144935275	6.23614	12.8523	8.48946	1.83014	1.0941	18.9233	0.808765	Inte	-30038	NM_009401	NM_009401	Tnfrsf8	2.22904	1.15642	1
65057	4	147215916	147216257	1.0036	10.4198	8.16893	0.670871	0.751995	11.7516	1.11176	intr	6440	NM_001355730	NM_198619	Zfp933	1.43857	0.524639	1
65182	4	149082442	149082756	2.17979	8.17872	6.69878	0.728558	1.30665	10.6351	1.44882	Inte	-6861	NM_001029837	NM_008840	Pik3cd	1.58761	0.666861	1
65235	4	149423329	149423699	4.77885	15.5932	15.9792	2.31859	1.80194	24.4815	0.819694	Inte	-19049	NR_029751	NR_029751	Mir34a	1.53209	0.615498	1
65237	4	149428575	149428923	4.0156	11.9288	14.2123	1.31475	1.76849	16.793	1.30727	Inte	-13814	NR_029751	NR_029751	Mir34a	1.18159	0.240726	1
65241	4	149468840	149469182	5.1701	32.0938	24.9338	1.33782	2.99919	31.4901	1.55191	intr	7399	NM_177366	NM_177366	Gpr157	1.26295	0.336795	1
65298	4	150104418	150104892	12.1536	28.6485	30.1036	3.01644	3.13776	39.1888	1.59961	Inte	-78372	NM_001355737	NM_173774	Slc45a1	1.3018	0.380504	1
65306	4	150182669	150183055	18.0275	36.2734	33.8738	4.44496	3.4545	40.3368	1.96429	Inte	-45043	NM_001356323	NM_133753	Errfi1	1.1908	0.251928	1
65433	4	154528443	154528818	0.836555	8.34932	6.3671	0.762557	0.683814	12.2445	0.808765	3' U	67918	NM_001356327	NM_001081100	Morn1	1.92309	0.943428	1
65439	4	154586609	154586966	0.47931	6.60236	10.9876	0.961206	2.01122	19.9944	0.424772	intr	9856	NM_011385	NM_011385	Ski	1.81972	0.863714	1
65440	4	154589968	154590544	2.22804	7.14588	8.88267	0.893621	0.712307	14.494	1.71125	intr	6388	NM_011385	NM_011385	Ski	1.63172	0.706389	1
65494	4	155158463	155158988	4.45439	11.3245	13.1024	2.28767	1.75838	15.2659	0.866534	intr	1257	NM_001033394	NM_001033394	Tmem88b	1.16513	0.220485	1
65531	4	155574879	155575225	20.8534	43.0087	30.8891	2.31412	2.66806	41.8633	1.7531	prom	-125	NM_015783	NM_015783	Isg15	1.35528	0.438589	1
65593	5	3538911	3539536	4.01547	18.406	21.1933	1.73863	2.05144	37.2011	1.94104	Inte	-4609	NM_001042501	NM_026583	Fam133b	1.75532	0.811733	1
65657	5	5275304	5275706	2.34111	9.01371	10.6062	1.13814	2.42397	16.7178	1.32028	intr	-9437	NM_001310448	NM_011074	Cdk14	1.57624	0.656484	1
65716	5	9029672	9030033	4.89799	11.2068	6.29907	1.90111	1.13653	10.638	0.84013	Inte	-32707	NM_023733	NM_023733	Crot	1.68883	0.75602	1
65730	5	9111332	9111964	1.30862	7.292	10.1645	1.3574	0.486893	12.6153	1.79957	intr	10911	NM_001081029	NM_001081029	Tmem243	1.24111	0.311636	1
65876	5	20539615	20539943	1.47812	6.54257	5.89289	1.22056	1.25088	11.8356	0.924655	5' U	1286	NM_001356592	NM_011203	Ptpn12	2.00845	1.00608	1
65916	5	20857513	20857886	5.96374	11.9781	9.29703	1.22663	0.824977	10.9672	1.42293	intr	-20791	NM_008013	NM_008013	Fgl2	1.17965	0.238359	1
66217	5	30167392	30167730	4.1344	13.6347	11.7735	2.03048	2.12428	21.8593	0.672974	Inte	-105085	NR_028426	NR_028426	Gm5129	1.85666	0.892709	1
66223	5	30206644	30207030	5.24571	33.5392	33.1374	0.740826	2.39158	50.1777	1.17858	Inte	-132817	NM_001314054	NM_031168	Il6	1.51423	0.598586	1
66394	5	32366668	32367024	7.45017	23.519	16.6076	2.40977	1.1525	23.5682	0.851929	intr	-71999	NM_008037	NM_008037	Fosl2	1.41912	0.504998	1
66410	5	32465163	32465501	24.722	62.9696	43.8983	3.04572	3.79335	52.2401	0.897298	Inte	26487	NM_008037	NM_008037	Fosl2	1.19003	0.250994	1
66432	5	32669641	32669987	7.25337	22.9787	13.3086	1.48765	1.33403	18.8204	1.53397	Inte	13861	NM_172147	NM_030072	Plb1	1.41415	0.499938	1
66446	5	32821079	32821488	3.62588	10.0636	7.22776	0.838999	1.88091	8.67513	0.55615	Inte	59941	NM_172707	NM_172707	Ppp1cb	1.20025	0.263337	1
66453	5	32911538	32911924	12.5602	29.8936	21.5025	2.07431	1.46152	25.197	1.57143	Inte	-1813	NM_001205132	NM_009535	Yes1	1.17182	0.228748	1
66556	5	34601766	34602151	2.74078	10.7824	14.9137	2.82245	1.73174	23.9614	1.37858	intr	29014	NM_001015039	NM_001015039	Zfyve28	1.60667	0.684077	1
66894	5	44260249	44260627	4.30047	10.7028	7.21893	1.36171	0.814065	9.05529	0.802346	intr	390	NM_007646	NM_007646	Cd38	1.25438	0.326976	1
67014	5	52737977	52738323	4.12123	15.353	11.8299	0.661176	1.18581	17.8552	0.438276	Inte	-16893	NM_011435	NM_011435	Sod3	1.50934	0.593914	1
67017	5	52767450	52767837	1.84231	10.0903	5.58208	1.33004	1.72279	8.08967	0.195922	exon	12601	NM_011435	NM_011435	Sod3	1.44922	0.535277	1
67069	5	53783229	53783679	16.4142	37.2123	29.9405	1.90639	2.27938	34.7856	0.673971	Inte	125109	NM_001145433	NM_001145433	Smim20	1.16182	0.21639	1
67070	5	53785345	53785726	8.53322	22.2528	22.9784	3.30241	2.01914	30.0197	0.995036	Inte	127191	NM_001145433	NM_001145433	Smim20	1.30643	0.385632	1
67075	5	53816966	53817425	5.40555	11.7266	12.1377	1.99361	1.45255	15.4602	0.991134	Inte	-129822	NM_001080928	NM_009035	Rbpj	1.27374	0.349067	1
67237	5	64323834	64324185	2.51877	11.927	8.09816	1.14058	2.48394	14.7467	0.648049	intr	36126	NM_145923	NM_145923	Rell1	1.82099	0.864726	1
67302	5	64855001	64855384	17.2752	45.3754	39.3342	1.49326	4.55281	47.7371	1.97968	intr	3988	NR_040681	NR_040681	1700027F09Rik	1.21363	0.279325	1
67303	5	64878070	64878423	8.2406	23.7189	22.8685	2.10621	2.03401	28.8533	1.28875	Inte	10000	NR_045412	NR_045411	C030018K13Rik	1.26171	0.335376	1
67318	5	65053807	65054192	14.6669	30.9764	20.5247	2.52535	0.932474	24.9372	0.984698	Inte	-52062	NR_045078	NR_045078	Gm3716	1.21498	0.280935	1
67320	5	65073479	65073889	3.13013	10.3823	5.96222	1.39492	1.75123	7.43223	1.29452	Inte	-71746	NR_045078	NR_045078	Gm3716	1.24655	0.317946	1
67334	5	65202765	65203126	5.05599	17.0539	30.708	2.05954	1.7048	39.0832	1.05016	intr	8184	NM_008453	NM_008453	Klf3	1.27274	0.347935	1
67392	5	65908089	65908257	1.86731	10.0513	10.49	1.70214	5.49494	15.1566	1.80528	Inte	-20311	NM_001310619	NM_016786	Ube2k	1.44486	0.530927	1
67441	5	66476637	66477023	8.64434	19.1392	19.4406	4.59312	2.39158	26.711	0.982147	intr	12588	NM_139065	NM_139065	Rbm47	1.37398	0.458359	1
67517	5	68034727	68035114	3.68462	8.72675	15.718	1.77339	1.72279	20.6017	1.7633	intr	35799	NM_001033415	NM_001033415	Shisa3	1.31071	0.390348	1
67555	5	72594938	72595326	3.89563	10.6083	9.81672	2.35842	0.925264	12.157	1.95417	intr	550	NM_153389	NM_153389	Atp10d	1.2384	0.308476	1
67568	5	73027348	73027731	6.8505	17.9113	13.6557	2.09056	1.60687	20.0539	1.18781	intr	6451	NM_007723	NM_007723	Cnga1	1.46854	0.554386	1
67569	5	73039479	73039858	26.4872	54.394	47.9992	2.56533	2.30043	59.4751	3.00086	intr	634	NM_001081205	NM_001081205	Nipal1	1.23908	0.309274	1
67651	5	74552707	74553144	4.76403	10.6264	9.36644	1.57048	0.821516	14.4237	0.520515	Inte	-38425	NM_026878	NM_026878	Rasl11b	1.53993	0.622866	1
67652	5	74555955	74556355	14.1169	32.7171	26.1506	2.00171	2.43609	36.8379	1.13733	Inte	-35196	NM_026878	NM_026878	Rasl11b	1.40868	0.494349	1
67774	5	76733736	76734122	13.2251	26.6126	32.8429	4.44496	3.4545	39.9043	1.17858	prom	28	NR_152171	NR_152171	Gm7467	1.21501	0.280963	1
67839	5	77815765	77816175	2.85189	7.80818	11.2312	0.697461	0.250176	13.0319	1.29452	intr	21100	NM_008048	NM_008048	Igfbp7	1.16033	0.214536	1
68036	5	92692814	92693191	2.11812	21.6491	12.2143	0.606809	1.49641	20.2624	1.81007	intr	-7699	NM_011148	NM_011148	Ppef2	1.65891	0.730236	1
68047	5	92765867	92766214	5.17779	11.1521	9.33832	1.813	1.03459	12.1499	1.09253	intr	5188	NM_001310664	NM_181728	Art3	1.30108	0.379708	1
68090	5	93434477	93434825	1.96682	8.39056	6.69774	0.493032	1.17899	11.995	1.74303	Inte	39397	NM_175270	NM_175270	Sowahb	1.79091	0.84069	1
68105	5	93581101	93581429	10.7815	32.7128	40.7303	2.96421	2.65812	54.8509	1.84931	intr	54256	NM_017367	NM_017367	Ccni	1.34669	0.429413	1
68217	5	98425813	98426155	8.25548	21.7044	13.4643	1.00336	0.449878	17.3318	0.665103	intr	33997	NM_133738	NM_133738	Antxr2	1.28724	0.364283	1
68253	5	99647353	99647709	7.85072	18.6769	19.0029	2.73107	1.29656	26.9686	1.27789	3' U	34415	NM_181318	NM_145839	Rasgef1b	1.41918	0.505058	1
68262	5	99709787	99710199	8.65259	20.0661	9.65882	1.24933	1.49377	11.6515	1.6563	Inte	-28047	NM_145839	NM_145839	Rasgef1b	1.2063	0.270593	1
68273	5	99804772	99805120	2.95023	6.67202	12.0886	1.64344	1.91586	14.514	1.08939	intr	-123000	NM_145839	NM_145839	Rasgef1b	1.20063	0.263796	1
68386	5	102910467	102910834	4.97333	18.6922	34.5432	3.27255	2.23591	41.0602	1.23959	5' U	241	NM_029270	NM_029270	Arhgap24	1.18866	0.249341	1
68426	5	104167342	104167733	1.09408	8.09763	6.97891	1.4627	2.09866	14.626	0.77567	Inte	-15643	NM_133919	NM_133919	Aff1	2.09573	1.06746	1
68490	5	105369254	105369582	3.13013	11.9053	7.27946	1.22056	1.71996	15.0172	1.84931	intr	42318	NM_030239	NM_030239	Abcg3	2.06295	1.04471	1
68567	5	106066041	106066379	23.0345	46.8369	45.7484	5.2454	4.09682	57.0566	0.672974	Inte	-62778	NM_001122768	NM_178701	Lrrc8d	1.24718	0.318672	1
68674	5	108198379	108198745	2.49346	5.09433	15.0666	3.28149	1.68151	25.3193	0.414326	intr	-43737	NM_001267621	NM_010278	Gfi1	1.6805	0.748889	1
68698	5	108408994	108409343	5.63841	15.6242	17.1036	2.13035	1.91037	20.0939	1.30353	intr	6927	NM_026062	NM_026062	Fam69a	1.17483	0.232458	1
68699	5	108414002	108414372	12.3325	25.3864	20.2813	2.00944	2.35639	25.7225	0.819694	intr	1909	NM_026062	NM_026062	Fam69a	1.26829	0.342882	1
68835	5	111168906	111169254	10.2439	21.4313	19.6031	1.97213	1.76849	35.0255	0.871514	intr	30656	NM_029337	NM_029337	Ep400	1.78673	0.83732	1
68907	5	112708409	112708737	3.56487	16.5173	9.01266	0.523095	1.5636	16.0353	2.08047	intr	2862	NM_009419	NM_009419	Tpst2	1.7792	0.831226	1
68931	5	113340584	113340984	0.499081	5.62875	6.2534	0.714897	0.512861	13.7751	0.568663	3' U	-15402	NM_028901	NM_028901	Myo18b	2.20282	1.13935	1
68955	5	113551310	113551725	4.7417	11.0202	11.7808	2.3428	1.48297	20.0164	0.730812	intr	16087	NM_001347397	NM_172884	2900026A02Rik	1.69907	0.764746	1
69005	5	114233613	114233992	6.77231	17.8219	20.3997	3.16894	3.38299	26.6536	1.00029	Inte	10982	NM_025526	NM_025526	Iscu	1.30657	0.385787	1
69014	5	114285057	114285411	9.34519	19.3787	15.5773	1.77715	2.31801	18.513	2.57023	Inte	-4724	NM_009151	NM_009151	Selplg	1.18846	0.249094	1
69080	5	115104009	115104394	16.0743	39.4744	38.0963	2.6739	0.932474	44.7785	2.36327	intr	4228	NM_022017	NM_022017	Trpv4	1.1754	0.233157	1
69122	5	115399354	115399718	4.23083	9.37481	8.74601	1.88544	1.69075	16.0549	1.04151	TTS	7325	NM_028211	NM_028211	2210016L21Rik	1.83568	0.876314	1
69125	5	115417664	115418051	3.38985	7.81771	11.3111	1.18226	1.85531	13.1592	0.587765	intr	3213	NM_009327	NM_009327	Hnf1a	1.16339	0.218337	1
69181	5	115958161	115958523	4.96324	22.8377	20.1013	2.05385	2.69181	24.1001	1.04726	intr	1657	NM_011223	NM_011223	Pxn	1.19893	0.261745	1
69184	5	115979639	115979973	4.867	13.482	12.2549	1.71233	1.68906	20.7464	0.681033	intr	23121	NM_011223	NM_011223	Pxn	1.6929	0.759501	1
69320	5	118874724	118875063	4.87934	31.1325	38.0671	1.51837	2.72315	51.3472	0.894652	Inte	-135834	NM_001347445	NM_172424	Med13l	1.34886	0.431741	1
69321	5	118875129	118875437	5.83342	20.3311	18.6421	1.4855	0.832566	28.0543	0.984698	Inte	-135445	NM_001347445	NM_172424	Med13l	1.50489	0.589662	1
69336	5	118964098	118964485	11.2749	23.3622	21.0062	3.39899	1.72279	25.6712	0.783687	Inte	-46436	NM_001347445	NM_172424	Med13l	1.22207	0.289333	1
69390	5	120952978	120953386	3.98426	12.9337	16.4416	4.34545	1.88552	22.406	1.30086	intr	450	NM_023625	NM_023625	Plbd2	1.36276	0.44653	1
69408	5	121043447	121043834	2.80031	12.9992	17.4807	0.591129	1.59027	24.8083	0.587765	intr	4609	NM_029408	NM_029408	Iqcd	1.41918	0.505058	1
69435	5	121358030	121358404	2.13511	7.80726	9.57618	1.22335	1.9198	13.9514	2.02732	prom	-683	NM_145211	NM_145211	Oas1a	1.45689	0.54289	1
69530	5	122609129	122609495	4.51939	17.0131	12.7367	2.0314	1.68151	17.6779	1.03582	intr	1024	NM_013636	NM_013636	Ppp1cc	1.38795	0.472959	1
69536	5	122674391	122674810	13.4087	31.5694	33.7838	1.91094	2.57042	45.3292	0.723835	intr	14305	NM_028752	NM_028752	Hvcn1	1.34174	0.424107	1
69594	5	123220802	123221180	6.63933	15.7285	12.1819	2.42082	1.49245	15.4602	1.60469	intr	8428	NM_001199676	NM_145358	Camkk2	1.26911	0.343819	1
69616	5	123436199	123436549	18.578	65.0322	36.5458	3.2681	2.7841	48.183	0.6499	intr	2734	NM_001003953	NM_013910	Kdm2b	1.31843	0.398816	1
69757	5	124920565	124920917	2.99773	8.99481	17.4423	0.649906	0.728495	28.2237	1.50782	intr	7503	NM_030259	NM_030259	Rilpl2	1.61812	0.694316	1
69792	5	125520519	125520863	0.994846	5.31786	6.94088	0.997531	1.04361	11.1637	0.220412	intr	36846	NM_028443	NM_028443	Rflna	1.6084	0.685631	1
69870	5	126003255	126003817	2.94323	6.25974	6.87854	1.42471	1.18633	12.5525	0.809485	Inte	-9252	NM_001190352	NM_001190352	Tmem132b	1.82488	0.867803	1
69950	5	130683001	130683370	1.46845	6.57832	7.70313	0.774956	1.80683	13.0092	1.43835	intr	-12428	NM_001081394	NM_027854	Tmem248	1.68883	0.75602	1
70109	5	135869801	135870149	9.17851	22.9477	39.6963	3.77992	4.12647	53.8576	1.52515	exon	441	NM_148932	NM_148932	Pom121	1.35674	0.440145	1
70124	5	136026280	136026652	3.6032	28.4653	23.2287	1.07619	2.48158	34.4489	1.22293	Inte	-5474	NM_146001	NM_146001	Hip1	1.48304	0.568553	1
70131	5	136054915	136055253	3.54377	24.5634	23.0424	0.846032	1.66907	28.4048	0.672974	Inte	-6165	NM_019577	NM_019577	Ccl24	1.23272	0.301844	1
70135	5	136082559	136082873	5.08618	13.3324	2.71572	0.546418	0.163331	3.72228	0.24147	Inte	-25808	NM_001357037	NM_031398	Rhbdd2	1.37064	0.45485	1
70158	5	136228193	136228564	1.69115	8.62899	10.573	1.23325	0.967662	17.8897	0.817485	intr	-8337	NM_172541	NM_172541	Tmem120a	1.69202	0.758745	1
70188	5	136510751	136511091	4.61336	9.82963	22.4052	1.00927	1.20673	26.1506	1.33803	Inte	-3445	NM_175309	NM_175309	Upk3b	1.16716	0.223007	1
70189	5	136512544	136512987	1.6738	8.97361	8.98292	0.774606	0.69462	12.1553	0.34231	Inte	-1600	NM_175309	NM_175309	Upk3b	1.35316	0.43633	1
70201	5	136571826	136572168	1.25083	4.62891	8.47749	0.66891	1.64955	10.2526	1.1085	intr	-9395	NR_106002	NR_106002	Mir7035	1.20939	0.274278	1
70217	5	136719428	136719857	5.38469	34.2777	29.4184	2.26634	1.91277	40.0885	0.706962	intr	1167	NM_001302938	NM_018825	Sh2b2	1.3627	0.446471	1
70416	5	139537053	139537381	3.56487	12.4416	14.5589	2.26675	1.25088	22.2712	1.15582	intr	-66310	NM_008808	NM_008808	Pdgfa	1.52973	0.61328	1
70417	5	139548135	139548477	1.00066	6.78907	8.80994	1.17059	0.899756	11.7172	0.665103	intr	57400	NM_008923	NM_008923	Prkar1b	1.33	0.411428	1
70469	5	140208555	140208901	4.12123	14.5396	21.3595	2.64471	1.77871	25.5764	0.876552	intr	3559	NM_174850	NM_174850	Micall2	1.19743	0.259939	1
70480	5	140292396	140292776	3.67744	8.33204	4.48809	1.80606	2.02445	10.7652	0.798123	Inte	-2349	NM_001161548	NM_144914	Tmem184a	2.39862	1.26221	1
70526	5	140852884	140853231	16.9305	35.2811	21.1341	2.96672	2.66037	25.9839	1.74805	intr	12204	NM_172277	NM_172277	Snx8	1.22948	0.298046	1
70540	5	140993745	140994408	6.66732	15.9184	15.6914	2.93291	1.16032	18.1955	0.686169	intr	12514	NM_021528	NM_021528	Chst12	1.15959	0.213612	1
70553	5	141121949	141122277	5.21688	14.8012	16.1188	1.39492	1.25088	19.2169	0.924655	intr	2872	NM_175274	NM_175274	Ttyh3	1.1922	0.253632	1
70597	5	141429781	141430137	7.61039	16.3052	8.94255	0.642604	1.1525	11.6082	1.06491	intr	46591	NM_175362	NM_175362	Card11	1.29809	0.376388	1
70615	5	141539718	141540117	11.7221	32.8873	21.9417	2.58008	1.54244	26.3638	1.52023	Inte	-63368	NM_175362	NM_175362	Card11	1.20154	0.264879	1
70672	5	143196435	143196923	0.876606	11.246	11.2999	0.585981	0.94585	14.3704	0.62149	intr	18624	NM_146257	NM_146257	Slc29a4	1.27173	0.346791	1
70693	5	143685969	143686137	7.29949	35.3891	44.3287	3.40427	7.93713	51.4329	0.90264	Inte	-17620	NM_007393	NM_007393	Actb	1.16026	0.21445	1
70701	5	143725876	143726204	3.99961	9.54572	12.999	1.22056	1.71996	17.4352	0.924655	intr	4006	NM_007984	NM_007984	Fscn1	1.34127	0.4236	1
70896	5	147874809	147875206	4.382	9.12723	8.01901	1.00842	1.03347	16.0872	1.33691	intr	13140	NM_080795	NM_080795	Lnx2	2.00614	1.00442	1
70903	5	147997637	147998043	3.79316	8.49166	18.483	4.50773	1.38952	21.591	0.560259	Inte	-2432	NM_008178	NM_008178	Gsx1	1.16816	0.224238	1
70929	5	148370036	148370374	3.20627	9.78371	9.75517	2.5381	1.21387	13.7084	0.224325	Inte	128473	NM_001359433	NM_028291	Pan3	1.40524	0.490821	1
70993	5	149338198	149338526	2.08675	4.82649	6.23953	1.04619	0.62544	10.0539	2.31164	intr	24887	NM_001359202	NM_011908	Ubl3	1.61132	0.688242	1
71369	6	15661010	15661363	2.58529	8.77001	7.24705	1.29613	1.59815	17.6194	0.214792	Inte	-9474	NM_175088	NM_175088	Mdfic	2.43126	1.2817	1
71428	6	17127200	17127582	2.23971	8.5647	9.37563	0.8983	1.87959	12.348	1.19092	Inte	-5558	NR_153844	NM_177689	Gm4876	1.31703	0.397285	1
71431	6	17155913	17156272	10.7244	36.3556	25.3366	3.8234	1.42858	29.185	1.47842	TTS	7986	NR_102304	NR_102304	D830026I12Rik	1.15189	0.204002	1
71445	6	17259200	17259579	1.12872	5.19806	6.4499	0.905411	0.947236	11.7849	0.600172	intr	1750	NM_001243064	NM_007616	Cav1	1.82714	0.869588	1
71524	6	21948150	21948536	2.14261	8.20252	11.4876	0.740826	1.46152	13.6258	0.392859	intr	12433	NM_001081351	NM_001081351	Cped1	1.18613	0.246264	1
71571	6	24103658	24104040	16.6485	45.5863	34.2285	4.04235	2.14811	42.7261	0.396972	intr	14243	NM_019481	NM_019481	Slc13a1	1.24826	0.319921	1
71645	6	28565918	28566275	2.6362	11.0368	8.9175	1.92241	1.43658	14.8496	1.27431	intr	135749	NM_019776	NM_019776	Snd1	1.66522	0.735716	1
71719	6	29660977	29661353	5.68862	16.7478	11.9444	2.43369	1.36399	14.8764	0.604961	intr	16951	NM_001301407	NM_146173	Tspan33	1.24547	0.316695	1
71764	6	30123242	30123588	3.87396	13.6245	16.9233	3.14059	1.92693	23.6461	0.438276	intr	710	NR_126541	NR_126540	Mirc35hg	1.39726	0.482595	1
71824	6	31057894	31058264	8.63276	37.0813	36.8751	3.24602	2.91083	55.2808	1.22954	intr	-44986	NR_029532	NR_029532	Mir29b-1	1.49914	0.584133	1
72130	6	38706490	38706855	3.98484	12.1442	7.63179	0.470069	0.843059	12.0082	0.415461	intr	80637	NM_001136065	NM_010433	Hipk2	1.57344	0.653922	1
72136	6	38750555	38750883	4.1735	13.0851	11.2658	1.04619	1.5636	12.981	0.924655	intr	36591	NM_001136065	NM_010433	Hipk2	1.15224	0.204444	1
72142	6	38785238	38785590	2.51161	7.69556	5.65261	1.13734	1.31129	10.5543	1.07701	intr	1896	NM_001136065	NM_010433	Hipk2	1.86715	0.900837	1
72189	6	39175830	39176210	6.30418	15.8309	15.7083	1.50505	1.34963	20.1024	0.798123	Inte	-19248	NM_001033430	NM_001033430	Kdm7a	1.27973	0.35584	1
72212	6	39384064	39384446	2.09039	10.6828	12.9473	1.19773	2.14811	18.5766	1.3894	Inte	13878	NR_152168	NR_152168	Gm10244	1.43478	0.520834	1
72517	6	48922039	48922445	3.79316	14.3838	7.84125	0.704332	1.2632	9.15049	0.560259	Inte	-2900	NM_001029987	NM_001029987	Doxl2	1.16697	0.222765	1
72676	6	51266776	51267143	4.89562	10.9278	3.56275	1.24669	0.838465	4.32213	0.619796	Inte	-47051	NR_029719	NR_029719	Mir148a	1.21314	0.278752	1
72848	6	53291266	53291613	6.98591	22.3041	25.5575	1.64818	2.06918	36.3294	0.437013	intr	54143	NM_001327821	NM_172728	Creb5	1.42147	0.507389	1
72903	6	53619617	53619976	3.89256	10.0933	9.18453	0.796543	0.285716	12.7902	1.05601	intr	96429	NM_172728	NM_172728	Creb5	1.39258	0.477765	1
73209	6	66856720	66857069	6.21043	14.3138	16.2891	1.14711	1.76342	22.3664	1.52078	intr	10010	NM_001177558	NM_025278	Gng12	1.37309	0.457424	1
73248	6	67090261	67090651	6.28879	16.9584	14.7225	2.05304	1.84104	20.1221	1.3609	Inte	-103055	NM_007836	NM_007836	Gadd45a	1.36676	0.450763	1
73394	6	71997927	71998319	1.45505	6.9103	11.7469	1.31308	1.83165	16.3989	1.54738	Inte	-5601	NR_046180	NR_046180	9130221F21Rik	1.39602	0.481323	1
73397	6	72033934	72034262	6.86889	16.8391	15.4255	2.26675	1.87632	21.5077	1.15582	Inte	-13504	NM_001035228	NM_011375	St3gal5	1.39429	0.479532	1
73398	6	72034502	72034888	8.93987	21.6	15.0223	1.77798	1.86012	18.7085	1.17858	Inte	-12907	NM_001035228	NM_011375	St3gal5	1.24538	0.316589	1
73414	6	72166641	72166988	5.17779	10.7465	9.50215	3.29636	2.06918	20.33	1.09253	intr	18756	NM_153778	NM_153778	Atoh8	2.13952	1.09728	1
73416	6	72182408	72182807	2.21576	5.73103	5.98411	0.860027	0.771219	10.9849	1.14018	intr	2963	NM_153778	NM_153778	Atoh8	1.83568	0.876314	1
73539	6	82699782	82700096	11.8072	31.9306	18.1048	1.27498	2.12331	21.669	0.724411	intr	24509	NM_013820	NM_013820	Hk2	1.19686	0.259258	1
73656	6	83703493	83704011	2.80785	6.04439	5.59711	1.98736	0.792063	10.3148	0.585496	intr	8750	NR_105027	NR_105027	1700124L16Rik	1.84288	0.881961	1
73669	6	83834904	83835282	4.60226	9.77214	9.32445	1.66431	0.814065	12.5891	1.40411	Inte	-29254	NM_001166371	NM_008717	Zfp638	1.35011	0.43308	1
73699	6	84489895	84490245	9.8594	30.154	21.7651	1.96086	2.19797	25.2841	0.866534	Inte	53734	NM_175475	NM_175475	Cyp26b1	1.16168	0.216217	1
73974	6	88006851	88007200	17.8141	43.2438	28.506	2.78585	2.05732	38.9917	1.08627	Inte	-11762	NM_009005	NM_009005	Rab7	1.36784	0.451903	1
73985	6	88066119	88066465	3.70911	11.286	11.5013	0.991765	1.33403	16.1662	1.09569	Inte	-12040	NR_105795	NR_105795	Mir6376	1.40561	0.491192	1
74001	6	88239845	88240184	3.70157	9.02842	8.72021	1.34966	1.059	12.9291	0.894652	intr	67753	NM_019964	NM_019964	Dnajb8	1.48266	0.568192	1
74035	6	88539894	88540232	10.2938	24.9797	17.8284	3.89175	2.27601	26.7993	1.12162	intr	37379	NM_001278671	NM_029013	Kbtbd12	1.50318	0.588017	1
74054	6	88719027	88719371	9.78266	26.4871	21.3184	2.49383	3.13084	31.5497	0.440824	intr	44501	NM_001166251	NM_011844	Mgll	1.47993	0.565527	1
74056	6	88724092	88724420	4.69519	19.5205	19.2386	1.04619	2.65812	37.7975	1.61815	intr	49558	NM_001166251	NM_011844	Mgll	1.96467	0.974289	1
74058	6	88728355	88728957	5.06898	16.7717	15.676	1.71005	2.47059	22.2581	0.377849	intr	53958	NM_001166251	NM_011844	Mgll	1.41989	0.505776	1
74059	6	88734002	88734410	3.28527	9.7434	9.47485	0.560704	1.38271	18.8251	1.11503	intr	57723	NM_001362152	NM_030251	Abtb1	1.98685	0.990485	1
74080	6	88889440	88889775	2.7242	8.1911	5.76976	1.5365	0.918557	13.3327	1.358	Inte	37363	NM_011906	NM_011906	Tpra1	2.3108	1.20839	1
74148	6	89592956	89593324	2.09242	5.25784	10.3502	2.17577	1.67237	13.158	1.85434	prom	-842	NM_001178058	NM_153162	Txnrd3	1.27128	0.346278	1
74229	6	91636014	91636375	4.97699	16.3717	20.472	4.43593	2.27307	26.3638	0.420065	intr	2134	NM_009320	NM_009320	Slc6a6	1.2878	0.364908	1
74235	6	91661717	91662058	14.2176	30.7436	23.6732	3.18664	1.35359	28.3997	1.55646	intr	27827	NM_009320	NM_009320	Slc6a6	1.19966	0.26262	1
74357	6	97445961	97446337	13.501	27.6011	24.4935	1.36895	2.18239	28.5316	0.201654	intr	-8335	NM_001346637	NM_145148	Frmd4b	1.16486	0.220161	1
74359	6	97458488	97458869	14.9706	36.3801	37.3025	2.70197	2.42296	47.1112	1.19404	intr	-20865	NM_001346637	NM_145148	Frmd4b	1.26295	0.336795	1
74389	6	97915355	97915703	11.9648	25.6771	7.02445	0.493032	1.76849	9.35612	0.435757	intr	-26248	NM_008601	NM_008601	Mitf	1.33193	0.413524	1
74402	6	98799491	98799839	7.86729	23.3521	18.2963	1.4791	2.21061	23.2703	1.08939	Inte	178627	NM_001197322	NM_053202	Foxp1	1.27186	0.346944	1
74505	6	100103012	100103356	8.45619	21.3737	19.0048	2.32757	3.72719	28.5161	0.881648	Inte	134168	NM_019743	NM_019743	Rybp	1.50047	0.585413	1
74515	6	100218817	100219224	2.10213	8.64366	6.56488	1.12416	1.00808	10.6664	0.745177	intr	18331	NM_019743	NM_019743	Rybp	1.62477	0.700237	1
74518	6	100230481	100230890	3.62588	8.68741	4.72584	1.11867	0.501575	13.1658	0.741533	intr	6666	NM_019743	NM_019743	Rybp	2.78591	1.47815	1
74564	6	100788917	100789326	1.4643	11.2678	9.86867	0.699166	2.38248	17.7585	1.1123	intr	5490	NM_182939	NM_182939	Ppp4r2	1.79948	0.847582	1
74744	6	112811957	112812323	6.54533	15.9558	12.1154	2.81271	1.12101	17.792	1.86447	intr	85120	NM_080448	NM_080448	Srgap3	1.46854	0.554386	1
74848	6	114175549	114175887	1.85626	11.449	10.9325	0.507619	1.97254	19.5128	0.672974	intr	-56911	NM_178703	NM_178703	Slc6a1	1.78485	0.835799	1
74958	6	115463677	115463991	6.53937	20.8389	6.87982	0.910697	1.30665	8.37512	0.965882	Inte	-30888	NM_199033	NM_199033	Tsen2	1.21735	0.283739	1
74990	6	115855356	115855684	1.73896	14.8012	18.0253	1.04619	1.71996	29.2708	1.61815	intr	-26425	NM_145383	NM_145383	Rho	1.62387	0.699436	1
74998	6	115900840	115901209	3.09148	11.6312	13.5575	1.54991	1.94581	28.3941	1.23287	TTS	6076	NM_138311	NM_138311	H1foo	2.09434	1.0665	1
75003	6	115925668	115926022	5.39765	24.3475	15.7379	1.61559	3.6219	29.3614	1.92767	intr	19178	NM_026376	NM_026376	Plxnd1	1.86565	0.899678	1
75005	6	115937430	115937798	22.8616	46.5558	47.7347	3.57449	4.32029	55.4678	0.206037	intr	7409	NM_026376	NM_026376	Plxnd1	1.162	0.216614	1
75028	6	116151998	116152337	2.43967	20.755	18.6143	0.506122	1.51286	27.459	0.670989	intr	5843	NR_131013	NR_131013	9530062K07Rik	1.47516	0.56087	1
75059	6	116600395	116600763	2.7124	8.22135	9.57783	0.932474	0.97555	11.1163	1.03019	prom	-123	NM_145980	NM_145980	8430408G22Rik	1.16062	0.2149	1
75066	6	116624821	116625135	9.80906	39.9973	26.252	2.91423	2.93997	32.437	0.724411	Inte	-1124	NM_178045	NM_178045	Rassf4	1.2356	0.305214	1
75076	6	116685363	116685724	6.31998	15.8845	17.0075	0.79213	1.56273	21.276	1.68026	Inte	-18768	NM_178768	NM_178768	Tmem72	1.25098	0.323061	1
75127	6	118388312	118388813	4.38315	12.7799	8.85075	1.82648	1.33078	10.4982	0.454022	intr	16961	NM_001361901	NM_028335	Zfp248	1.18613	0.246264	1
75183	6	119962856	119963196	1.5937	6.829	6.52092	1.34569	0.754207	10.0674	1.33803	intr	21303	NR_030487	NR_030487	Mir706	1.54385	0.626536	1
75189	6	119994048	119994406	6.0543	17.0985	13.4977	1.11827	1.86234	20.6381	1.05896	Inte	-5554	NM_001185021	NM_198703	Wnk1	1.52901	0.612601	1
75196	6	120040504	120040883	6.39607	31.4668	26.0996	2.71623	2.43575	32.9316	1.4004	Inte	-2704	NM_016718	NM_016718	Ninj2	1.26177	0.335444	1
75224	6	120404705	120405092	5.52692	17.5444	19.2435	1.47782	1.85531	22.7589	0.783687	Inte	-8316	NM_008359	NM_008359	Il17ra	1.18268	0.242062	1
75225	6	120413561	120413903	10.4236	27.7735	37.7332	3.17732	2.69927	47.9675	1.99531	intr	517	NM_008359	NM_008359	Il17ra	1.27123	0.346223	1
75257	6	120851957	120852339	27.4737	55.9928	49.7057	7.33612	4.29622	66.2201	1.3894	intr	14694	NM_007544	NM_007544	Bid	1.33224	0.413856	1
75262	6	120872058	120872386	2.60844	6.75708	6.23953	1.39492	0.7818	11.9628	0.924655	Inte	-5380	NM_007544	NM_007544	Bid	1.91727	0.93905	1
75285	6	121021276	121021590	3.99628	11.988	7.78506	1.27498	0.979989	13.1609	0.965882	intr	6951	NR_138098	NR_138098	Gm4651	1.69053	0.757478	1
75377	6	122884936	122885285	3.51379	7.25771	8.79613	1.96648	0.587806	13.5155	1.95529	TTS	13245	NM_199311	NM_199311	Clec4a1	1.53653	0.619678	1
75403	6	123125375	123125720	14.5488	29.5714	25.3761	2.81814	2.97311	36.177	1.53841	intr	2507	NM_001004159	NM_001004159	Clec4b2	1.42563	0.511601	1
75550	6	125334433	125335054	4.86797	20.1674	17.0273	2.11821	1.07362	20.0983	0.610481	Inte	-4222	NM_198604	NM_198604	Plekhg6	1.18036	0.239229	1
75566	6	125443137	125443522	7.92604	18.2752	36.472	2.22825	2.13137	43.6943	1.18164	intr	1448	NM_007657	NM_007657	Cd9	1.19802	0.260655	1
75622	6	127169458	127169796	17.0439	35.3879	30.611	3.21492	2.42774	38.2847	1.57027	Inte	-68561	NM_009829	NM_009829	Ccnd2	1.25068	0.322716	1
75729	6	128892540	128892915	1.90126	13.4152	11.9762	0.915068	2.05144	22.1514	1.21315	intr	8329	NM_027562	NM_027562	Clec2g	1.84962	0.88723	1
75775	6	129238831	129239187	4.88667	9.78312	9.58131	1.12456	1.87281	14.4223	0.851929	Inte	-13622	NM_001033122	NM_001033122	Cd69	1.50526	0.59001	1
75836	6	129824031	129824392	2.68599	7.89351	7.08645	1.42583	1.42067	10.638	0.84013	intr	2478	NM_133203	NM_133203	Klra17	1.50118	0.586095	1
75898	6	134009618	134009992	8.76919	38.1897	33.5926	2.75254	3.70247	46.9884	1.82459	intr	24087	NM_007961	NM_007961	Etv6	1.39877	0.48416	1
75899	6	134011228	134011581	16.562	52.9191	41.7108	2.43024	3.48687	53.0948	2.14792	intr	25687	NM_007961	NM_007961	Etv6	1.27293	0.348149	1
75902	6	134028862	134029226	2.66386	16.6234	14.2123	1.5712	0.986271	23.7383	1.66641	intr	43326	NM_007961	NM_007961	Etv6	1.67027	0.740078	1
75906	6	134058884	134059228	5.80327	28.4301	19.6658	1.82881	2.23631	22.8129	1.98371	intr	73338	NM_007961	NM_007961	Etv6	1.16003	0.214157	1
75907	6	134060047	134060479	4.62112	23.8603	14.0807	0.926718	2.96794	17.8759	0.702053	intr	74545	NM_007961	NM_007961	Etv6	1.26954	0.344301	1
75910	6	134070378	134070717	6.73013	26.9815	28.6761	0.674829	0.907718	36.4479	2.46029	intr	84830	NM_007961	NM_007961	Etv6	1.27102	0.345987	1
75919	6	134095834	134096205	0.691834	10.9996	9.96008	0.770778	0.829424	11.9265	1.02186	intr	110302	NM_007961	NM_007961	Etv6	1.19743	0.259939	1
75964	6	134391770	134392144	2.59263	6.11412	7.75215	2.29379	1.9198	13.2818	0.810927	Inte	27511	NM_001355686	NM_025778	Bcl2l14	1.7133	0.776779	1
75996	6	134741306	134741808	12.3847	29.9238	27.0656	4.1014	2.65625	31.3486	0.604157	prom	-821	NR_151454	NR_151454	1700055D16Rik	1.15824	0.21194	1
76009	6	134847562	134848028	17.809	43.6349	39.038	4.66371	2.7514	48.3713	2.92874	prom	48	NM_001167696	NM_008157	Gpr19	1.23908	0.309274	1
76020	6	135010780	135011108	3.65181	8.58042	9.70594	0.697461	1.40724	13.1082	1.38698	Inte	-4736	NM_181444	NM_181444	Gprc5a	1.35054	0.433532	1
76074	6	136559245	136559634	13.7096	28.2161	25.1364	2.35236	0.922886	29.5096	0.779658	Inte	50974	NM_025806	NM_025806	Plbd1	1.17398	0.231409	1
76168	6	137695023	137695437	4.89093	14.0209	14.9675	3.86804	1.23879	21.1738	0.915721	intr	-7868	NM_172733	NM_172733	Dera	1.41465	0.500447	1
76197	6	140597139	140597496	1.43793	9.46009	7.48433	0.961206	2.29854	13.0957	0.212386	intr	21912	NM_001309436	NM_009637	Aebp2	1.74975	0.807152	1
76278	6	143102250	143102603	2.10054	7.37478	9.50169	1.29613	1.59815	13.2441	0.644377	prom	24	NR_153819	NR_153819	Gm31108	1.39387	0.479098	1
76296	6	143569172	143569610	14.2595	29.4771	25.8287	3.00322	1.63928	33.8325	1.03865	intr	30417	NR_045732	NR_045732	1700060C16Rik	1.30988	0.389437	1
76315	6	143816534	143816985	6.00731	14.1187	22.4371	0.887677	2.04689	27.7667	2.01743	intr	78866	NM_001347506	NM_011444	Sox5	1.23754	0.307471	1
76317	6	143835575	143835939	2.97725	6.95863	12.4943	1.72832	1.12717	14.4494	0.833206	intr	59869	NM_001347506	NM_011444	Sox5	1.15648	0.209738	1
76441	6	146526587	146526929	19.0126	56.267	43.0524	3.84623	4.19886	51.507	0.886804	prom	325	NM_026218	NM_026218	Fgfr1op2	1.19638	0.258677	1
76446	6	146589980	146590360	3.22714	12.9609	6.43292	1.65555	0.944744	16.5872	0.997654	prom	-931	NM_025315	NM_025315	Med21	2.57849	1.36653	1
76448	6	146619933	146620350	10.5322	24.6342	16.9048	3.42876	1.72183	27.8284	1.45461	Inte	14402	NR_046277	NR_046277	4930479D17Rik	1.64619	0.719131	1
76453	6	146645974	146646318	2.65292	11.0448	9.41976	1.33004	1.78905	12.8626	1.32247	Inte	-27306	NM_172734	NM_172734	Stk38l	1.36549	0.449417	1
76635	7	3498017	3498399	12.0198	24.4048	18.6024	2.24575	1.87959	22.6197	1.78638	intr	5297	NM_177363	NM_177363	Tarm1	1.21595	0.282089	1
76828	7	13506880	13507362	6.4493	22.553	26.8913	2.01714	1.91525	31.8699	0.471919	prom	-539	NM_009095	NM_009095	Rps5	1.18514	0.245058	1
76856	7	16507117	16507455	9.02818	21.545	20.1831	2.87651	1.36561	27.2933	0.672974	intr	434	NM_009156	NM_009156	Selenow	1.35228	0.435398	1
77014	7	19788327	19788736	2.85887	15.9986	21.4053	0.559333	2.25709	26.4336	1.1123	intr	-9355	NM_175668	NM_175668	Gpr4	1.23491	0.304408	1
77018	7	19803559	19803887	2.60844	9.54572	9.01266	1.56929	1.25088	12.5992	0.462328	intr	5836	NM_175668	NM_175668	Gpr4	1.39794	0.483303	1
77023	7	19832897	19833225	0.260844	0.750787	0.693281	1.74365	1.5636	14.5081	0.462328	TTS	19323	NM_207525	NM_207525	Opa3	20.9267	4.38728	1
77116	7	20496644	20496979	7.6618	17.1173	26.8124	3.07299	1.99021	35.014	0.905334	intr	9680	NM_027514	NM_027514	Pvr	1.30589	0.385032	1
77118	7	20498811	20499365	1.85322	27.8136	24.1147	1.03234	2.22178	46.4142	0.821174	intr	7404	NM_027514	NM_027514	Pvr	1.92473	0.944656	1
77119	7	20499566	20499874	7.5927	24.5573	19.9341	2.41394	1.33211	29.6807	0.246174	intr	6772	NM_027514	NM_027514	Pvr	1.48894	0.574286	1
77120	7	20506344	20506672	10.3468	25.4195	21.1451	2.26675	1.71996	26.3437	0.462328	prom	-16	NM_027514	NM_027514	Pvr	1.24585	0.317136	1
77123	7	20517539	20517951	10.8677	23.3962	20.8355	3.748	1.49377	26.3425	0.736133	Inte	-11253	NM_027514	NM_027514	Pvr	1.26431	0.338349	1
77242	7	26165532	26165883	2.92502	6.51476	5.99264	2.11821	1.0228	10.3465	0.432033	exon	3870	NR_073028	NM_001039540	4732471J01Rik	1.72653	0.787876	1
77358	7	28711871	28712248	1.66423	8.58497	10.4047	1.36532	1.0883	20.7053	0.201119	intr	2389	NM_028538	NM_028538	Zfp974	1.98998	0.992756	1
77410	7	29332722	29333067	8.18369	16.9271	11.205	2.98392	1.78386	14.0352	0.439546	prom	-622	NM_001081115	NM_001081115	Nccrp1	1.25258	0.324904	1
77504	7	30148998	30149361	3.61397	8.62533	8.30028	2.6784	1.55412	12.6493	0.417751	intr	60156	NM_013874	NM_013874	Dpf1	1.52396	0.607825	1
77507	7	30187788	30188192	0.0705914	4.441	5.06576	1.27407	2.53891	19.3215	0.563033	intr	98966	NM_013874	NM_013874	Dpf1	3.81413	1.93136	1
77514	7	30238438	30238813	1.52101	7.12976	7.12508	0.457534	1.91468	13.6916	0.404383	intr	51853	NM_001081028	NM_001081028	Sipa1l3	1.9216	0.942312	1
77516	7	30276088	30276402	7.17514	15.6852	9.59554	2.36781	1.63331	11.2998	0.724411	intr	14234	NM_001081028	NM_001081028	Sipa1l3	1.17761	0.235857	1
77572	7	31202866	31203218	6.07648	36.7788	57.0106	0.812383	3.49678	74.7099	1.29242	TTS	1831	NM_011827	NM_011827	Hcst	1.31046	0.39007	1
77586	7	31343114	31343498	1.78243	9.06977	15.6927	1.04256	1.86981	21.3062	0.987262	intr	1359	NM_029377	NM_029377	Lin37	1.35771	0.441176	1
77588	7	31347909	31348285	4.70259	11.2276	13.3051	3.04212	2.04599	24.0909	1.00827	prom	106	NM_025498	NM_025498	Psenen	1.81065	0.856506	1
77935	7	51189593	51189980	0.515846	7.99952	10.4297	1.47782	0.927655	16.7186	1.17553	intr	646	NM_174865	NM_174865	Klk15	1.60299	0.680763	1
78015	7	52008158	52008527	7.26498	27.7434	27.115	2.01489	2.36277	35.2946	1.43835	intr	4344	NM_133945	NM_133945	Vrk3	1.30166	0.380357	1
78027	7	52111925	52112239	5.81278	11.876	8.14716	2.73209	1.95998	11.9645	0.724411	prom	-434	NM_001290764	NM_021549	Pnkp	1.46854	0.554386	1
78195	7	54164670	54165035	2.73469	5.78297	6.23004	2.03697	1.26459	11.322	0.415461	intr	10486	NM_001348088	NM_021884	Tsg101	1.81732	0.861815	1
78406	7	65971922	65972328	8.28875	18.2831	10.2216	2.25386	1.76849	16.9644	1.12052	intr	58553	NM_009728	NM_009728	Atp10a	1.65966	0.730884	1
78414	7	66071714	66072066	0.243059	4.79723	4.03758	0.324953	0.874195	10.3171	0.646208	intr	158318	NM_009728	NM_009728	Atp10a	2.55527	1.35347	1
78491	7	73273760	73274088	1.65201	4.50472	5.71957	1.91802	0.7818	10.0539	0.462328	intr	19523	NM_001081163	NM_001081163	Chsy1	1.7578	0.813773	1
78539	7	73721204	73721566	3.8603	9.91252	8.48025	2.05385	1.84177	18.3345	1.46617	Inte	113062	NR_003961	NM_080443	Asb7	2.16202	1.11238	1
78616	7	75238582	75238933	26.8127	65.0474	31.4209	1.62939	2.48394	37.2235	1.2961	intr	141615	NM_010513	NM_010513	Igf1r	1.18468	0.244492	1
78617	7	75240975	75241348	2.82896	15.9393	11.126	0.766646	1.78745	14.7722	0.406551	intr	144019	NM_010513	NM_010513	Igf1r	1.32772	0.408956	1
78639	7	75431604	75432042	5.72983	19.1159	17.2624	1.95862	2.57601	22.015	1.03865	intr	-10343	NR_040340	NR_040340	Gm16157	1.27531	0.350853	1
78729	7	81539411	81539807	2.23254	12.4373	11.054	1.44424	1.16559	17.182	0.382938	intr	160057	NM_001038643	NM_023908	Slco3a1	1.55437	0.636328	1
78736	7	81585027	81585470	0.901275	10.0854	8.21296	1.03281	1.27347	11.3073	1.02693	intr	114417	NM_001038643	NM_023908	Slco3a1	1.37676	0.461277	1
78817	7	82600030	82600358	4.1735	10.7255	8.83934	2.26675	0.93816	14.3809	2.08047	prom	-226	NM_029332	NM_029332	Akap13	1.62692	0.70214	1
78833	7	82715537	82715960	3.10135	10.0632	10.0796	1.35205	0.848706	13.3221	0.896238	intr	115329	NM_029332	NM_029332	Akap13	1.32169	0.402383	1
78836	7	82733772	82734159	4.93739	9.9994	9.4014	2.21674	1.32522	12.2963	1.56737	intr	133546	NM_029332	NM_029332	Akap13	1.30792	0.387276	1
78856	7	82860999	82861346	17.5059	36.8018	18.1852	2.14263	1.33019	21.6533	0.655519	intr	-132051	NM_182782	NM_029652	Klhl25	1.19071	0.251823	1
78866	7	82921342	82921686	5.55456	13.7037	9.2545	1.82881	1.78905	14.6827	1.54288	Inte	-71710	NM_182782	NM_029652	Klhl25	1.58655	0.665894	1
78910	7	86017265	86017644	5.49309	13.1808	8.99985	1.20721	0.947236	11.6747	1.00029	Inte	-15708	NR_029826	NR_029826	Mir7-2	1.29721	0.375416	1
78912	7	86040659	86041127	3.41252	10.599	12.1472	1.71086	3.50674	16.6792	1.13409	prom	-51	NM_001360709	NM_026531	Aen	1.37309	0.457424	1
78949	7	86461283	86461639	1.84252	9.58548	9.42162	2.40977	1.58468	14.1878	0.851929	intr	43309	NM_018811	NM_018811	Abhd2	1.50588	0.590606	1
79071	7	87562531	87562845	7.08432	15.6852	12.6734	2.18567	2.77663	18.7443	0.724411	Inte	-12366	NM_001081454	NM_011046	Furin	1.47903	0.564654	1
79076	7	87598907	87599245	11.4751	23.5225	17.1556	1.18444	1.21387	20.7478	0.672974	TTS	-48754	NM_001081454	NM_011046	Furin	1.20939	0.274278	1
79144	7	88152165	88152493	2.52149	11.1545	5.71957	1.04619	1.40724	8.27218	0.924655	intr	13759	NM_178707	NM_178707	Zfp592	1.44629	0.53236	1
79241	7	90237686	90238057	1.15306	11.853	15.17	0.924934	2.07356	18.7898	0.613114	Inte	-59108	NM_177895	NM_177895	A530021J07Rik	1.23862	0.308734	1
79287	7	90977282	90977656	6.25281	21.9168	16.8723	1.98795	2.74257	29.3538	1.21639	Inte	-34120	NM_029335	NM_029335	Cfap161	1.73976	0.798889	1
79321	7	91314572	91314923	5.68754	16.2368	14.0908	2.60703	0.730571	16.6495	0.648049	Inte	-14345	NM_133722	NM_133722	Abhd17c	1.18159	0.240726	1
79389	7	95367788	95368135	4.19154	10.1382	4.91491	0.824089	1.47799	9.02219	1.09253	Inte	-58633	NM_009982	NM_009982	Ctsc	1.83568	0.876314	1
79707	7	105638733	105639101	4.10735	17.2075	21.0094	1.70954	2.09047	27.6772	1.6483	Inte	-3815	NM_001113379	NM_001113379	Lrrc32	1.31737	0.397661	1
79714	7	105674009	105674394	5.11118	11.1479	7.383	2.0797	0.266421	13.6612	0.393879	Inte	31470	NM_001113379	NM_001113379	Lrrc32	1.85036	0.88781	1
79722	7	105707059	105707407	1.88487	22.139	32.6719	1.4791	2.06323	37.7843	1.30727	Inte	64501	NM_001113379	NM_001113379	Lrrc32	1.15648	0.209738	1
79723	7	105713181	105713531	4.80748	17.3888	13.6438	1.14384	1.90491	22.8988	0.433267	Inte	70624	NM_001113379	NM_001113379	Lrrc32	1.67834	0.747031	1
79724	7	105720891	105721262	6.91834	18.4907	12.7183	2.00402	1.52061	18.3398	1.22623	Inte	78345	NM_001113379	NM_001113379	Lrrc32	1.442	0.528075	1
79738	7	105838621	105839015	4.2706	11.8754	10.8215	2.46766	1.69218	15.3622	0.577323	non-	12620	NR_144495	NR_144495	Gm15506	1.41959	0.505477	1
79832	7	106590020	106590397	1.73988	5.41226	7.84125	1.66873	0.680187	11.6259	1.40783	intr	-24305	NM_028145	NM_028145	Klhl35	1.48266	0.568192	1
79903	7	107273926	107274305	9.93271	20.7922	16.6497	4.67795	2.02979	25.332	0.600172	Inte	-4106	NM_133692	NM_133692	Pold3	1.52146	0.60546	1
79915	7	107373516	107373844	2.43454	6.54257	8.83934	0.523095	1.5636	11.4538	0.924655	Inte	-2437	NM_027629	NM_027629	Pgm2l1	1.29577	0.373814	1
79980	7	108154618	108154978	4.67394	11.7266	19.4234	2.06526	1.852	30.3794	0.421232	intr	5714	NM_008773	NM_008773	P2ry2	1.56406	0.645295	1
79982	7	108175127	108175474	3.61623	7.90783	10.1575	1.31854	0.886791	12.992	0.655519	Inte	-14734	NM_001302346	NM_008773	P2ry2	1.27905	0.355077	1
79986	7	108199847	108200200	9.45245	23.8186	23.3516	4.21242	2.61515	30.8636	1.71834	Inte	-39457	NM_001302346	NM_008773	P2ry2	1.32169	0.402383	1
80036	7	108615294	108615765	2.90639	8.8136	12.5527	2.06425	1.63331	17.4593	0.482941	intr	-8360	NR_029791	NR_029791	Mir139	1.39088	0.475998	1
80285	7	116425557	116425901	10.7775	29.4528	17.6827	3.3251	2.3854	24.9971	1.54288	intr	-107008	NM_001302205	NM_057173	Lmo1	1.41364	0.49942	1
80352	7	117300768	117301118	3.25931	20.0022	18.679	1.63405	2.49104	28.385	1.2998	Inte	35370	NM_009516	NM_009516	Wee1	1.51962	0.603714	1
80403	7	117768371	117768741	6.0121	32.7076	39.4871	2.7823	3.04944	55.0552	0.819694	Inte	-2615	NM_009627	NM_009627	Adm	1.39426	0.479499	1
80425	7	117985867	117986312	5.127	21.0288	13.9248	1.15669	1.26775	19.8864	0.511158	intr	1805	NM_025999	NM_025999	Rnf141	1.42812	0.514122	1
80502	7	119366458	119366825	2.64208	8.14789	12.702	1.71419	1.11795	15.0137	0.826395	Inte	-2708	NM_177282	NM_177282	Mical2	1.182	0.241228	1
80600	7	121255349	121255748	5.50365	12.7846	6.41155	1.29004	0.899756	7.42789	0.760117	intr	5746	NM_025846	NM_025846	Rras2	1.15852	0.21228	1
80621	7	121456843	121457329	4.22503	10.5684	8.30511	1.76518	1.37185	15.1167	0.936071	Inte	-37456	NM_011965	NM_011965	Psma1	1.82017	0.864071	1
80759	7	125417751	125418150	5.71808	14.2835	8.54873	0.860027	0.771219	9.83411	0.760117	Inte	30530	NR_027879	NM_183267	4930583K01Rik	1.15036	0.202084	1
81118	7	133634665	133635033	3.79736	24.0905	15.9116	1.2433	1.9511	31.8742	1.23622	TTS	3980	NM_001163713	NM_172745	Tufm	2.00321	1.00231	1
81129	7	133750567	133750953	7.38832	14.9468	14.4332	1.62982	1.06292	16.762	0.982147	Inte	-12336	NM_145636	NM_145636	Il27	1.16135	0.215801	1
81197	7	134331977	134332364	2.13708	8.63585	7.78553	1.92117	1.32522	14.7771	0.391844	Inte	7420	NM_001357817	NM_027353	Cd2bp2	1.89802	0.924498	1
81215	7	134440625	134441036	9.22875	20.7997	28.9087	4.45289	1.87175	40.3208	1.29137	intr	1057	NM_008400	NM_008400	Itgal	1.39477	0.480022	1
81364	7	137568711	137569157	3.83663	10.8852	6.62814	1.41056	0.689947	10.2017	0.850019	intr	94160	NM_013799	NM_013799	Ate1	1.53915	0.622131	1
81542	7	141148417	141148745	3.65181	10.1892	5.37293	0.523095	0.93816	6.74501	0.462328	intr	-174113	NM_001286031	NM_133941	Dhx32	1.25537	0.32811	1
81606	7	142788193	142788587	7.52784	15.7148	17.0259	2.03219	3.25419	29.6648	1.34709	intr	3226	NM_001316680	NM_011212	Ptpre	1.74234	0.801026	1
81609	7	142797113	142797486	18.0441	50.9304	49.8382	3.83323	4.81237	63.3414	2.23603	prom	-211	NM_001316679	NM_011212	Ptpre	1.27094	0.345898	1
81726	7	147223601	147223939	1.43438	9.88779	14.9691	1.18444	1.51734	25.5643	0.448649	intr	-1197	NM_001286007	NM_133755	Tubgcp2	1.7078	0.77214	1
81749	7	148060091	148060433	11.7578	24.7904	24.7676	3.34455	2.84923	29.2931	1.77361	intr	7506	NM_001177804	NM_022433	Sirt3	1.18272	0.242108	1
81762	7	148159397	148159923	10.6268	25.2812	20.2106	1.52221	1.07252	26.5852	1.29733	Inte	5685	NM_001360728	NM_026820	Ifitm1	1.31541	0.395509	1
81841	7	149086470	149086857	3.38985	9.09037	9.1076	1.92117	1.98783	13.6985	0.391844	intr	1702	NM_023764	NM_023764	Tollip	1.50407	0.588874	1
81894	7	150194345	150194715	5.16424	10.7441	12.7526	2.62773	1.38611	16.6971	1.43446	intr	2966	NM_020286	NM_020286	Tspan32	1.3093	0.3888	1
82037	7	152237527	152237855	4.3474	10.94	5.71957	1.39492	0.7818	10.0539	2.08047	Inte	-111861	NM_007631	NM_007631	Ccnd1	1.7578	0.813773	1
82042	7	152286896	152287292	3.52886	12.9703	12.346	1.29981	2.33119	21.5038	1.14881	Inte	106930	NR_033626	NR_033626	1810010D01Rik	1.74176	0.800547	1
82063	7	152466781	152467156	3.27017	7.97407	8.94425	1.22009	1.36763	11.354	1.01096	intr	2947	NR_132644	NM_146206	Tpcn2	1.26942	0.344168	1
82094	8	3492948	3493379	3.63931	9.06021	13.9814	3.052	1.42792	17.6268	1.05552	prom	26	NM_080461	NM_080461	Zfp358	1.26073	0.33426	1
82107	8	3685424	3685777	1.93896	13.2547	10.1459	0.810082	1.59815	11.7069	0.429585	intr	4789	NM_001253739	NM_013517	Fcer2a	1.15386	0.206463	1
82273	8	10995827	10996217	4.16815	12.809	8.16294	1.02652	0.526011	10.2751	0.972073	intr	-11828	NR_046017	NR_046017	9530052E02Rik	1.25875	0.331994	1
82470	8	13625505	13625827	7.35115	14.9678	11.8288	1.42091	1.91128	14.6488	0.706414	intr	51921	NM_009025	NM_009025	Rasa3	1.2384	0.308476	1
82478	8	13673429	13673808	4.13863	22.6487	30.7495	1.96172	1.62383	38.2182	0.800229	intr	3968	NM_009025	NM_009025	Rasa3	1.24289	0.313698	1
82479	8	13674605	13675093	10.9284	25.0151	24.3472	3.86748	1.68151	28.1421	0.932234	intr	2738	NM_009025	NM_009025	Rasa3	1.15586	0.208971	1
82559	8	19990069	19990496	9.1501	20.4322	11.5828	3.34846	1.92173	21.018	1.24298	TTS	29995	NR_030708	NR_030708	6820431F20Rik	1.81458	0.859635	1
82607	8	23811815	23812165	9.45199	30.7571	27.9373	2.94129	2.7841	37.4491	1.9497	intr	5065	NM_001159774	NM_010546	Ikbkb	1.34047	0.422742	1
82672	8	26166275	26166656	14.9706	34.8104	30.8865	4.20307	4.30749	40.8662	1.39305	intr	-17032	NM_001081187	NM_001081187	Htra4	1.32311	0.403931	1
82692	8	26310445	26310840	3.68219	10.9547	9.35491	1.01352	1.42822	12.0473	1.15172	exon	1371	NM_199323	NM_177089	Tacc1	1.2878	0.364908	1
82707	8	26476683	26477055	2.83656	12.6723	9.01639	1.38367	1.10293	15.5974	0.611465	Inte	-60127	NR_040352	NR_040352	5430421F17Rik	1.72989	0.790684	1
82943	8	35205639	35205988	2.77835	7.56011	10.2622	1.14711	1.76342	12.0803	0.869017	intr	3979	NM_026609	NM_026609	Leprotl1	1.17717	0.235318	1
83067	8	36677160	36677541	21.1085	56.6938	54.4617	1.95143	3.23062	64.4218	1.39305	intr	-25277	NR_040376	NR_040376	Gm16793	1.18288	0.242306	1
83089	8	36791298	36791731	3.75422	11.212	7.35231	0.660413	0.473774	9.06192	0.700432	Inte	98098	NM_027998	NM_027998	Cldn23	1.23253	0.30162	1
83101	8	37157885	37158343	22.043	47.2391	40.837	3.12182	3.13539	53.7733	0.827748	intr	232	NM_172911	NM_172911	Prag1	1.31678	0.397013	1
83103	8	37185538	37186014	12.5819	34.7363	32.9629	3.36422	2.15488	40.8657	0.955736	intr	27894	NM_172911	NM_172911	Prag1	1.23975	0.310048	1
83108	8	37228022	37228192	15.4338	40.3532	24.0773	4.03707	2.11178	34.8674	0.89202	Inte	9043	NR_151736	NR_151736	Gm38414	1.44815	0.534208	1
83109	8	37235570	37235740	7.38137	16.1413	21.7364	3.36422	1.50841	28.2377	0.89202	Inte	16591	NR_151736	NR_151736	Gm38414	1.2991	0.377508	1
83175	8	41700770	41701174	3.74134	9.23032	7.88007	0.707819	0.88862	10.3323	0.563033	intr	19174	NM_001040699	NM_019433	Mtmr7	1.3112	0.390887	1
83183	8	41944001	41944329	2.69539	11.2618	22.5316	0.34873	0.7818	26.8528	1.15582	Inte	-3556	NM_001044740	NM_007514	Slc7a2	1.19178	0.253117	1
83320	8	47979713	47980057	10.9433	30.5777	22.8057	2.49383	2.08722	33.8553	0.440824	Inte	-92356	NM_177304	NM_177304	Enpp6	1.48451	0.569983	1
83324	8	47999859	48000255	8.78614	27.1843	22.6822	2.16635	1.81314	29.8313	1.72322	Inte	-72184	NM_177304	NM_177304	Enpp6	1.31518	0.395264	1
83473	8	63744244	63744627	6.99942	15.1558	13.9525	2.38921	2.54422	17.5472	0.593904	intr	23233	NR_045475	NR_045475	1700001D01Rik	1.25764	0.330714	1
83488	8	64031797	64032135	5.31566	19.6715	18.6694	0.676826	2.57948	26.3053	0.224325	intr	38000	NM_001293774	NM_001081390	Palld	1.40901	0.49468	1
83489	8	64034535	64034876	7.44336	18.7763	13.8372	1.17402	1.50399	15.9136	1.11176	intr	35260	NM_001293774	NM_001081390	Palld	1.15006	0.201714	1
83492	8	64052218	64052616	6.80728	16.1756	8.57021	0.862187	0.773157	10.8028	0.571521	intr	17549	NM_001293774	NM_001081390	Palld	1.2605	0.333996	1
83507	8	64406748	64407230	4.85177	10.2182	10.2611	1.30521	1.38323	14.4627	1.41576	5' U	105	NM_001293783	NM_144928	Ddx60	1.40946	0.495147	1
83574	8	70592127	70592529	10.1448	26.166	16.4042	0.995876	1.53093	20.0406	1.32028	Inte	-93855	NM_177698	NM_027626	Psd3	1.22168	0.288862	1
83582	8	70649948	70650309	3.71299	11.7915	7.55888	2.05954	1.13653	10.8693	0.210032	Inte	-150298	NM_028182	NM_028182	Sh2d4a	1.43795	0.524012	1
83592	8	70715646	70715974	5.47772	21.3438	15.4255	1.56929	1.5636	29.9071	0.231164	Inte	-84617	NM_028182	NM_028182	Sh2d4a	1.93881	0.95517	1
83617	8	71279728	71280087	6.67295	14.3071	6.80922	0.796543	0.714291	12.674	0.422405	Inte	-20863	NM_001252623	NM_172753	Csgalnact1	1.86129	0.896306	1
83655	8	71622159	71622510	6.01254	17.9407	13.281	1.62939	1.16891	15.6981	0.864065	intr	-9214	NM_153054	NM_153054	Slc18a1	1.182	0.241228	1
83707	8	72518848	72519389	2.95205	9.62403	9.6675	1.26858	1.70638	11.5738	0.700755	intr	1164	NM_145596	NM_145596	Gatad2a	1.19718	0.259643	1
83804	8	73388531	73388845	10.5357	24.2001	38.9253	5.0999	3.42996	44.9332	3.13912	Inte	-7781	NM_032397	NM_032397	Kcnn1	1.15434	0.207073	1
83908	8	74659447	74659859	17.7205	37.1436	42.9128	4.44208	4.85475	56.231	2.02437	intr	462	NM_001001491	NM_001001491	Tpm4	1.31036	0.389959	1
83910	8	74671217	74671607	2.55939	17.7703	22.8854	1.75975	2.10404	34.5715	1.94415	intr	12221	NM_001001491	NM_001001491	Tpm4	1.51064	0.595156	1
83911	8	74675753	74676239	4.57711	14.2601	13.9198	2.23589	0.949742	23.448	1.24809	3' U	-9103	NM_023126	NM_023126	Rab8a	1.68451	0.752325	1
83923	8	74797585	74797992	5.60569	11.6689	10.7552	1.12416	1.51212	15.8971	0.745177	Inte	33872	NM_007456	NM_007456	Ap1m1	1.47808	0.563724	1
83929	8	74842503	74842938	14.2267	32.9153	22.4783	3.41836	2.00428	27.3486	0.871514	prom	-240	NM_008452	NM_008452	Klf2	1.21667	0.282939	1
84082	8	80018627	80019203	5.89193	16.7959	17.1732	1.39008	2.04788	19.9292	0.658175	intr	-22040	NR_028125	NR_028125	0610038B21Rik	1.16049	0.21473	1
84086	8	80037259	80037587	2.08675	7.72238	5.37293	1.04619	0.62544	12.981	0.924655	intr	-3532	NR_028125	NR_028125	0610038B21Rik	2.41599	1.27262	1
84115	8	81465338	81465682	0.994846	5.72693	7.43665	1.33004	1.34179	13.4693	0.440824	Inte	-86826	NM_001294279	NM_178267	Zfp827	1.8112	0.856949	1
84128	8	81670395	81670737	3.41894	24.2761	15.459	0.836137	1.64955	18.0641	0.665103	intr	101916	NM_026315	NM_026315	1700011L22Rik	1.16852	0.224681	1
84176	8	82276606	82276984	7.77103	23.4531	18.1977	2.57212	1.89948	26.5033	0.802346	intr	41047	NM_001357236	NM_026904	Anapc10	1.45641	0.542413	1
84527	8	89398492	89398806	10.7173	26.4408	15.5701	1.63925	1.79665	22.0678	0.965882	intr	10508	NM_030563	NM_030563	N4bp1	1.41732	0.503161	1
84603	8	92913904	92914232	2.1737	4.93374	6.23953	0.34873	1.40724	11.3265	0.462328	Inte	-41917	NM_172913	NM_172913	Tox3	1.81528	0.860195	1
84622	8	93385440	93386074	11.2456	24.1375	21.9685	3.60831	2.265	25.941	0.597963	intr	33023	NM_177224	NM_177224	Chd9	1.18083	0.2398	1
84745	8	96940112	96940440	3.04318	6.2208	8.31938	1.22056	1.5636	11.072	0.462328	Inte	18727	NR_015514	NR_015514	9330175E14Rik	1.33087	0.412367	1
84779	8	97135734	97136078	5.55456	19.4307	11.4029	1.66255	2.23631	13.5906	0.881648	intr	10065	NM_001359093	NM_026274	Rspry1	1.19186	0.253217	1
84794	8	97276878	97277186	10.0927	26.2706	20.1187	3.52806	1.66513	23.5819	0.984698	Inte	7448	NM_009137	NM_009137	Ccl22	1.17214	0.229145	1
84803	8	97332172	97332500	30.7796	72.5045	63.2619	6.10278	3.59628	85.5216	1.15582	Inte	-2017	NM_011332	NM_011332	Ccl17	1.35186	0.434951	1
84806	8	97359938	97360310	4.29317	13.5234	29.0358	1.99864	1.65439	34.0001	0.815287	intr	2116	NM_134141	NM_134141	Ciapin1	1.17097	0.227704	1
84817	8	97440413	97440777	4.15248	16.5267	20.3032	1.41408	3.2406	28.8988	1.04151	intr	1403	NM_001033533	NM_001033533	Ccdc102a	1.42336	0.509298	1
84829	8	97493701	97494108	3.29334	10.7181	7.68231	1.12416	0.63005	9.33313	1.30406	Inte	-7104	NM_001198894	NM_018882	Adgrg1	1.21489	0.280821	1
84830	8	97502489	97502866	9.75847	42.365	38.4523	2.73064	2.44867	56.6903	0.804474	intr	1669	NM_001198894	NM_018882	Adgrg1	1.4743	0.560033	1
84831	8	97507989	97508355	6.54533	14.7063	21.4349	4.0628	3.08277	28.6268	2.27879	prom	-127	NM_018882	NM_018882	Adgrg1	1.33552	0.417405	1
85030	8	108687928	108688279	2.11251	10.7243	10.3656	1.30352	1.60726	19.9794	1.08008	3' U	-4650	NM_178798	NM_178798	Slc7a6	1.92746	0.946704	1
85047	8	108845333	108845676	3.65841	9.74365	9.28148	2.00088	0.897133	13.2652	0.884218	intr	16383	NM_021491	NM_021491	Smpd3	1.42921	0.515216	1
85137	8	109906353	109906838	3.0577	17.6987	13.128	2.00466	1.79766	18.3323	0.469	intr	20509	NM_008706	NM_008706	Nqo1	1.39643	0.481741	1
85190	8	111330023	111330408	0.962977	4.75155	3.24852	1.1884	1.33211	12.3602	0.787758	intr	91672	NM_007496	NM_007496	Zfhx3	3.80486	1.92784	1
85192	8	111346818	111347168	12.9557	33.3705	25.3384	3.2681	2.63757	35.7794	2.16633	intr	108449	NM_007496	NM_007496	Zfhx3	1.41206	0.497803	1
85284	8	113453115	113453497	4.8527	22.1945	16.6678	2.84462	2.01385	19.3415	1.3894	intr	9541	NM_009179	NM_009179	St3gal2	1.16041	0.214637	1
85420	8	117944265	117944632	7.14916	17.0626	12.2373	2.02587	0.838465	15.0137	1.03299	Inte	286345	NM_001025577	NM_001025577	Maf	1.22688	0.294999	1
85435	8	118076162	118076513	6.58129	14.5329	14.0908	0.977637	2.0456	17.8387	0.432033	Inte	154456	NM_001025577	NM_001025577	Maf	1.26599	0.340261	1
85501	8	119748586	119748927	4.51619	12.8958	9.50263	1.00631	1.50399	12.1188	1.77881	Inte	-32162	NM_001163262	NM_028941	Cmip	1.27531	0.350853	1
85544	8	120023064	120023440	4.17165	20.0225	24.9471	1.97737	1.77319	28.7536	1.41157	intr	1077	NM_172285	NM_172285	Plcg2	1.15258	0.204872	1
85710	8	123223470	123223851	23.9529	50.3227	30.5881	3.60263	2.42296	36.8124	0.597021	Inte	31441	NM_001293559	NM_009941	Cox4i1	1.20349	0.267223	1
85717	8	123244718	123245088	2.62066	13.1211	11.2162	1.23658	1.38611	17.374	1.22954	Inte	-15355	NM_008320	NM_008320	Irf8	1.54901	0.631348	1
85821	8	124807304	124807674	5.08716	10.5539	18.4375	2.00944	1.10889	25.9481	1.43446	intr	1448	NM_009569	NM_009569	Zfpm1	1.40735	0.492986	1
86083	8	129105733	129106092	7.54679	17.5409	7.60099	1.27447	0.428574	13.2553	1.26722	Inte	11423	NM_001164598	NM_001164598	Irf2bp2	1.7439	0.802314	1
86094	8	129183929	129184283	6.36439	21.7637	22.6433	2.7465	2.02826	29.1255	1.92767	Inte	-66770	NM_001164598	NM_001164598	Irf2bp2	1.28628	0.363202	1
86120	8	129322348	129322676	1.30422	8.47316	5.37293	0.697461	2.81448	11.9628	0.693491	Inte	-50408	NR_151740	NM_001033546	A630001O12Rik	2.2265	1.15478	1
86122	8	129329710	129330117	27.0474	76.5829	59.0839	3.79405	2.89823	68.9216	1.49035	Inte	-43006	NR_151740	NM_001033546	A630001O12Rik	1.1665	0.22219	1
86257	8	131167012	131167413	5.54732	13.9491	13.7515	1.8541	0.895268	17.6964	1.32357	Inte	-42341	NM_010578	NM_010578	Itgb1	1.28687	0.363864	1
86348	9	7711808	7712173	0.468804	8.67445	7.32029	1.25352	1.4051	10.064	1.03865	Inte	-16360	NR_126562	NR_126562	AV064505	1.37481	0.459229	1
86608	9	20531804	20532255	2.9088	19.969	28.4876	1.64854	2.84291	37.1149	0.840596	prom	-583	NM_001357635	NM_173777	Olfm2	1.30285	0.381666	1
86648	9	20839417	20839774	3.03563	29.957	23.2492	1.60201	2.44219	29.8162	1.06193	exon	-2824	NR_035438	NR_035438	Mir1900	1.28246	0.358915	1
86664	9	20958190	20958562	4.06318	8.79493	12.6841	0.922448	1.10293	15.4852	1.01911	Inte	-4026	NM_016742	NM_016742	Cdc37	1.22084	0.287871	1
86916	9	30927391	30927829	2.47425	7.79094	7.91734	1.17517	1.17092	11.5317	0.346218	intr	11774	NM_011176	NM_011176	St14	1.45651	0.542512	1
86967	9	32244897	32245264	5.82812	23.4851	12.5471	1.40252	1.95642	15.5824	0.206599	intr	43511	NM_001168354	NM_019659	Kcnj1	1.24192	0.312568	1
86981	9	32324149	32324597	7.639	15.3126	15.735	1.65958	1.37373	19.3805	1.18471	intr	24664	NM_008026	NM_008026	Fli1	1.23168	0.30063	1
87045	9	35075095	35075464	12.2114	27.076	25.5744	3.87478	4.58656	30.0909	1.43835	prom	110	NM_175411	NM_175411	Fam118b	1.1766	0.234629	1
87249	9	40913078	40913667	4.74509	11.408	11.003	2.71879	1.65439	13.0402	1.15857	intr	-25784	NM_001357412	NM_176860	Ubash3b	1.18514	0.245058	1
87334	9	43038891	43039266	1.82521	21.6707	20.7689	0.762557	2.59849	29.9434	0.606574	intr	8820	NM_178644	NM_178644	Oaf	1.44175	0.527816	1
87404	9	44032826	44033228	2.62488	5.77577	7.77786	1.84948	1.1482	12.2528	1.13167	intr	9102	NM_007619	NM_007619	Cbl	1.57535	0.655669	1
87439	9	44319991	44320329	5.14691	23.8348	21.3605	1.86127	2.57948	31.7393	0.672974	TTS	12941	NM_030256	NM_030256	Bcl9l	1.48589	0.571326	1
87464	9	44459323	44459676	0.888692	3.78705	5.63659	1.9442	1.30758	14.8997	1.50355	Inte	-21816	NM_001277851	NM_021481	Treh	2.64338	1.40238	1
87528	9	45045398	45045750	5.59036	15.691	14.6968	1.29981	2.33119	18.2624	1.72322	intr	29216	NR_106054	NR_106054	Mir7086	1.24261	0.313378	1
87529	9	45046188	45046534	4.45093	25.3172	17.7448	2.14882	1.77871	29.3164	1.53397	intr	28429	NR_106054	NR_106054	Mir7086	1.65211	0.724311	1
87588	9	45717060	45717388	1.13032	8.04414	4.85297	1.39492	1.09452	10.8175	1.38698	intr	-2230	NM_001310839	NM_178709	Rnf214	2.22904	1.15642	1
87605	9	45845056	45845406	1.8741	11.358	6.17219	0.98043	0.732658	8.11001	0.433267	intr	24328	NM_027498	NM_027498	Sik3	1.31396	0.393921	1
87608	9	45862670	45863028	9.7984	32.5265	14.4505	1.59754	1.57583	20.2883	1.05896	intr	41946	NM_027498	NM_027498	Sik3	1.40399	0.489535	1
87621	9	45952149	45952503	4.99484	11.1303	7.86894	0.484676	1.01413	10.3767	1.07093	intr	-84387	NM_009692	NM_009692	Apoa1	1.31869	0.399108	1
87812	9	50850349	50850703	1.36955	11.0309	8.5113	0.646235	1.01413	11.9096	1.28511	Inte	-33348	NM_178710	NM_178710	Sik2	1.39927	0.484677	1
87969	9	54520773	54521241	3.16877	10.9749	11.7828	1.58866	1.31503	20.7821	0.648049	Inte	-11315	NM_053178	NM_053178	Acsbg1	1.76377	0.818659	1
88062	9	56028069	56028237	3.0556	11.5172	8.79807	1.70214	3.35802	18.8836	0.45132	Inte	-19276	NM_019793	NM_019793	Tspan3	2.14633	1.10187	1
88209	9	57748183	57748614	10.1901	40.5669	29.6776	1.59235	2.37986	41.6458	0.703682	Inte	-10394	NM_001122873	NM_027086	Ubl7	1.40328	0.488798	1
88217	9	57787522	57787908	20.0224	55.1392	41.0904	3.4078	3.8531	62.3977	0.982147	prom	-227	NM_011352	NM_011352	Sema7a	1.51855	0.602692	1
88225	9	57824087	57824470	30.0082	68.6142	49.2791	5.97303	4.82062	76.1831	1.18781	Inte	-21552	NM_001346787	NM_019779	Cyp11a1	1.54595	0.628495	1
88227	9	57828292	57828606	20.3447	41.6779	20.8205	3.82493	2.93997	26.4548	1.20735	Inte	-17382	NM_001346787	NM_019779	Cyp11a1	1.27061	0.345521	1
88273	9	58393308	58393675	16.0079	38.343	30.051	3.58423	3.35386	36.8518	0.619796	Inte	-4745	NM_133983	NM_133983	Cd276	1.22631	0.294323	1
88275	9	58396670	58397070	14.8298	32.3653	24.5872	2.43065	2.5643	35.7943	1.51643	Inte	-8123	NM_133983	NM_133983	Cd276	1.45581	0.541823	1
88337	9	59483270	59483664	1.23051	4.91087	6.92578	1.30641	1.17151	10.0649	0.577323	intr	18376	NM_029922	NM_029922	Parp6	1.45325	0.539279	1
88390	9	60666109	60666465	2.80383	10.0796	10.0604	0.481953	1.29656	11.7255	0.212982	intr	24038	NM_028283	NM_028283	Uaca	1.16551	0.220962	1
88470	9	61295483	61295811	5.56467	13.8359	11.7858	1.91802	1.40724	19.9805	1.15582	Inte	75474	NM_009389	NM_009389	Tle3	1.6953	0.761544	1
88471	9	61296216	61296613	2.80161	14.9757	14.6061	1.00842	1.93776	20.6085	1.14592	Inte	76242	NM_009389	NM_009389	Tle3	1.41095	0.496671	1
88497	9	61674137	61674481	2.98454	10.2267	5.78406	0.498765	1.78905	7.2807	1.10206	Inte	88008	NM_018853	NM_018853	Rplp1	1.25875	0.331994	1
88536	9	62101447	62101837	4.82628	15.6956	11.9529	1.02652	1.31503	16.376	1.16649	Inte	-9735	NR_040769	NR_040769	A730043L09Rik	1.37004	0.454222	1
88545	9	62211327	62211704	9.002	49.4569	35.2856	4.24766	2.85678	49.2719	1.20671	intr	22366	NM_009672	NM_009672	Anp32a	1.39637	0.481683	1
88584	9	62984997	62985411	3.85763	10.5369	11.26	1.65773	1.23879	14.3175	0.366289	TTS	9583	NM_172446	NM_172446	Skor1	1.27154	0.346581	1
88760	9	64989834	64990180	2.88486	12.9128	15.2802	2.47941	1.03758	17.4933	1.7531	intr	1046	NM_008988	NM_008988	Igdcc3	1.14483	0.195136	1
88788	9	65410041	65410379	4.72503	9.78371	10.0916	1.69206	1.06214	12.3499	1.57027	intr	17684	NM_153119	NM_153119	Plekho2	1.22379	0.291352	1
88890	9	66414520	66414881	1.58	11.6941	12.5981	1.26741	2.27307	21.0448	1.26019	exon	26221	NM_001302122	NM_144937	Usp3	1.67047	0.740253	1
88932	9	66813137	66813543	3.79316	12.3042	9.80157	1.40866	1.13688	16.1419	0.933765	intr	9951	NM_030717	NM_030717	Lactb	1.64687	0.719724	1
88961	9	67665449	67665938	6.53194	22.8057	15.927	1.63739	1.57319	26.9748	0.930328	Inte	14443	NM_001163143	NM_001163143	C2cd4a	1.69365	0.760135	1
89011	9	69196401	69196729	4.08655	10.2965	6.75949	0.523095	1.25088	10.9447	0.693491	TTS	15489	NR_136934	NR_136934	Gm15511	1.61916	0.695249	1
89020	9	69315180	69315787	8.55098	17.2711	12.9245	2.35551	1.43635	18.2925	0.749473	intr	10733	NR_037296	NR_037296	Mir3109	1.41534	0.501144	1
89070	9	70149186	70149533	1.97249	8.00921	9.99364	1.31854	0.738993	14.0746	1.31104	intr	94203	NM_181072	NM_181072	Myo1e	1.40836	0.494013	1
89115	9	70701623	70701970	2.71217	8.61751	10.3213	0.494453	1.18239	14.0746	0.655519	intr	80818	NM_008280	NM_008280	Lipc	1.36365	0.447471	1
89158	9	71205526	71205942	3.49631	8.8795	12.0258	1.3748	0.739703	15.2521	1.09358	Inte	127031	NM_001164793	NM_178602	Polr2m	1.26829	0.342882	1
89176	9	71483279	71483693	2.41102	7.22289	5.49266	0.276289	0.991035	10.4861	0.732577	intr	-43319	NM_001033208	NM_001033208	Myzap	1.90911	0.932898	1
89189	9	71549565	71549921	2.64361	13.0442	10.3797	0.642604	0.72031	16.2984	0.851929	intr	69666	NM_001304362	NM_026599	Cgnl1	1.57021	0.650959	1
89194	9	71600848	71601176	1.82591	14.3722	8.14606	1.22056	1.87632	12.3446	0.462328	intr	18397	NM_001304362	NM_026599	Cgnl1	1.51541	0.59971	1
89278	9	72918984	72919391	4.13419	12.8791	13.2694	1.54572	5.29242	16.9227	0.372588	intr	7233	NM_001301232	NM_023635	Rab27a	1.27531	0.350853	1
89343	9	75273628	75274049	2.03223	6.51786	12.288	1.49432	1.2182	16.8557	0.540297	Inte	-15492	NM_001039522	NM_001006122	Leo1	1.37172	0.455982	1
89424	9	77903046	77903374	0.782532	4.93374	5.54625	0.697461	1.40724	10.0539	0.693491	intr	3445	NM_008103	NM_008103	Gcm1	1.81273	0.858167	1
89647	9	86510455	86510813	3.3458	13.4626	10.9569	0.798768	1.71909	13.1758	1.48255	intr	44974	NM_027100	NM_027100	Rwdd2a	1.2025	0.266041	1
89741	9	89766925	89767273	4.26145	27.699	39.0429	2.13647	1.47374	49.6594	1.08939	Inte	-37514	NM_001357744	NM_011245	Rasgrf1	1.27192	0.347006	1
89757	9	89949531	89949875	19.3995	74.3478	57.1796	5.15391	3.27992	74.0204	1.98371	intr	598	NM_001312649	NM_007801	Ctsh	1.29453	0.372423	1
89786	9	90163705	90164019	3.72381	9.85928	5.25039	2.91423	0.326663	10.2363	0.965882	intr	1745	NM_194334	NM_194334	Tbc1d2b	1.94962	0.963192	1
89932	9	96621911	96622264	3.47398	20.2308	14.4941	0.810082	1.45286	19.8662	1.07396	intr	-1819	NM_001359959	NM_175537	Zbtb38	1.37064	0.45485	1
89937	9	96654553	96654928	6.84454	31.1458	23.6492	0.915068	2.05144	37.1788	0.808765	Inte	-1491	NR_015511	NM_177020	E030011O05Rik	1.57209	0.652688	1
89938	9	96659642	96660061	5.17288	18.3035	10.4472	2.32043	1.22401	12.4531	0.723835	Inte	-6129	NR_102295	NR_102293	C430002N11Rik	1.192	0.253384	1
90121	9	103131130	103131523	2.75756	11.1	15.7673	2.61947	1.17449	29.2093	0.578792	intr	1289	NM_133977	NM_133977	Trf	1.85252	0.88949	1
90124	9	103141756	103142168	3.32259	8.2826	11.0387	2.08222	0.871365	14.691	0.920167	Inte	-9346	NM_133977	NM_133977	Trf	1.33087	0.412367	1
90180	9	104303866	104304243	1.36165	6.9053	10.5555	1.21362	1.36037	16.1656	1.81007	Inte	-24388	NR_035516	NR_035516	Mir2136	1.53148	0.614928	1
90249	9	106280373	106280727	5.39765	12.3228	27.6216	3.06961	2.17314	38.0872	0.214186	Inte	9587	NM_153459	NM_153459	Dusp7	1.37889	0.463512	1
90436	9	108750405	108750778	2.67604	11.8838	10.0591	0.613317	1.64995	16.227	0.813102	intr	-5782	NM_134420	NM_134420	Slc26a6	1.61317	0.689901	1
90495	9	109975358	109975725	6.13895	31.5371	22.7706	3.58423	3.21411	43.6763	1.03299	intr	21017	NM_001311164	NM_008633	Map4	1.9181	0.939676	1
90594	9	111179905	111180393	4.67523	16.2922	10.601	1.05477	0.840755	14.3704	0.776862	3' U	5800	NM_175266	NM_175266	Epm2aip1	1.35558	0.438909	1
90674	9	114277244	114277612	10.0746	27.9143	19.4646	4.19613	3.34474	24.1608	1.44226	prom	-14	NR_040383	NR_040383	4930520O04Rik	1.24127	0.311816	1
90689	9	114437044	114437395	2.84377	8.01817	9.39386	2.11821	0.584457	11.6546	1.2961	intr	-31558	NM_009916	NM_009916	Ccr4	1.24067	0.311115	1
90752	9	115383188	115383528	9.89775	28.2472	32.2702	1.85032	3.62019	43.5843	1.33803	Inte	92421	NR_130329	NR_130329	Mir467h	1.3506	0.433604	1
90758	9	115398458	115398809	8.0438	17.1388	19.9215	2.44409	1.60726	23.4282	0.648049	Inte	107697	NR_130329	NR_130329	Mir467h	1.17603	0.233923	1
90761	9	115452651	115452984	7.36525	17.1145	7.85303	1.37398	1.54012	15.7945	0.683079	Inte	161881	NR_130329	NR_130329	Mir467h	2.01127	1.0081	1
90766	9	115517576	115517963	28.3715	60.36	47.4477	6.79799	3.71062	63.5308	3.13475	Inte	226833	NR_130329	NR_130329	Mir467h	1.33897	0.42112	1
90781	9	115996371	115996800	4.78639	10.6605	12.4564	1.06651	0.478192	14.8872	0.706962	TTS	87895	NM_029575	NM_009371	Tgfbr2	1.19514	0.257185	1
90798	9	116131158	116131553	3.17679	12.1125	7.77177	1.01352	0.649191	10.1451	0.575861	Inte	33058	NR_152204	NR_152204	Gm4668	1.30537	0.384461	1
90810	9	116259882	116260233	6.82504	16.0363	11.4994	2.11821	1.31503	14.8656	0.648049	Inte	161760	NR_152204	NR_152204	Gm4668	1.29273	0.370423	1
90844	9	118332667	118333040	1.68208	13.1099	8.53498	1.53329	0.962473	14.2127	0.813102	Inte	-6103	NR_040716	NR_040716	4933432G23Rik	1.66522	0.735716	1
90845	9	118333327	118333635	3.24079	9.25181	6.82927	0.74275	0.999079	11.2488	0.246174	Inte	-5476	NR_040716	NR_040716	4933432G23Rik	1.64715	0.719972	1
90846	9	118333640	118333968	2.52149	7.29336	5.71957	0.697461	0.7818	10.8175	0.924655	Inte	-5153	NR_040716	NR_040716	4933432G23Rik	1.89131	0.919383	1
90869	9	118944925	118945285	10.7738	25.5053	21.9501	2.70072	0.997229	28.6401	1.2637	intr	4191	NR_029742	NR_029742	Mir26a-1	1.30479	0.383812	1
90881	9	119013063	119013421	5.25768	11.0059	11.2745	0.958521	0.859543	19.4721	0.84717	intr	1646	NM_177117	NM_177117	Dlec1	1.72709	0.788343	1
90898	9	119248911	119249267	7.85072	17.3922	25.2308	2.08846	3.31343	32.0105	1.49088	prom	69	NM_010851	NM_010851	Myd88	1.26871	0.343363	1
91191	9	123400062	123400429	2.25354	14.7621	13.7863	1.24669	1.53718	18.0847	2.27259	intr	12427	NM_013860	NM_013860	Limd1	1.31179	0.391536	1
91207	9	123545948	123546389	1.94006	10.8491	10.5706	1.29687	1.97701	18.363	1.03159	exon	-4486	NM_011731	NM_011731	Slc6a20b	1.73718	0.796747	1
91224	9	123718689	123719074	3.77783	7.67557	6.49704	1.1884	1.06568	10.9507	0.787758	intr	3287	NM_030712	NM_030712	Cxcr6	1.68549	0.753166	1
91334	X	6895308	6895691	4.6911	11.3898	8.609	0.149326	1.07125	9.91797	1.18781	intr	984	NM_001243762	NM_016691	Clcn5	1.15205	0.2042	1
91482	X	11284245	11284673	2.26552	6.49345	3.58627	1.33626	1.07845	10.5332	0.885768	Inte	373220	NM_175045	NM_029510	Bcor	2.93709	1.55439	1
91483	X	11286415	11286764	6.53729	14.213	13.0313	1.31099	1.02866	17.1037	0.434508	Inte	371089	NM_175045	NM_029510	Bcor	1.31251	0.392329	1
91497	X	11417632	11417997	7.26647	17.1561	18.5344	2.03697	1.26459	22.7583	1.24638	Inte	239864	NM_175045	NM_029510	Bcor	1.2279	0.296193	1
91784	X	20492762	20493122	2.69345	6.74278	8.21153	1.11206	0.854768	11.0154	1.68493	intr	5102	NM_013680	NM_013680	Syn1	1.34146	0.423802	1
91795	X	20621671	20622064	3.5558	12.1742	9.83648	1.74631	0.391497	11.4713	0.771722	intr	17296	NM_001111076	NM_001013387	Zfp182	1.1662	0.221811	1
92128	X	53699347	53699699	1.94447	6.79608	6.29862	0.97486	1.45699	10.1985	1.29242	Inte	-8493	NM_172779	NM_172779	Ints6l	1.61916	0.695249	1
92381	X	71528307	71528676	12.3659	25.4552	19.1038	1.39492	1.94581	22.2854	2.46575	prom	435	NM_001173547	NM_181516	Taz	1.16654	0.222242	1
92647	X	97713812	97714248	4.57873	10.1666	11.7349	1.57409	1.52917	14.8397	1.39122	Inte	-6147	NM_001114084	NM_001114084	Dgat2l6	1.26458	0.338657	1
92679	X	98836109	98836489	2.32654	7.03594	10.4722	1.50505	1.75452	12.6327	1.39672	intr	742	NM_001290535	NM_139144	Ogt	1.2063	0.270593	1
92989	X	130661664	130662070	9.9746	22.5289	13.5822	1.2678	0.884243	16.5531	0.186753	Inte	-15474	NM_172203	NM_172203	Nox1	1.21874	0.28539	1
93025	X	131541834	131542148	1.81649	10.1954	3.43991	0.546418	1.46998	5.58342	0.965882	intr	1757	NM_175446	NM_175446	Zmat1	1.62313	0.698776	1
93142	X	139523692	139524059	5.51729	12.7491	10.6882	1.71419	1.81667	18.1984	1.44619	Inte	-10261	NM_001040434	NM_001040434	Rtl9	1.70266	0.76779	1
93211	X	148262445	148262838	1.52391	11.6371	10.1258	0.727631	1.17449	13.5956	0.964653	intr	24817	NM_021523	NM_021523	Huwe1	1.34267	0.425103	1
93584	X	163383983	163384348	7.42274	15.8068	12.4601	1.5669	1.68612	15.7822	0.830923	Inte	124136	NM_001101606	NM_001101606	Gm8817	1.26662	0.340982	1
93609	X	163609496	163609810	3.54216	13.3324	9.59554	0.728558	1.14332	11.1668	0.965882	Inte	37497	NM_021278	NM_021278	Tmsb4x	1.16375	0.218783	1
57	1	9537769	9538214	1.92262	5.692	18.0129	1.28521	0.921997	13.7892	1.1927	prom	-37	NM_001357378	NM_175236	Adhfe1	0.765517	-0.385493	2
114	1	13093937	13094287	4.72599	12.6647	15.1056	0.490215	1.46532	15.9815	1.08317	Inte	23132	NM_001081209	NM_001081209	Prdm14	1.05798	0.0813165	2
183	1	14153311	14153686	8.97396	18.5749	11.0666	1.06758	0.273526	8.01459	0.606574	Inte	146781	NM_010164	NM_010164	Eya1	0.724213	-0.465513	2
293	1	21330334	21330648	4.63206	14.3408	9.4145	1.45712	0.979989	9.97038	0.24147	Inte	-9267	NM_183322	NM_183322	Khdc1a	1.05905	0.0827651	2
510	1	36327320	36327705	4.37043	14.9856	26.2835	1.03985	0.932474	18.5403	0.787758	intr	2757	NM_153408	NM_153408	Neurl3	0.705396	-0.503495	2
524	1	36487690	36488091	4.12493	13.5104	7.08841	1.42623	1.02316	6.55808	0.567245	intr	14225	NM_001310517	NM_001013374	Lman2l	0.925182	-0.11219	2
530	1	36530128	36530466	6.91879	18.3184	15.1373	2.19968	1.66907	11.8559	0.897298	intr	1855	NM_033570	NM_033570	Cnnm4	0.783223	-0.352504	2
535	1	36613549	36613907	22.146	61.8102	76.2222	4.79261	6.73309	84.4181	1.48255	5' U	674	NM_001304329	NM_001126047	Sema4c	1.10753	0.147341	2
583	1	37043935	37044294	32.0143	66.1457	51.7818	4.93856	5.00004	46.2774	1.47842	Inte	-47743	NM_018872	NM_018872	Tmem131	0.893701	-0.162136	2
623	1	37535422	37535736	6.2669	14.901	9.59554	1.82139	2.28664	9.17275	1.20735	intr	9871	NR_024017	NR_024017	4930594C11Rik	0.955939	-0.0650099	2
645	1	37778012	37778359	13.2321	35.9908	33.0937	2.96672	2.21698	36.8105	1.09253	Inte	-1530	NM_028096	NM_028096	2010300C02Rik	1.11231	0.153562	2
689	1	38714459	38714835	13.9561	42.2905	28.7269	2.89001	1.77319	25.09	0.806614	Inte	-30558	NM_001290814	NM_010678	Aff3	0.873397	-0.195291	2
771	1	39671262	39671600	15.947	35.3879	32.9657	3.38413	2.42774	36.1852	1.57027	Inte	36596	NM_170597	NM_170597	Creg2	1.09766	0.134433	2
772	1	39671876	39672190	10.1724	43.2464	33.856	2.36781	1.79665	31.3735	1.93176	Inte	35994	NM_170597	NM_170597	Creg2	0.926675	-0.109865	2
788	1	39818812	39819153	14.4685	29.9182	21.506	1.8449	2.25599	17.0153	0.444702	Inte	-41149	NM_001145660	NM_001145660	Rfx8	0.791192	-0.3379	2
823	1	40090262	40090616	9.42575	22.6581	13.9714	1.61559	2.60777	15.8009	0.214186	Inte	-51120	NM_010555	NM_010555	Il1r2	1.13095	0.177532	2
830	1	40142682	40143029	11.0131	24.129	24.2469	3.46117	3.69496	27.1869	1.52954	prom	-82	NM_001360800	NM_010555	Il1r2	1.12125	0.165112	2
971	1	43635286	43635708	2.09499	13.2549	6.60096	0.813153	0.607655	6.72631	0.179672	Inte	132901	NM_010879	NM_010879	Nck2	1.01899	0.0271391	2
997	1	43990190	43990775	20.7676	42.817	22.2537	4.79042	2.80539	19.5513	1.42571	prom	-356	NM_009418	NM_009418	Tpp2	0.878561	-0.186786	2
1055	1	51546428	51546742	11.3531	32.1547	15.7512	0.910697	0.979989	11.9645	0.482941	Inte	-11342	NM_028696	NM_028696	Nabp1	0.759592	-0.396704	2
1089	1	52065253	52065641	14.1125	31.5529	30.0362	4.12724	2.11489	28.4022	1.75875	5' U	363	NM_011487	NM_011487	Stat4	0.945599	-0.0806999	2
1108	1	52288210	52288524	4.99535	10.1954	8.50926	0.364279	1.46998	7.71043	0.482941	intr	1709	NM_001081081	NM_001081081	Gls	0.906123	-0.142222	2
1151	1	52872576	52872917	7.44336	15.1654	22.1728	0.838589	1.35359	19.2188	1.77881	intr	1785	NM_008384	NM_008384	Inpp1	0.866772	-0.206276	2
1152	1	52873128	52873456	5.47772	13.9432	21.665	1.91802	1.71996	20.3623	1.38698	intr	1240	NM_008384	NM_008384	Inpp1	0.939868	-0.0894701	2
1224	1	54871987	54872369	6.27118	24.2206	27.3828	1.34745	1.87959	25.2423	0.396972	intr	111053	NM_001081433	NM_001081433	Ankrd44	0.92183	-0.117427	2
1257	1	55083738	55084081	10.7258	21.6412	29.0046	3.50154	2.09331	27.2605	1.32633	intr	412	NM_031179	NM_031179	Sf3b1	0.939868	-0.0894701	2
1288	1	55626184	55626530	1.07152	7.42231	9.69392	1.98353	1.18581	10.7373	0.657414	intr	163567	NM_001114663	NM_001114663	Plcl1	1.10763	0.147476	2
1425	1	59257139	59257477	7.00317	14.9878	12.9508	0.846032	1.66907	9.87992	0.448649	intr	36629	NM_001159948	NM_028717	Als2	0.76288	-0.390472	2
1489	1	60467302	60467616	4.54123	12.8843	12.8544	0.364279	1.63331	13.1609	3.86353	intr	996	NM_001198571	NM_198127	Abi2	1.02384	0.0339956	2
1604	1	62535694	62536082	6.0272	12.6937	7.32591	0.589606	1.05744	7.96123	0.781667	intr	-214003	NM_001077403	NM_010939	Nrp2	1.08672	0.119983	2
1607	1	62569277	62569633	25.1543	53.2637	26.668	2.73107	2.59312	24.389	0.638947	intr	-180436	NM_001077403	NM_010939	Nrp2	0.914542	-0.128878	2
1689	1	64097716	64098095	4.06338	15.7798	11.9998	2.11262	1.48851	13.7674	0.600172	intr	-8831	NR_105864	NR_105864	Mir6899	1.1473	0.198242	2
1697	1	64153682	64154082	4.77692	17.7658	15.9177	1.28681	1.28215	13.9838	0.189554	intr	14081	NM_033563	NM_033563	Klf7	0.878504	-0.18688	2
1724	1	64352110	64352505	26.5695	54.5954	46.1989	4.77805	4.54434	51.148	0.767815	Inte	-184345	NM_033563	NM_033563	Klf7	1.10713	0.14682	2
1731	1	64421079	64421572	11.6274	32.9676	29.7506	1.39209	2.08057	29.1267	1.38417	Inte	-158052	NM_133828	NM_009952	Creb1	0.979029	-0.0305764	2
1861	1	71943686	71944067	4.71573	10.8956	12.086	1.05077	0.673046	10.4083	1.19404	Inte	9191	NR_027658	NR_027658	Gm8883	0.861183	-0.215608	2
1960	1	74283706	74284020	12.2613	28.2334	16.6564	1.27498	0.979989	14.0915	1.93176	intr	772	NM_029711	NM_029711	Arpc2	0.846009	-0.241255	2
2001	1	74617374	74617826	2.83927	6.92698	11.3195	0.506122	0.680789	9.0504	0.335494	exon	17002	NM_001310668	NM_029888	Zfp142	0.79954	-0.322757	2
2021	1	74831162	74831510	7.45754	39.5266	36.2658	2.79385	2.94748	37.1846	0.871514	3' U	-7257	NM_009518	NM_009518	Wnt10a	1.02533	0.0360947	2
2121	1	79609119	79609482	5.49952	13.2772	13.4684	1.57553	0.847704	9.42947	0.626626	intr	59246	NM_183027	NM_183027	Ap1s3	0.70012	-0.514327	2
2130	1	79667827	79668202	38.1013	78.0521	44.1149	4.42283	2.32497	30.5	1.41534	intr	532	NM_183027	NM_183027	Ap1s3	0.691376	-0.532457	2
2147	1	79854882	79855290	5.03275	19.4868	32.6046	2.66334	2.13692	36.7295	0.74335	5' U	154	NM_009255	NM_009255	Serpine2	1.12651	0.171861	2
2219	1	80709660	80710021	14.773	36.7389	42.0463	3.01009	2.41513	44.2865	0.630097	intr	45287	NM_175291	NM_175291	Dock10	1.05328	0.0748908	2
2226	1	80734556	80735017	4.7016	13.2019	9.4954	0.496241	2.00249	9.417	1.15131	intr	20341	NM_175291	NM_175291	Dock10	0.991744	-0.0119607	2
2227	1	80735583	80735972	3.51905	32.6475	20.8982	1.02916	1.05473	22.9638	0.389829	intr	19350	NM_175291	NM_175291	Dock10	1.09884	0.135982	2
2289	1	84280019	84280366	5.34216	13.788	9.17449	0.988907	0.886791	9.86426	1.52954	intr	1027	NM_001003948	NM_001003948	Pid1	1.07518	0.104583	2
2340	1	87504917	87505255	12.3188	26.4368	13.6236	3.04572	1.36561	13.8319	1.34595	intr	-4620	NM_175397	NM_030194	Sp110	1.01529	0.021891	2
2346	1	87587085	87587539	4.52283	18.9072	17.0297	0.755838	0.338895	13.6077	0.501025	intr	40749	NM_001313714	NM_013673	Sp100	0.79906	-0.323623	2
2353	1	87643050	87643423	8.10458	16.6939	15.241	1.22663	1.78745	15.4437	0.609826	Inte	-5286	NR_106172	NR_106172	Mir8096	1.0133	0.0190544	2
2363	1	87726152	87726594	2.83899	12.6551	7.07398	1.03515	0.812223	5.94975	0.514627	intr	35781	NM_001355047	NM_133781	Cab39	0.841075	-0.249694	2
2373	1	87791556	87791930	24.5537	69.3247	63.9932	3.67006	3.8396	54.0199	0.608196	intr	658	NM_022417	NM_022417	Itm2c	0.844151	-0.244427	2
2375	1	87793942	87794328	29.7749	68.7189	56.4072	3.55596	4.38456	57.7476	0.982147	intr	3050	NM_022417	NM_022417	Itm2c	1.02376	0.0338815	2
2394	1	87933583	87933998	3.98578	12.8003	6.7123	1.65374	0.370743	5.73333	1.09622	Inte	-8647	NM_001144992	NM_001144992	2810459M11Rik	0.854153	-0.227434	2
2434	1	88367210	88367562	3.80793	15.8908	23.0949	2.43715	2.03979	18.4996	1.07701	Inte	44482	NM_027966	NM_027966	Tex44	0.801024	-0.320083	2
2460	1	88708939	88709329	4.16815	10.2833	8.74601	1.46646	0.920519	8.77666	1.3609	intr	108755	NM_153530	NM_153530	Dis3l2	1.0035	0.00504752	2
2607	1	90502804	90503191	8.91677	20.2715	9.84209	0.591129	1.59027	11.0019	0.783687	Inte	54906	NR_037971	NR_037971	Gm19589	1.11785	0.160722	2
2610	1	90532103	90532454	24.3752	63.1431	56.3632	5.70288	3.0684	60.0571	1.08008	Inte	66487	NM_177305	NM_177305	Arl4c	1.06554	0.0915822	2
2666	1	91466513	91466881	3.40987	15.3911	15.4481	1.39871	1.81174	15.1998	0.618112	intr	113770	NR_015540	NR_015540	4933400F21Rik	0.983924	-0.0233809	2
2667	1	91467141	91467449	5.64823	13.4779	11.8128	1.29981	1.16559	12.3331	0.738523	intr	113172	NR_015540	NR_015540	4933400F21Rik	1.04404	0.0621808	2
2713	1	92988175	92988547	9.12299	19.103	16.3518	1.53741	1.79226	17.1684	0.611465	intr	38340	NM_001111311	NM_008515	Lrrfip1	1.04994	0.070307	2
2811	1	94601026	94601632	13.6006	28.2134	24.5783	1.03813	1.35409	19.2182	0.75071	Inte	-55911	NM_153114	NM_153114	Otos	0.781915	-0.354916	2
2952	1	97540347	97541004	3.64626	7.97835	13.3254	0.870499	0.702549	14.9308	0.923248	intr	23495	NM_001159745	NM_009183	St8sia4	1.12048	0.164117	2
3013	1	107066324	107066675	4.63128	10.1229	17.816	2.28115	1.31503	17.9577	2.37618	Inte	-186084	NR_151538	NR_151538	Gm17634	1.00795	0.0114311	2
3105	1	108217137	108217507	15.5698	43.1665	27.349	2.62773	2.495	27.1891	1.22954	intr	148876	NM_133821	NM_133821	Phlpp1	0.994155	-0.00845798	2
3117	1	108292790	108293178	2.35208	6.89087	9.81672	0.442204	1.71835	10.3281	0.58625	Inte	150224	NR_106164	NR_106164	Mir3473f	1.05209	0.0732594	2
3134	1	108467010	108467362	13.9354	31.8816	19.8649	1.62477	1.89409	15.8907	1.50782	intr	-23978	NR_106164	NR_106164	Mir3473f	0.799938	-0.322039	2
3163	1	108829287	108829670	2.45724	8.90975	10.687	1.94123	0.937344	11.2258	0.791872	Inte	-1547	NM_027971	NM_027971	Serpinb12	1.05042	0.0709616	2
3235	1	121434949	121435294	1.8186	7.44382	10.2164	1.16041	1.48655	10.8894	0.219773	Inte	-2380	NR_126486	NR_126486	3830432H09Rik	1.06588	0.0920429	2
3301	1	122428338	122428666	7.73837	20.7003	28.7712	1.91802	2.18904	33.0887	0.693491	Inte	-26901	NM_010766	NM_010766	Marco	1.15006	0.201714	2
3358	1	127355057	127355419	7.72059	17.5899	19.4732	1.57988	2.83349	21.3326	0.837809	Inte	-22934	NM_023735	NM_023735	Actr3	1.09549	0.131571	2
3399	1	129137423	129137737	5.81278	13.6686	6.33668	1.27498	0.816657	5.45048	1.44882	intr	36017	NM_145128	NM_145128	Mgat5	0.860147	-0.217345	2
3407	1	129197651	129197965	3.81463	15.7973	6.33668	0.910697	1.14332	5.84929	0.965882	intr	96245	NM_145128	NM_145128	Mgat5	0.923085	-0.115465	2
3444	1	129992650	129992999	5.63841	12.0962	9.93637	1.31099	1.17561	6.93718	0.434508	intr	6223	NM_027678	NM_027678	Zranb3	0.69816	-0.51837	2
3537	1	132814860	132815447	4.42116	12.8253	15.786	1.07174	1.31055	17.6357	1.29168	Inte	-7281	NM_021380	NM_021380	Il20	1.11717	0.159854	2
3576	1	133143064	133143419	20.2444	49.2516	62.1336	1.77214	2.88936	52.7957	1.06791	Inte	-1487	NM_001313731	NM_018750	Rassf5	0.849711	-0.234955	2
3588	1	133254323	133254661	1.35001	3.74695	11.6053	1.01524	1.21387	9.38593	1.12162	intr	-78352	NM_019777	NM_019777	Ikbke	0.808763	-0.306211	2
3631	1	133576199	133576640	4.33281	10.0513	7.60566	1.16718	0.69777	5.86858	1.37545	Inte	-8852	NM_001311096	NM_145509	Rab7b	0.771608	-0.374061	2
3642	1	133633395	133633759	15.278	31.7971	25.1448	2.67104	1.69075	22.1328	1.45811	Inte	-7022	NM_177243	NM_177243	Slc26a9	0.880214	-0.184074	2
3648	1	133663064	133663412	9.17851	18.6008	9.96492	1.4791	1.17899	11.1554	1.30727	intr	22639	NM_177243	NM_177243	Slc26a9	1.11946	0.162808	2
3662	1	133764509	133764903	2.17149	15.6255	12.4087	1.74188	1.04134	9.95891	1.15465	intr	852	NM_144875	NM_144875	Rab29	0.802576	-0.31729	2
3685	1	134035437	134035817	7.05468	22.9594	19.7476	1.35454	1.34963	15.8183	0.997654	intr	635	NM_008795	NM_008795	Cdk18	0.801024	-0.320083	2
3703	1	134231592	134231936	4.55971	19.0216	18.0132	2.16132	0.745437	13.3479	1.10206	Inte	19062	NM_028778	NM_028778	Nuak2	0.741008	-0.432438	2
3724	1	134916024	134916338	11.6256	23.7519	13.2165	1.45712	1.14332	13.5597	1.20735	intr	5812	NM_001302801	NM_008575	Mdm4	1.02597	0.0369869	2
3763	1	135252903	135253279	2.95808	9.637	10.2812	1.52106	1.63679	8.1043	0.806614	exon	5840	NM_031192	NM_031192	Ren1	0.788262	-0.343252	2
3771	1	135367193	135367554	1.422	5.45724	10.5509	0.950556	0.8524	7.74726	0.420065	Inte	-46585	NM_011439	NM_011439	Sox13	0.734272	-0.445614	2
3792	1	135689871	135690275	5.08258	10.4494	7.59864	0.849383	0.634729	8.3692	1.31374	Inte	-39749	NM_001167949	NM_213616	Atp2b4	1.10141	0.139349	2
3804	1	135784050	135784406	10.1739	22.1356	12.7751	1.12456	2.44905	12.6635	0.425965	Inte	19522	NM_054076	NM_054076	Optc	0.991267	-0.0126545	2
3816	1	135974229	135974543	9.35494	22.4075	16.2943	1.82139	0.489994	11.9645	1.44882	intr	1346	NM_007570	NM_007570	Btg2	0.734272	-0.445614	2
3831	1	136071918	136072278	5.14925	16.6126	21.1605	2.06526	1.99446	21.2192	2.10616	Inte	-6883	NM_007695	NM_007695	Chil1	1.00277	0.00399677	2
3905	1	137051033	137051562	12.9386	27.1329	20.8482	2.4866	1.55119	18.5435	0.859982	exon	7887	NM_026823	NM_026823	Arl8a	0.889453	-0.16901	2
3906	1	137068887	137069295	2.44648	9.22605	12.8189	1.96246	0.879908	14.5281	1.30086	Inte	-4833	NM_134438	NM_134438	Gpr37l1	1.13333	0.180571	2
3947	1	137583381	137583719	11.897	26.8532	21.6968	3.04572	1.82081	21.1183	1.57027	Inte	-33090	NM_001360782	NM_007791	Csrp1	0.973337	-0.0389886	2
3950	1	137596101	137596501	11.1224	51.3624	41.6419	2.43065	2.94895	47.4823	1.51643	Inte	-20339	NM_001360782	NM_007791	Csrp1	1.14025	0.189352	2
3989	1	138025916	138026230	12.6246	36.1881	27.1572	2.00353	2.12331	20.2066	0.965882	non-	1687	NR_046170	NR_046167	Gm15850	0.744062	-0.426505	2
4075	1	140054980	140055330	8.71864	19.9017	24.8512	0.817025	2.49104	26.7153	1.73307	intr	16548	NM_001111316	NM_011210	Ptprc	1.07501	0.104353	2
4095	1	140245077	140245423	23.3262	49.7193	48.4696	4.46294	2.66806	48.3781	0.876552	Inte	74935	NM_177397	NM_177397	Atp6v1g3	0.998112	-0.0027266	2
4231	1	145851335	145852109	8.47462	19.5443	21.9611	2.06895	1.72279	23.514	1.46941	prom	-443	NM_009061	NM_009061	Rgs2	1.07071	0.0985688	2
4311	1	151946901	151947314	6.07667	12.9475	17.7567	1.9387	1.49015	14.5543	1.10153	prom	-53	NM_011198	NM_011198	Ptgs2	0.819652	-0.286916	2
4335	1	152350172	152350564	5.67469	13.3719	23.7838	1.60487	1.04665	18.3157	1.16054	Inte	-37073	NM_021400	NM_021400	Prg4	0.77009	-0.376901	2
4382	1	153418412	153418580	29.198	109.937	69.3694	4.42555	6.10549	63.8564	1.80528	prom	-7	NM_022018	NM_022018	Fam129a	0.920526	-0.119469	2
4474	1	154568218	154568612	3.402	11.0718	7.21435	0.43547	1.69218	6.14486	1.73197	intr	-29266	NM_001081197	NM_001081197	Apobec4	0.851755	-0.231489	2
4479	1	154633726	154634103	5.21965	12.2243	12.8174	1.06192	1.90452	14.394	0.804474	Inte	-13368	NM_010877	NM_010877	Ncf2	1.123	0.167363	2
4588	1	156896242	156896650	12.3023	29.6613	26.4738	2.94369	1.38271	25.2707	1.11503	Inte	33948	NR_151545	NR_151545	Gm9530	0.954553	-0.0671023	2
4759	1	160802754	160803148	4.34298	10.0003	6.6372	1.0161	0.781006	6.25081	0.769764	intr	84618	NM_001085376	NM_001085376	Pappa2	0.941783	-0.0865328	2
4767	1	161128654	161129058	5.22376	10.5365	15.6194	1.27407	1.26946	13.3287	1.6891	Inte	-33475	NM_001360878	NM_011931	Cop1	0.853343	-0.228802	2
4912	1	163317556	163317943	3.09508	11.363	10.2828	1.47782	1.45774	11.3255	1.7633	Inte	-7819	NM_009452	NM_009452	Tnfsf4	1.10141	0.139349	2
4915	1	163343621	163344010	7.1114	17.5446	21.629	2.20534	1.97761	23.3931	1.16949	intr	18247	NM_009452	NM_009452	Tnfsf4	1.08156	0.113117	2
4919	1	163393918	163394266	7.04778	25.2728	20.2566	2.95819	2.21061	21.1112	1.74303	Inte	-30696	NM_183391	NM_183391	Tnfsf18	1.04219	0.0596214	2
4938	1	163506657	163507050	5.87795	24.3483	14.8994	0.873157	1.43549	11.0464	0.964653	Inte	82066	NM_183391	NM_183391	Tnfsf18	0.741401	-0.431675	2
4984	1	163795545	163795900	3.85608	18.1349	18.0956	1.12772	1.58915	16.3443	0.640747	intr	11090	NM_172645	NM_172645	Suco	0.903219	-0.146852	2
4992	1	163848247	163848673	4.15064	11.8092	10.0086	1.74529	0.24078	9.4068	0.889926	Inte	-41647	NM_001357401	NM_172645	Suco	0.939868	-0.0894701	2
5051	1	165329881	165330239	6.93058	17.9829	14.4505	1.91704	1.43257	13.6422	0.84717	intr	3740	NM_001313738	NM_178883	Gorab	0.944064	-0.0830438	2
5133	1	167601378	167601731	35.3861	81.4216	48.4747	3.56436	3.05101	43.1617	0.429585	intr	36670	NM_001038846	NM_178593	Rcsd1	0.890396	-0.167481	2
5141	1	167633201	167633564	30.3259	84.315	63.5833	3.78127	4.09724	73.1359	1.04438	intr	4842	NM_001038846	NM_178593	Rcsd1	1.15024	0.201933	2
5162	1	167785874	167786224	9.94088	30.0535	23.5518	0.98043	1.61185	22.064	0.6499	intr	67237	NM_001113392	NM_031162	Cd247	0.93683	-0.0941415	2
5245	1	169349696	169350051	2.89206	12.8827	11.2097	0.966621	1.58915	11.5233	0.213582	Inte	-25946	NM_025569	NM_025569	Mgst3	1.02798	0.0398129	2
5351	1	172917082	172917441	23.5937	52.7206	35.4713	3.50479	2.14287	38.2544	1.47842	Inte	-11060	NM_010187	NM_010187	Fcgr2b	1.07846	0.108975	2
5388	1	173180531	173180944	9.04596	34.2427	27.8051	1.9387	3.72538	29.6141	2.20305	5' U	478	NM_172845	NM_172845	Adamts4	1.06506	0.0909315	2
5393	1	173211421	173211842	5.89346	12.3672	21.0652	3.39619	2.07093	20.6235	1.08059	prom	-315	NM_008911	NM_008911	Ppox	0.979029	-0.0305764	2
5449	1	173583989	173584327	9.61881	23.2103	25.2289	0.676826	0.910404	25.9348	0.672974	prom	-990	NM_144539	NM_144539	Slamf7	1.02798	0.0398129	2
5461	1	173666328	173666699	3.76665	12.5168	9.19392	1.23325	1.24414	8.66357	1.22623	Inte	-30749	NM_013730	NM_013730	Slamf1	0.942315	-0.0857179	2
5465	1	173689777	173690091	8.44669	46.9436	33.6749	1.09284	1.95998	37.6216	0.724411	Inte	-7329	NM_013730	NM_013730	Slamf1	1.1172	0.159886	2
5470	1	173720736	173721076	2.76801	8.69146	12.0386	1.34569	0.603366	12.1545	1.56104	intr	23643	NM_001360898	NM_013730	Slamf1	1.00962	0.0138177	2
5531	1	174244018	174244380	13.9443	35.5684	34.8632	2.52781	2.12511	37.7068	1.25671	intr	1701	NM_080419	NM_080419	Igsf8	1.08156	0.113117	2
5532	1	174244575	174244743	5.60193	23.872	27.7478	2.38299	5.18966	28.8223	1.35396	intr	2161	NM_080419	NM_080419	Igsf8	1.03873	0.0548151	2
5550	1	174389298	174389643	12.3995	42.4196	24.0579	1.65773	1.3379	25.6506	1.53841	Inte	-16020	NM_029612	NM_029612	Slamf9	1.0662	0.092482	2
5555	1	174412338	174412676	46.8284	103.041	100.243	10.9984	7.1315	103.369	1.12162	prom	59	NM_033608	NM_033608	Igsf9	1.03118	0.0443014	2
5569	1	174521687	174522037	10.1853	20.9068	12.5068	1.63405	0.732658	10.2568	1.9497	Inte	-1163	NM_029084	NM_029084	Slamf8	0.820096	-0.286136	2
5613	1	175457954	175458292	3.88127	10.5123	4.20481	0.676826	0.303468	4.56946	0.672974	intr	7965	NM_001024721	NM_001024721	Ifi214	1.08672	0.119983	2
5651	1	175961833	175962262	18.1484	41.822	24.2503	2.66628	3.94508	26.8554	1.23718	prom	-162	NM_172648	NM_172648	Ifi205	1.10743	0.147211	2
5658	1	176051278	176051636	10.2764	22.6998	19.8495	1.43778	1.57583	17.3733	0.84717	Inte	-3312	NM_001005520	NM_001005520	Olfr231	0.875252	-0.19223	2
5697	1	178903579	178903942	5.02813	10.3698	6.8908	0.787765	0.565136	5.28971	0.835501	intr	-137497	NR_037996	NR_037996	Hmga2-ps1	0.767648	-0.381484	2
5703	1	178946044	178946408	3.83909	12.3709	12.0258	1.09984	1.40896	10.0916	1.04151	intr	-179962	NR_037996	NR_037996	Hmga2-ps1	0.839168	-0.252969	2
5714	1	179187882	179188232	22.3262	45.3316	70.0056	7.02642	2.93063	60.4672	2.5996	Inte	-9159	NM_011785	NM_011785	Akt3	0.863749	-0.211316	2
5717	1	179190695	179190863	9.50631	40.6242	28.0862	3.7447	3.96857	28.3254	1.35396	Inte	-11881	NM_011785	NM_011785	Akt3	1.00852	0.0122367	2
5728	1	179274217	179274581	4.62257	10.5346	8.27748	1.41408	0.845375	9.28889	1.04151	Inte	-95501	NM_011785	NM_011785	Akt3	1.12219	0.166316	2
5765	1	179602731	179603086	3.2134	15.8556	13.2915	0.644414	1.15574	9.99472	1.28149	Inte	-29835	NR_037994	NR_037994	2310043L19Rik	0.751965	-0.411262	2
5849	1	181575879	181576260	2.02103	4.06275	16.4131	1.95143	1.34609	13.476	1.59206	Inte	-22292	NM_178653	NM_178653	Sccpdh	0.821049	-0.284459	2
5857	1	181777923	181778269	16.9795	60.8019	31.5463	2.64471	1.92693	24.9732	1.31483	Inte	-43950	NM_026375	NM_026375	Ahctf1	0.791637	-0.337089	2
5873	1	182167592	182167970	3.6969	11.5404	11.7308	0.756505	0.54271	12.8099	0.60176	intr	8300	NM_011183	NM_011183	Psen2	1.09199	0.126965	2
5886	1	182233702	182234111	10.529	23.8259	34.8878	1.81783	3.00945	37.5582	1.66845	Inte	-26700	NM_001081175	NM_001081175	Itpkb	1.07654	0.106405	2
5895	1	182286515	182286853	3.37502	17.1735	15.9783	2.7073	1.82081	18.0309	0.672974	intr	-26004	NR_003623	NM_199472	Gm5069	1.12846	0.174355	2
6314	1	192929810	192930171	17.696	37.3236	21.5743	1.10898	1.84687	18.5009	1.05016	intr	7698	NM_030060	NM_030060	Batf3	0.857544	-0.221718	2
6330	1	193039948	193040449	8.7663	24.7171	17.3611	3.08219	1.94498	16.3305	0.756704	Inte	-8134	NR_151547	NM_001033188	D730003I15Rik	0.940636	-0.0882919	2
6348	1	193123534	193123872	14.4282	29.4552	23.7151	2.19968	1.21387	22.3533	0.448649	Inte	18294	NM_025424	NM_025424	Nenf	0.942576	-0.0853193	2
6355	1	193151770	193152084	6.2669	15.9093	19.7342	2.18567	2.12331	18.3455	1.20735	intr	2083	NM_025864	NM_025864	Tmem206	0.929629	-0.105274	2
6382	1	193484834	193485246	2.21506	4.44016	10.9007	0.55526	1.49377	8.81459	1.28823	Inte	-56863	NM_172266	NM_172266	Lpgat1	0.808628	-0.306451	2
6393	1	193627018	193627412	6.08018	12.9468	15.0058	1.45157	2.08268	17.2692	0.769764	Inte	-18137	NM_010892	NM_010892	Nek2	1.15083	0.202675	2
6399	1	193701790	193702153	5.02813	16.1846	17.227	1.41798	1.27156	15.0642	1.87988	Inte	-28688	NM_009579	NM_009579	Slc30a1	0.874451	-0.193551	2
6462	1	195028195	195028509	9.08246	23.5278	11.0439	2.00353	0.489994	9.30569	0.482941	prom	-612	NM_153137	NM_153137	Traf3ip3	0.842607	-0.247068	2
6542	10	3233040	3233409	15.3028	32.9869	26.6528	2.01489	3.05771	27.6022	1.23287	Inte	-90131	NM_001033391	NM_001033391	Ipcef1	1.03562	0.0504952	2
6560	10	3429530	3429934	10.8005	25.1657	15.338	0.707819	0.761674	11.8822	0.563033	TTS	63472	NM_001347225	NM_001033391	Ipcef1	0.77469	-0.368308	2
6613	10	5745231	5745401	10.7365	25.2466	74.5726	5.38275	2.11178	55.0021	1.33803	Inte	-10764	NM_001302532	NM_007956	Esr1	0.737565	-0.439159	2
6706	10	7794236	7794596	3.56487	10.7494	4.89534	0.79433	1.56707	4.86998	0.421232	Inte	-118495	NM_138667	NM_138667	Tab2	0.99482	-0.00749277	2
6709	10	7849921	7850291	16.1864	39.8387	19.974	3.70974	1.80194	18.5022	0.614771	Inte	-174185	NM_138667	NM_138667	Tab2	0.926312	-0.11043	2
6814	10	12018554	12018908	8.62013	19.9749	22.3221	1.13091	1.15901	20.7534	1.28511	Inte	562802	NM_011682	NM_011682	Utrn	0.929725	-0.105123	2
6867	10	12912513	12912899	17.6581	36.5468	39.4703	3.8523	3.32164	41.6345	1.37501	intr	237	NM_181470	NM_181470	Ltv1	1.05483	0.0770116	2
6877	10	13043569	13044011	5.87154	11.8592	18.3923	2.71726	1.50841	17.5659	1.02925	intr	305	NM_001033257	NM_001033257	Phactr2	0.955067	-0.0663264	2
6930	10	13806013	13806362	10.2962	22.5795	28.0173	2.62197	1.02866	23.8017	2.60705	intr	120003	NM_001358782	NM_010437	Hivep2	0.849535	-0.235254	2
7046	10	17134936	17135304	12.632	27.2452	20.0826	2.95284	1.67237	21.4385	1.03019	Inte	-307914	NM_010828	NM_010828	Cited2	1.06752	0.0942607	2
7057	10	17238262	17238645	10.8714	24.7085	33.5454	3.13584	1.87469	24.8494	0.791872	Inte	-204580	NM_010828	NM_010828	Cited2	0.74077	-0.432903	2
7086	10	17495293	17495652	21.2105	47.7229	46.7144	4.77926	5.14289	51.0447	1.26722	Inte	-20552	NM_138628	NM_138628	Txlnb	1.0927	0.127892	2
7123	10	18189069	18189444	11.0273	27.9561	24.7104	0.762557	0.820577	28.1624	1.61753	prom	-530	NM_001163592	NM_173390	Nhsl1	1.1397	0.188652	2
7132	10	18500094	18500484	2.92502	9.83228	10.9325	1.75975	1.31503	10.9173	0.583244	intr	6310	NM_177706	NM_177706	Gm4922	0.99861	-0.00200723	2
7170	10	18797529	18797843	24.2502	70.4715	77.6696	4.73562	3.26663	89.7335	0.965882	Inte	-62470	NM_009397	NM_009397	Tnfaip3	1.15532	0.208296	2
7181	10	18847618	18847956	1.85626	4.78777	10.5961	1.35365	1.36561	10.0034	0.448649	Inte	-13768	NR_038021	NR_038021	Gm20139	0.944064	-0.0830438	2
7237	10	19535019	19535429	9.32082	19.3059	14.6976	1.67391	1.62614	14.7627	0.739724	Inte	36041	NM_029529	NM_029529	Slc35d3	1.00443	0.00637475	2
7240	10	19569709	19570061	2.10651	10.1941	9.69018	1.29981	1.45699	9.48697	1.07701	intr	1380	NM_029529	NM_029529	Slc35d3	0.979029	-0.0305764	2
7246	10	19653220	19653622	2.97959	11.5515	13.4345	1.99175	1.27577	13.9142	1.32028	prom	-911	NM_008580	NM_008580	Map3k5	1.03571	0.0506197	2
7249	10	19661684	19662062	14.7876	38.4371	37.8994	2.72342	4.34168	37.6568	1.20352	intr	7541	NM_008580	NM_008580	Map3k5	0.993598	-0.00926588	2
7401	10	21765690	21766110	5.97539	13.1505	11.7759	0.953196	0.488439	9.93873	1.44422	Inte	21985	NM_053264	NM_053264	4930444G20Rik	0.843991	-0.244701	2
7409	10	21885782	21886177	4.04319	10.7766	10.5063	0.434368	0.389515	10.3564	0.575861	intr	-7323	NM_198193	NM_198193	Raet1e	0.985735	-0.0207286	2
7424	10	22077334	22077741	11.1413	26.0174	18.9963	3.23197	1.63813	18.256	1.11776	intr	-4162	NM_020030	NM_020030	Raet1d	0.961032	-0.0573433	2
7465	10	23817178	23817592	5.09759	14.7857	11.6719	0.967011	0.991035	9.27615	1.09887	Inte	4372	NM_001010840	NM_001010840	Taar8c	0.794741	-0.331443	2
7614	10	30269806	30270159	12.6841	31.7913	44.4486	2.10621	2.03401	35.9484	0.85917	intr	50523	NM_028604	NM_028604	Trmt11	0.808763	-0.306211	2
7615	10	30306774	30307128	5.39765	11.1303	15.8985	1.77715	1.59364	18.1592	1.07093	intr	13555	NM_028604	NM_028604	Trmt11	1.1422	0.191816	2
7617	10	30337264	30337578	5.35865	11.2037	14.4838	1.09284	0.816657	12.7621	0.724411	intr	751	NM_025798	NM_025798	Hint3	0.881126	-0.182579	2
7692	10	33848348	33848715	19.2716	40.7395	27.1079	0.935015	1.81667	18.6534	0.206599	prom	-754	NM_175449	NM_175449	Fam26f	0.688118	-0.539273	2
7702	10	33914302	33914682	4.87824	11.85	13.6139	1.05353	1.21467	10.4357	1.59625	intr	12865	NM_172508	NM_172508	Dse	0.766547	-0.383553	2
7741	10	36863710	36864048	23.2033	58.9104	36.8342	2.87651	1.51734	29.3928	0.897298	Inte	-5147	NM_008538	NM_008538	Marcks	0.797976	-0.325583	2
7792	10	37281431	37281824	5.22484	17.008	9.25787	0.727631	1.82699	7.32887	0.578792	Inte	-422896	NM_008538	NM_008538	Marcks	0.791637	-0.337089	2
7836	10	38987121	38987522	7.82315	20.6165	12.7591	1.28361	0.767373	12.6998	0.378163	Inte	-102283	NM_001122892	NM_008054	Fyn	0.995346	-0.00672964	2
7850	10	39131945	39132311	12.0777	25.76	14.6006	2.0314	2.10189	12.4316	1.45014	intr	42523	NM_008054	NM_008054	Fyn	0.851443	-0.232018	2
7909	10	39910198	39910605	2.10213	5.35907	14.2472	2.81041	2.01616	12.9228	1.11776	Inte	-48342	NM_001114332	NM_028247	Slc16a10	0.907042	-0.140759	2
7910	10	39911316	39911785	3.22282	8.70117	11.5153	1.21944	1.42158	13.1725	0.485	Inte	-49491	NM_001114332	NM_028247	Slc16a10	1.14392	0.193984	2
7996	10	41345796	41346161	8.43848	38.8423	37.0687	3.1338	3.93427	42.7719	1.24638	intr	58157	NR_045341	NR_045341	5730435O14Rik	1.15386	0.206463	2
8111	10	43360116	43360496	6.45428	19.6266	18.1019	1.50505	1.21467	17.5759	0.997654	Inte	47073	NR_033558	NR_033558	F830002L21Rik	0.970938	-0.042549	2
8296	10	51254462	51254832	15.0302	38.2223	35.3386	4.01888	2.21778	32.3788	1.43446	Inte	43943	NM_013532	NM_013532	Lilrb4a	0.916244	-0.126197	2
8311	10	52140042	52140420	0.98081	3.53659	10.0764	0.907806	1.2211	8.39271	1.80528	intr	2878	NM_030250	NM_030250	Nus1	0.832905	-0.263776	2
8333	10	53191052	53191412	20.9139	48.5676	44.3739	2.38299	2.84923	34.4377	1.47431	Inte	47563	NR_037973	NR_037973	Gm20597	0.776081	-0.365721	2
8369	10	53796371	53796728	15.1781	44.3442	43.3136	1.60201	2.87317	43.9643	1.06193	prom	822	NR_038016	NR_038016	Gm16998	1.01502	0.0215121	2
8396	10	56098531	56098972	2.39274	17.3904	10.4417	0.778119	1.27924	9.3708	0.687725	intr	1646	NM_010288	NM_010288	Gja1	0.897443	-0.156107	2
8461	10	57554633	57554971	9.53444	19.2552	13.119	2.03048	1.21387	11.9794	1.34595	Inte	40452	NM_020561	NM_020561	Smpdl3a	0.913133	-0.131103	2
8475	10	57814068	57814406	2.61564	5.93267	13.4554	1.01524	0.455202	14.6964	1.12162	prom	-474	NM_001359116	NM_026148	Lims1	1.09223	0.127276	2
8479	10	57841224	57841565	2.59263	8.76914	12.3367	1.50946	0.902394	10.4051	1.55646	intr	7193	NM_201242	NM_026148	Lims1	0.84342	-0.245676	2
8512	10	58691160	58691474	6.53937	15.5732	13.5786	1.63925	0.653326	14.7562	1.20735	Inte	6647	NM_172939	NM_172939	Sowahc	1.08672	0.119983	2
8583	10	59405959	59406326	16.3187	48.0246	45.2314	3.11672	2.23591	47.3159	1.03299	Inte	8375	NM_029083	NM_029083	Ddit4	1.04609	0.0650013	2
8630	10	59836975	59837368	7.18416	16.1128	17.2138	2.03737	1.04399	16.782	0.578792	intr	-25302	NM_001164374	NM_001164374	Gm17455	0.974916	-0.0366509	2
8884	10	66575718	66576057	4.79522	17.9531	27.3345	1.68707	1.96672	30.168	0.670989	Inte	-14118	NM_207221	NM_207221	Jmjd1c	1.10366	0.142296	2
8902	10	66746372	66746757	7.03714	14.5288	19.9341	2.3768	1.1989	22.7687	0.393879	intr	1464	NM_001036293	NM_001036293	Nrbf2	1.1422	0.191816	2
8910	10	66784210	66784555	3.6372	16.1113	14.6654	1.32619	2.97311	12.3413	0.659319	Inte	-36354	NM_001036293	NM_001036293	Nrbf2	0.841525	-0.248922	2
8916	10	66855329	66855692	9.11349	19.092	12.8419	0.472659	0.565136	10.4644	2.29763	Inte	-107482	NM_001036293	NM_001036293	Nrbf2	0.814863	-0.295371	2
8948	10	67070411	67070725	28.7006	74.1687	57.3922	2.00353	2.6133	51.3142	2.17323	Inte	-35861	NR_155444	NR_155444	4930563J15Rik	0.894098	-0.161496	2
8954	10	67114181	67114735	5.86852	11.9382	13.6479	2.16792	0.833167	14.3914	0.684312	Inte	-79751	NR_155444	NR_155444	4930563J15Rik	1.05448	0.0765325	2
8982	10	67375154	67375550	3.38482	7.90655	12.346	0.866542	1.81314	12.1222	0.191469	prom	58	NM_178679	NM_178679	Zfp365	0.981875	-0.0263886	2
9007	10	67702363	67702730	4.11854	17.6378	30.3608	1.09085	0.838465	25.3641	0.619796	intr	38927	NM_023598	NM_023598	Arid5b	0.835421	-0.259424	2
9013	10	67738101	67738465	4.62257	13.2407	18.5853	1.09984	1.40896	19.7246	0.208301	intr	3191	NM_023598	NM_023598	Arid5b	1.0613	0.0858331	2
9068	10	69583549	69583863	14.8952	31.3704	18.4669	1.45712	1.79665	20.0737	0.482941	intr	23837	NM_001111121	NM_001111121	Ccdc6	1.08701	0.120366	2
9114	10	74103218	74103629	4.57968	10.8706	11.4805	1.66983	0.873486	8.53135	1.47585	intr	-326498	NM_010311	NM_010311	Gnaz	0.743118	-0.428336	2
9125	10	74308026	74308409	4.09541	9.36901	12.9135	1.04528	1.47297	13.0786	0.593904	Inte	-121704	NM_010311	NM_010311	Gnaz	1.01279	0.0183332	2
9142	10	74559593	74559932	2.27142	4.66987	10.3972	1.01224	0.756432	8.74257	1.7893	intr	36122	NM_001081412	NM_001081412	Bcr	0.84086	-0.250063	2
9206	10	75105624	75105990	4.67523	11.246	15.0666	0.781308	1.54138	14.3704	0.414326	intr	946	NM_001162913	NM_027890	Susd2	0.953796	-0.0682468	2
9272	10	76778378	76778802	4.57379	12.5286	12.8715	0.809317	1.20958	14.1768	1.25177	intr	56545	NM_030262	NM_030262	Pofut2	1.10141	0.139349	2
9281	10	76981823	76982220	3.80731	17.3683	27.637	1.72872	2.84205	30.4921	0.763947	Inte	-3464	NM_133998	NM_133998	Fam207a	1.10331	0.141838	2
9289	10	77019424	77019769	9.67164	20.598	19.1145	2.98392	2.37848	20.9318	1.09887	intr	-24803	NM_145925	NM_145925	Pttg1ip	1.09508	0.131033	2
9310	10	77429742	77430096	7.08945	18.0867	18.9497	0.484676	1.30388	15.5651	1.28511	intr	2698	NM_138301	NM_138301	Trpm2	0.821389	-0.283863	2
9339	10	77597762	77598162	56.0397	119.875	140.275	9.29366	5.00039	149.439	1.70599	Inte	34551	NM_138601	NM_138601	D10Jhu81e	1.06533	0.0912956	2
9343	10	77611788	77612159	10.4544	34.4211	27.4285	1.54156	1.52061	26.1032	0.613114	Inte	20539	NM_138601	NM_138601	D10Jhu81e	0.951682	-0.0714487	2
9385	10	78889011	78889378	11.6562	35.2756	23.7	1.40252	2.09616	18.1984	0.826395	Inte	-42508	NM_001104537	NM_001104537	Vmn2r83	0.767866	-0.381074	2
9417	10	79320154	79320526	5.90311	29.0327	35.4543	3.07483	2.48158	36.9176	1.42675	intr	-2624	NR_029447	NR_029447	E130317F20Rik	1.04127	0.0583489	2
9422	10	79343402	79343757	2.73139	15.4593	14.5726	0.966621	0.288936	12.1113	1.70866	intr	1168	NM_011178	NM_011178	Prtn3	0.831099	-0.266908	2
9440	10	79457177	79457823	15.2748	35.8877	29.8326	3.09862	2.22293	29.6593	0.352113	3' U	-2853	NM_001347081	NM_013850	Abca7	0.994191	-0.008405	2
9463	10	79615711	79616025	14.2595	33.051	31.3213	7.10344	2.93997	33.2346	1.20735	intr	3441	NM_001305799	NM_021565	Midn	1.06109	0.0855422	2
9491	10	79803003	79803317	2.36144	9.74725	10.6818	1.27498	0.816657	9.83745	2.17323	non-	8033	NR_104340	NM_025629	Adamtsl5	0.920951	-0.118804	2
9511	10	80000857	80001322	2.69857	8.32208	13.8149	1.10694	0.661756	12.2984	0.489172	intr	779	NM_026094	NM_026094	Atp8b3	0.890223	-0.167761	2
9550	10	80302196	80302562	5.76612	12.3033	11.4941	1.09383	1.26113	11.5192	1.65731	intr	4164	NM_001359746	NM_001013758	Lingo3	1.00218	0.00314423	2
9560	10	80398079	80398439	34.9357	82.8678	74.2196	7.78443	5.69845	69.1073	2.31677	Inte	5423	NM_008655	NM_008655	Gadd45b	0.931119	-0.102962	2
9623	10	80924496	80924869	4.28166	9.62019	10.9735	1.53329	0.687481	8.61712	0.609826	3' U	11193	NM_001311127	NM_176954	Celf5	0.785263	-0.348752	2
9640	10	81038429	81038831	3.90184	9.88883	13.8587	0.853608	1.27577	12.6682	1.88611	exon	598	NM_001252401	NM_019725	Tle2	0.914093	-0.129586	2
9645	10	81083021	81083386	17.2676	48.7697	73.6702	3.76055	3.23173	67.7032	0.415461	Inte	6863	NM_001163430	NM_181586	Sirt6	0.919004	-0.121857	2
9682	10	82331129	82331508	4.43962	9.56071	15.2998	1.65992	1.48851	16.0803	1.00029	TTS	1948	NM_025499	NM_025499	Eid3	1.05102	0.0717853	2
9707	10	82485259	82485647	3.82212	15.2325	18.4613	0.589606	0.925264	19.6879	1.36792	intr	37211	NM_021439	NM_021439	Chst11	1.06644	0.092806	2
9708	10	82493498	82493855	2.79597	21.0881	15.9241	1.76221	1.58024	12.745	1.4867	intr	45435	NM_021439	NM_021439	Chst11	0.800356	-0.321286	2
9720	10	82583001	82583347	9.06671	25.7239	14.7873	0.826471	1.33403	16.4075	1.09569	intr	134932	NM_021439	NM_021439	Chst11	1.10957	0.149996	2
9793	10	83593330	83593672	6.67109	14.7096	6.48279	0.66891	1.79951	5.00424	0.665103	Inte	-30059	NR_152790	NR_152790	Gm34184	0.771927	-0.373464	2
9826	10	83994958	83995339	7.11102	15.0506	19.0989	2.70197	0.673046	18.0775	1.99007	intr	1484	NM_175451	NM_175451	Ckap4	0.946522	-0.0792917	2
9872	10	84693443	84693792	13.3197	27.8212	16.6149	1.14711	1.02866	13.1567	1.30353	Inte	-45819	NM_007771	NM_007771	Cry1	0.791862	-0.33668	2
9879	10	84729016	84729367	18.4439	47.3072	59.6025	3.25879	3.65285	59.1057	0.864065	Inte	-81393	NM_007771	NM_007771	Cry1	0.991666	-0.0120738	2
9990	10	87152120	87152471	5.44378	12.5284	11.1755	2.60703	1.16891	10.5843	1.51211	Inte	167756	NM_008777	NM_008777	Pah	0.947104	-0.0784049	2
10019	10	87422993	87423451	5.54189	11.7522	11.2953	0.998983	1.79165	11.1192	0.331099	Inte	-6194	NR_000040	NR_000040	Tyms-ps	0.984408	-0.0226712	2
10020	10	87436528	87436928	4.77692	10.8178	8.10099	0.714897	0.897506	7.09625	1.13733	Inte	7312	NR_000040	NR_000040	Tyms-ps	0.875973	-0.191041	2
10057	10	88049159	88049581	4.93337	10.5039	5.25382	1.0842	0.607655	5.73714	0.718689	intr	18527	NM_175418	NM_175418	Mybpc1	1.09199	0.126965	2
10124	10	90616814	90617181	19.6602	43.9028	38.4157	2.80505	1.95642	41.9702	1.85939	intr	16297	NM_001283048	NM_011605	Tmpo	1.09253	0.127667	2
10175	10	92773385	92773768	29.1891	90.2915	54.6226	2.09056	2.54422	38.0371	0.98984	5' U	327	NM_001322265	NM_013508	Elk3	0.696361	-0.522093	2
10251	10	93661391	93662053	6.59123	13.4448	13.053	3.54209	1.31701	14.1244	1.25988	prom	-32	NM_025551	NM_025551	Ndufa12	1.08208	0.113814	2
10253	10	93775250	93775654	2.18833	9.23032	20.6852	0.990946	2.15808	20.5614	0.563033	intr	758	NM_001359762	NM_172051	Tmcc3	0.994014	-0.00866161	2
10271	10	93977783	93978161	8.37461	26.8036	11.43	2.57212	1.49245	12.0369	0.802346	intr	370	NM_172051	NM_172051	Tmcc3	1.0531	0.0746429	2
10278	10	94031693	94032042	16.5884	38.7078	27.8544	4.2607	2.64513	27.9879	0.869017	intr	-6134	NM_001168684	NM_172051	Tmcc3	1.00479	0.00689832	2
10321	10	94565001	94565354	5.89768	14.9489	11.7563	2.10621	1.16229	13.2441	1.50355	Inte	43281	NR_131146	NR_131146	Gm29684	1.12655	0.171916	2
10372	10	94857783	94858175	6.54771	24.3207	13.6322	2.48026	1.70081	12.033	1.54738	Inte	19938	NM_001168657	NM_007706	Socs2	0.882688	-0.180024	2
10373	10	94858915	94859261	3.46184	10.3709	10.3511	2.47941	1.18581	8.68634	1.53397	Inte	18829	NM_001168657	NM_007706	Socs2	0.839168	-0.252969	2
10482	10	95761205	95761555	3.91117	9.74981	12.6692	1.47065	2.63757	12.7613	1.2998	Inte	72539	NR_110448	NR_110448	4930459C07Rik	1.00727	0.0104509	2
10528	10	96060852	96061166	1.90732	13.7806	8.6903	0.910697	0.653326	9.70451	0.24147	Inte	-18626	NM_007569	NM_007569	Btg1	1.11671	0.159248	2
10587	10	97966589	97966917	2.26065	12.1198	7.79942	0.523095	0.93816	5.72689	0.924655	Inte	-152252	NR_045179	NR_045179	Gm8633	0.734272	-0.445614	2
10588	10	97968155	97968506	2.76252	11.6263	6.1546	0.814697	0.876685	4.757	0.864065	Inte	-153830	NR_045179	NR_045179	Gm8633	0.772918	-0.371613	2
10599	10	98149689	98150058	5.56467	14.682	5.85438	0.929947	0.555947	5.88244	1.64383	Inte	-227402	NM_001359509	NM_026482	Atp2b1	1.00479	0.00689832	2
10643	10	98593506	98593883	8.92635	18.2897	14.9285	1.82043	1.36037	16.0549	1.20671	intr	22926	NM_015737	NM_015737	Galnt4	1.07545	0.104939	2
10756	10	104813837	104814218	6.6619	28.5316	18.9497	1.05077	1.88453	13.8047	0.995036	intr	197507	NM_177368	NM_177368	Tmtc2	0.72849	-0.457019	2
10768	10	104981564	104981980	4.79886	13.6152	8.06273	0.27496	1.35612	8.72984	1.09358	intr	29763	NM_177368	NM_177368	Tmtc2	1.08274	0.114687	2
10826	10	110356545	110357154	5.24486	12.1309	9.98826	1.40866	1.09478	9.2533	1.12052	prom	-382	NM_007792	NM_007792	Csrp2	0.926418	-0.110265	2
11036	10	117148428	117148859	7.47712	17.3042	16.7514	0.928869	0.713959	14.1402	1.05552	prom	-830	NM_010786	NM_010786	Mdm2	0.844123	-0.244474	2
11094	10	117856120	117856575	6.76933	20.5666	22.2399	2.63962	1.3526	23.0273	0.999847	Inte	-21754	NM_008337	NM_008337	Ifng	1.03541	0.0501962	2
11126	10	118305076	118305445	11.4385	24.8832	41.905	4.80473	2.77973	45.3626	1.64383	exon	698	NM_001014390	NM_001014390	Dyrk2	1.08251	0.114382	2
11169	10	119628219	119628592	0.993957	2.92378	12.4977	0.919975	0.824977	9.51241	1.6262	intr	10247	NR_152856	NM_028679	Irak3	0.761135	-0.393775	2
11192	10	120130760	120131114	3.3836	11.8259	13.329	1.29247	0.72438	14.1501	0.428371	Inte	-71851	NR_038000	NR_038000	4921513I03Rik	1.0616	0.0862373	2
11206	10	120332735	120333216	4.26895	13.3844	7.8005	1.42682	0.852991	6.42195	0.945801	intr	3051	NM_177092	NM_177092	Msrb3	0.823274	-0.280555	2
11243	10	120911518	120911882	18.4119	52.2863	34.3593	1.5712	1.69075	29.9309	1.04151	intr	1606	NM_138956	NM_138956	Rassf3	0.871113	-0.199068	2
11258	10	121024478	121024832	14.8234	34.2853	35.0088	2.10026	3.18727	36.6722	1.07093	prom	-805	NM_019786	NM_019786	Tbk1	1.04752	0.0669726	2
11379	10	126475831	126476205	2.82139	5.92599	12.3122	1.98795	1.23416	12.8353	0.810927	intr	2432	NM_001205036	NM_001205036	Mettl21b	1.04248	0.0600262	2
11383	10	126487940	126488330	9.36006	22.2805	14.1394	2.19968	1.70954	15.5197	0.194415	exon	2833	NM_010009	NM_010009	Cyp27b1	1.09762	0.134382	2
11385	10	126506920	126507311	5.6892	18.8045	16.7203	2.34033	1.04933	16.1206	1.93917	prom	201	NM_025982	NM_025982	Tspan31	0.964131	-0.0526992	2
11418	10	126777261	126777648	2.874	14.9082	14.3959	2.21674	1.32522	11.757	0.587765	intr	1180	NM_010296	NM_010296	Gli1	0.81669	-0.292139	2
11443	10	127068858	127069294	13.54	36.8742	66.7585	4.45991	4.23463	63.6672	2.43464	Inte	-10872	NM_008512	NM_008512	Lrp1	0.953693	-0.0684034	2
11490	10	127632203	127632603	6.13157	17.9417	10.9434	1.57277	1.15394	10.0182	0.758217	intr	712	NM_001285777	NM_001033264	Gls2	0.915456	-0.127438	2
11542	10	128083402	128083745	13.3864	39.0772	46.0759	6.66959	4.0371	50.505	1.10527	prom	-525	NM_001358537	NM_011772	Ikzf4	1.09613	0.132413	2
11562	10	128232156	128232507	9.34381	26.7606	16.1963	2.44409	1.75337	14.5088	1.72813	intr	4321	NM_021412	NM_021412	Mmp19	0.895812	-0.158733	2
11605	11	3041678	3042035	29.5574	66.3192	40.4472	7.20905	16.6644	34.2594	7.85827	intr	17827	NR_003518	NR_003518	Pisd-ps3	0.847014	-0.239542	2
11671	11	4087045	4087428	11.6161	25.4433	33.2485	4.77842	2.67812	29.6449	0.791872	intr	401	NM_134023	NM_134023	Tbc1d10a	0.891616	-0.165506	2
11678	11	4129578	4129993	4.19194	12.2069	18.767	1.37811	1.35939	14.1825	1.64433	Inte	-7002	NM_001013365	NM_001013365	Osm	0.75571	-0.404095	2
11684	11	4160522	4160872	4.56303	15.077	19.4911	1.96086	1.17225	20.3943	0.866534	intr	3126	NM_008501	NM_008501	Lif	1.04634	0.065348	2
11690	11	4189319	4189708	11.2903	22.7899	16.514	3.08747	2.37313	18.3496	0.974572	Inte	22715	NM_001039537	NM_008501	Lif	1.11115	0.15206	2
11845	11	6079286	6079600	7.26597	15.5732	11.5871	2.00353	1.46998	13.1609	1.44882	intr	-6109	NR_029471	NR_029471	Rps15a-ps6	1.13583	0.183743	2
11893	11	6579904	6580319	7.21563	14.4957	11.3698	1.51593	1.35939	9.65614	1.09622	Inte	-19873	NR_028586	NR_028586	Gm11978	0.849278	-0.235691	2
11915	11	8479375	8480021	16.7758	35.9966	31.0646	1.94771	1.5878	27.6561	0.586855	intr	84840	NM_001083587	NM_001083587	Tns3	0.890279	-0.167671	2
11932	11	8573734	8574073	4.12221	10.7926	11.5711	0.843536	0.907718	8.61943	1.7893	Inte	-9366	NM_001083587	NM_001083587	Tns3	0.744913	-0.424855	2
12010	11	11573017	11573379	31.749	66.0834	50.0963	3.00178	2.26679	51.7748	0.209452	Inte	-12730	NM_009578	NM_009578	Ikzf1	1.0335	0.0475451	2
12103	11	18393105	18393506	4.48053	13.4227	4.53658	0.855737	0.895268	3.53928	0.945408	Inte	397317	NR_131129	NR_131129	Gm12018	0.780164	-0.358151	2
12111	11	18778080	18778446	3.0389	6.9206	9.63017	1.71888	1.40126	10.8348	0.62149	Inte	140709	NM_010789	NM_010789	Meis1	1.12509	0.170045	2
12123	11	18915637	18915951	6.17607	13.2204	12.3113	1.27498	0.816657	10.5021	0.724411	intr	3178	NM_010789	NM_010789	Meis1	0.853051	-0.229296	2
12167	11	19825399	19825805	11.1687	23.3954	19.7432	3.94426	2.77905	20.9742	2.98805	intr	1157	NM_033523	NM_033523	Spred2	1.06235	0.0872601	2
12177	11	19879318	19879713	13.6458	30.9938	21.7322	3.18536	1.42822	19.9731	1.91954	intr	55071	NM_033523	NM_033523	Spred2	0.919055	-0.121776	2
12224	11	20400376	20400822	3.51691	7.41456	10.4521	1.02586	1.49489	11.3248	0.680015	Inte	-42657	NM_021372	NM_021372	Sertad2	1.0835	0.115697	2
12239	11	20540473	20540816	2.41122	6.56415	10.1102	1.00044	0.897133	11.5614	0.884218	intr	8665	NM_001038625	NM_021372	Sertad2	1.14354	0.193504	2
12264	11	20798888	20799272	29.1873	69.3517	39.6759	4.17023	2.00336	30.7635	1.18471	Inte	-67969	NM_173752	NM_173752	Lgalsl	0.775369	-0.367045	2
12287	11	20948019	20948405	4.72853	14.2177	10.1621	0.29633	2.12585	10.5979	1.76786	Inte	-43115	NM_023324	NM_023324	Peli1	1.04288	0.0605715	2
12361	11	22575118	22575446	6.26025	13.5142	12.8257	1.74365	1.5636	12.2174	0.924655	Inte	162996	NM_153596	NM_153596	Tmem17	0.952569	-0.0701047	2
12389	11	22752986	22753341	4.17742	23.7835	29.4654	2.89986	2.31149	28.8083	1.70866	intr	6571	NM_016888	NM_016888	B3gnt2	0.977699	-0.0325379	2
12425	11	23156791	23157155	9.08845	21.1658	26.3942	4.08513	2.67702	28.2107	1.66641	intr	932	NM_001035226	NM_134014	Xpo1	1.06882	0.0960212	2
12442	11	23567660	23567998	7.76255	19.8797	8.07324	1.69206	0.606936	7.65694	0.897298	intr	1853	NM_028304	NM_028304	Pus10	0.948434	-0.0763801	2
12710	11	31696173	31696595	6.82562	14.8388	15.6268	2.71051	1.33684	14.4418	0.539017	Inte	28163	NR_102314	NR_102310	D630024D03Rik	0.92417	-0.11377	2
12715	11	31722100	31722438	6.32816	17.9021	17.6602	1.01524	1.97254	18.0309	0.897298	intr	2278	NR_102314	NR_102310	D630024D03Rik	1.02099	0.0299652	2
12720	11	31777554	31777920	11.2985	25.1833	29.2012	0.93757	1.82164	24.7491	1.24298	intr	6797	NM_001290678	NM_026252	Cpeb4	0.847537	-0.238652	2
12733	11	32038172	32038550	5.43218	12.7503	11.7308	0.756505	0.949742	9.60744	0.802346	Inte	-37133	NR_130637	NR_130637	Gm12108	0.818995	-0.288073	2
12798	11	32606584	32606985	10.2412	21.9325	14.3186	1.71147	2.04633	16.3431	1.13449	intr	64230	NM_001271349	NM_134015	Fbxw11	1.14139	0.190795	2
12849	11	34010478	34010834	7.85072	17.3922	10.8588	1.76716	1.00843	8.67685	0.638947	Inte	-12102	NR_155520	NR_155520	4930469K13Rik	0.79906	-0.323623	2
12863	11	34225605	34225988	8.71205	21.4936	13.3588	0.895955	0.937344	10.1359	0.395936	intr	10975	NM_001025382	NM_001025382	Fam196b	0.758748	-0.398308	2
12946	11	43181930	43182270	14.4272	31.9722	31.6014	3.53243	2.11178	35.604	0.223005	Inte	5863	NR_029558	NR_029558	Mir146	1.12666	0.172053	2
13012	11	44212372	44212745	19.0381	43.6681	45.8755	3.98656	2.33744	49.6883	1.01638	Inte	-1006	NM_001303244	NM_008352	Il12b	1.08311	0.115182	2
13070	11	45869200	45869689	5.36552	10.7913	9.64923	2.22217	1.57319	7.93879	0.620219	prom	-41	NM_009616	NM_009616	Adam19	0.822738	-0.281495	2
13267	11	50379155	50379493	7.2563	14.9878	17.492	3.38413	1.66907	15.1904	1.12162	Inte	-36263	NM_175643	NM_175643	Adamts2	0.868418	-0.203539	2
13286	11	51391024	51391402	11.3925	25.7798	17.8969	2.26951	2.71355	18.221	1.40411	intr	-7046	NM_028398	NM_028398	Phykpl	1.01811	0.0258906	2
13287	11	51392221	51392571	5.37786	40.1049	42.2307	0.817025	1.31878	46.0362	1.08317	intr	-5863	NM_028398	NM_028398	Phykpl	1.09011	0.124475	2
13324	11	51728886	51729379	38.5266	89.1267	125.46	8.00453	4.88934	125.059	1.07658	Inte	-52000	NM_029976	NM_029976	Cdkn2aipnl	0.996801	-0.00462261	2
13424	11	53576284	53576632	14.997	55.8023	63.8735	2.13647	3.68434	60.8148	1.74303	TTS	698	NR_106131	NR_106131	Mir7671	0.952112	-0.0707967	2
13431	11	53619280	53619630	4.31858	15.077	15.4305	1.30724	1.46532	12.165	0.866534	intr	35480	NM_001159396	NM_008390	Irf1	0.788376	-0.343044	2
13460	11	53840660	53840974	15.1677	35.8519	36.3907	1.63925	1.63331	25.3912	0.482941	intr	789	NM_001330304	NM_019687	Slc22a4	0.697741	-0.519237	2
13467	11	53881895	53882254	30.346	65.0678	57.0074	4.93856	3.4286	55.6957	0.84481	intr	444	NM_019417	NM_019417	Pdlim4	0.976989	-0.0335851	2
13488	11	54063046	54063437	9.77375	20.3341	32.8591	2.34033	2.62333	29.9992	0.581752	5' U	159	NM_009969	NM_009969	Csf2	0.912966	-0.131367	2
13489	11	54064914	54065328	1.92882	9.51722	18.1258	1.65773	0.619397	16.6366	0.183144	Inte	-1720	NM_009969	NM_009969	Csf2	0.91784	-0.123686	2
13497	11	54168095	54168441	1.07152	3.05026	10.1868	2.14882	1.03758	8.32441	1.7531	intr	-15886	NM_029105	NM_029105	Meikin	0.817173	-0.291286	2
13503	11	54265734	54266111	5.144	16.89	11.1587	1.66873	1.36037	11.1831	1.40783	intr	14242	NM_173753	NM_173753	Fnip1	1.00218	0.00314423	2
13561	11	54812175	54812567	4.5834	10.859	15.2274	2.33436	1.30832	16.9313	0.773691	intr	34602	NR_138556	NM_013472	Anxa6	1.1119	0.153024	2
13592	11	55010579	55010928	7.51788	17.4387	25.8997	1.63873	1.76342	25.237	1.08627	intr	430	NR_046034	NR_046034	Slc36a1os	0.974411	-0.0373976	2
13639	11	57713009	57713415	7.79705	16.1168	13.7222	0.986065	1.76849	14.4968	2.61454	Inte	-67563	NM_008213	NM_008213	Hand1	1.05645	0.0792276	2
13677	11	58096043	58096408	5.31312	10.6985	18.3786	1.41021	1.26459	14.0667	1.03865	Inte	-24345	NM_182996	NM_182996	Zfp692	0.765385	-0.385742	2
13683	11	58454420	58454810	2.99814	17.3192	16.909	0.439937	1.18352	14.0213	0.583244	intr	648	NM_001039047	NM_001039047	Trim58	0.829221	-0.270172	2
13753	11	59368133	59368491	15.0561	31.249	16.0384	1.75729	1.0028	14.4584	0.635378	intr	12124	NM_145827	NM_145827	Nlrp3	0.901482	-0.149629	2
13764	11	59546095	59546468	4.74041	10.8463	14.479	1.22663	0.412489	14.2127	1.21965	intr	7374	NR_045476	NR_045476	1700007J10Rik	0.981605	-0.0267848	2
13814	11	60169637	60170008	5.22719	13.5598	13.7909	0.924934	1.38237	14.4018	1.4306	intr	2941	NM_029044	NM_029044	Drc3	1.0443	0.062533	2
13911	11	61466182	61466560	10.2608	21.2195	37.2978	3.63122	1.49245	34.7856	1.60469	prom	-452	NM_027817	NM_027817	Grap	0.932644	-0.100602	2
13942	11	61819836	61820208	6.74641	14.7528	17.88	2.6136	2.34372	13.802	1.42675	intr	49757	NM_001281818	NM_001029936	Specc1	0.771927	-0.373464	2
13969	11	62064483	62064935	6.43569	20.1583	22.2617	1.01224	1.02118	24.6577	1.34198	intr	2223	NM_007413	NM_007413	Adora2b	1.10763	0.147476	2
14009	11	62460055	62460420	1.48455	4.72276	14.9521	0.470069	0.983569	13.2662	0.830923	intr	1313	NM_001357955	NM_198861	Lrrc75a	0.887245	-0.172595	2
14019	11	62635273	62635644	12.5299	27.1197	26.0494	2.31234	1.24414	29.0286	0.613114	intr	1704	NM_053169	NM_053169	Trim16	1.11437	0.156222	2
14079	11	64468679	64469036	24.5247	49.0742	56.3714	3.68462	2.44219	56.5923	1.4867	Inte	-218682	NR_028445	NR_028445	F930015N05Rik	1.00392	0.0056438	2
14146	11	67399860	67400218	13.7018	44.2203	56.5315	2.87556	1.71909	52.703	2.54151	prom	37	NM_001109657	NM_008088	Gas7	0.932278	-0.101168	2
14165	11	67732998	67733405	5.46554	12.3604	13.5488	1.68624	0.63005	14.2561	0.558882	intr	2453	NM_173754	NM_173754	Usp43	1.0522	0.0734143	2
14195	11	68264440	68264778	8.94381	26.2287	38.8525	3.04572	2.73121	38.9022	1.34595	intr	18982	NM_177320	NM_177320	Pik3r5	1.00128	0.00184509	2
14197	11	68272509	68272851	6.92126	15.6354	20.9444	3.01009	2.54931	22.336	1.33021	intr	27053	NM_177320	NM_177320	Pik3r5	1.06644	0.092806	2
14200	11	68286751	68287094	3.8247	27.4874	26.0213	2.00088	1.94379	21.2973	0.663164	intr	-29598	NM_001081566	NM_001004435	Pik3r6	0.818456	-0.289024	2
14202	11	68296654	68297064	8.48612	19.8208	16.9161	1.8134	1.75123	17.0025	0.924655	intr	-19662	NM_001081566	NM_001004435	Pik3r6	1.00511	0.00735307	2
14206	11	68314440	68314898	8.4685	16.9754	17.7498	1.49847	1.90363	19.9599	0.662198	Inte	-1852	NM_001081566	NM_001004435	Pik3r6	1.12451	0.169302	2
14251	11	68872552	68872925	19.8027	40.65	36.5785	4.13989	2.06244	34.3566	1.42293	prom	-538	NM_028005	NM_028005	Borcs6	0.939256	-0.0904096	2
14304	11	69360303	69360667	3.13395	6.86198	15.7741	1.88544	1.26806	16.0549	1.66641	intr	2125	NM_001081330	NM_177617	Dnah2	1.0178	0.0254576	2
14372	11	69842544	69842942	2.86622	6.18739	16.2834	0.862187	1.15974	12.5857	1.14304	intr	10636	NM_007864	NM_007864	Dlg4	0.772918	-0.371613	2
14402	11	70042345	70042731	2.29038	5.01265	10.604	2.37064	1.06292	10.8142	1.37501	exon	762	NM_007528	NM_007528	Bcl6b	1.01982	0.0283173	2
14423	11	70260206	70260574	9.22215	27.7231	15.7571	1.55412	1.67237	12.9312	1.23622	Inte	-5043	NM_025397	NM_025397	Med11	0.820657	-0.285149	2
14442	11	70377580	70377908	9.65122	33.4636	25.9981	1.39492	2.50176	22.144	1.38698	intr	1361	NM_001045959	NM_016713	Mink1	0.851755	-0.231489	2
14451	11	70427176	70427529	6.38242	13.454	18.8423	1.62016	2.1793	16.6734	2.14792	3' U	-2043	NM_001145537	NM_001145537	4930544D05Rik	0.884892	-0.176427	2
14535	11	71855313	71855704	3.57398	9.80713	11.1953	2.34033	1.31166	9.60829	0.969587	prom	-495	NM_144526	NM_144526	Pimreg	0.85824	-0.220547	2
14559	11	72271435	72271784	4.41267	19.0515	23.2935	1.96648	1.17561	24.6389	0.869017	intr	16781	NM_016776	NM_016776	Mybbp1a	1.05776	0.0810153	2
14593	11	72598986	72599300	1.99814	11.4278	7.60402	1.09284	0.979989	8.37512	0.482941	intr	10198	NM_001024926	NM_001024926	Cyb5d2	1.10141	0.139349	2
14609	11	72765721	72766059	20.8408	51.6247	37.0024	3.21492	3.33815	35.0737	0.897298	Inte	-8781	NM_016745	NM_016745	Atp2a3	0.947878	-0.0772265	2
14703	11	74947981	74948581	4.04018	10.5539	11.4646	0.762557	1.02572	9.53124	0.758217	intr	33373	NM_001098203	NM_010430	Hic1	0.831366	-0.266445	2
14711	11	74985150	74985464	9.26411	24.9843	20.0963	1.09284	1.79665	15.2879	1.44882	Inte	-1550	NM_010430	NM_010430	Hic1	0.760732	-0.39454	2
14726	11	75093047	75093468	4.94509	12.1165	22.0105	2.30941	1.2182	20.2269	1.08059	Inte	68627	NM_001164223	NM_026653	Rpa1	0.918966	-0.121917	2
14744	11	75322453	75322861	5.52205	18.7108	12.9582	3.92492	1.63412	13.1981	1.4867	prom	-939	NM_001029938	NM_001029938	Rilp	1.01851	0.0264546	2
14818	11	76103884	76104273	1.17302	8.41057	12.7143	1.3232	0.659204	11.3746	1.3644	intr	46841	NM_183263	NM_183263	Mrm3	0.89463	-0.160637	2
14834	11	76311204	76311565	5.76699	15.787	22.3617	1.58426	1.13653	19.7728	1.47023	intr	-3388	NM_001346670	NM_198018	Abr	0.884229	-0.177508	2
14835	11	76318597	76318939	5.08671	12.138	25.1	2.84287	1.64955	21.3596	1.1085	intr	4153	NM_198018	NM_198018	Abr	0.850977	-0.232808	2
14892	11	77048426	77048801	5.09538	18.5749	11.5214	0.457534	0.820577	9.12773	1.21315	intr	18687	NM_177710	NM_177710	Ssh2	0.792241	-0.335989	2
14910	11	77224775	77225131	3.28448	11.9572	3.99221	1.28521	1.00843	3.86941	1.70386	intr	-52462	NM_139130	NM_139128	Coro6	0.969239	-0.045076	2
14943	11	77608541	77609040	2.28609	11.2801	9.68371	0.916902	0.719444	10.7075	1.21558	intr	-6009	NM_001291214	NM_011586	Myo18a	1.10573	0.144995	2
14973	11	78002418	78002765	5.7531	16.424	38.8278	1.64818	1.62578	29.3522	1.31104	5' U	342	NM_033475	NM_033475	Rab34	0.755959	-0.40362	2
15022	11	78662090	78662450	11.1699	28.5347	29.0562	1.58866	2.42184	29.4518	1.47431	Inte	22173	NM_001076681	NM_001076681	Lyrm9	1.01361	0.0195088	2
15039	11	78786910	78787258	4.3434	9.50257	13.5588	1.80779	0.589495	15.3536	1.74303	intr	11342	NM_001159301	NM_010708	Lgals9	1.13237	0.179347	2
15042	11	78830820	78831213	20.8994	49.4127	46	3.63815	3.26247	46.6286	1.15758	intr	-6082	NR_045873	NR_045873	Gm11201	1.01366	0.0195803	2
15045	11	78847263	78847624	5.84599	12.5711	7.71636	1.10898	0.4262	8.09415	0.420065	non-	10345	NR_045873	NR_045873	Gm11201	1.04896	0.0689593	2
15065	11	78958435	78958827	6.83872	17.3206	27.5544	2.04256	1.30832	25.9827	0.967114	intr	1344	NM_013571	NM_013571	Ksr1	0.94296	-0.0847322	2
15090	11	79153506	79153937	8.602	22.7729	29.9414	2.12313	1.7849	31.0891	1.40736	intr	328	NM_010897	NM_010897	Nf1	1.03833	0.0542671	2
15128	11	79578923	79579267	5.30585	14.9309	13.0555	1.33004	0.894525	9.95029	1.32247	Inte	39193	NR_029959	NR_029959	Mir365-2	0.762156	-0.391843	2
15199	11	80310222	80310577	12.4519	35.2788	50.7638	2.57766	2.45595	46.6812	1.70866	intr	12208	NR_126552	NR_126552	C030013C21Rik	0.919577	-0.120958	2
15245	11	81929625	81930000	0.912606	5.2535	11.0666	0.305023	0.95734	10.1296	1.61753	intr	1126	NM_021443	NM_021443	Ccl8	0.915325	-0.127644	2
15249	11	81993310	81993624	3.81463	11.4278	11.5871	1.63925	0.816657	8.77394	0.482941	prom	-153	NM_011329	NM_011329	Ccl1	0.757218	-0.40122	2
15272	11	82681116	82681511	5.84819	38.1188	37.9953	1.44789	2.46693	36.9872	1.15172	intr	2932	NM_001164570	NM_026097	Rffl	0.973466	-0.0387969	2
15273	11	82683588	82683958	11.4076	31.5667	45.172	3.09145	2.21778	45.3529	2.66401	intr	473	NM_001164570	NM_026097	Rffl	1.004	0.00576546	2
15344	11	83349646	83350279	23.9685	51.5191	73.1943	4.06577	4.05103	67.7906	1.67694	Inte	-5943	NM_013653	NM_013653	Ccl5	0.926174	-0.110646	2
15399	11	83639712	83640053	6.02159	13.3085	11.8366	1.34174	0.751995	12.2413	0.889404	Inte	-24488	NM_009330	NM_009330	Hnf1b	1.03419	0.0484952	2
15651	11	87409868	87410213	27.031	65.057	52.8944	4.80742	4.311	55.7779	0.879092	intr	4373	NM_133215	NM_133215	Mtmr4	1.05451	0.0765796	2
15701	11	87975159	87975525	7.16869	15.9558	20.037	2.0314	2.38214	16.3093	1.03582	intr	-7725	NM_001172099	NM_198013	Cuedc1	0.81396	-0.29697	2
15703	11	87994124	87994499	5.09538	28.9881	24.862	1.83014	2.59849	24.2664	2.2241	intr	11245	NM_001172099	NM_198013	Cuedc1	0.976044	-0.0349816	2
15741	11	88499557	88499931	6.02405	12.1342	13.9843	0.917515	2.8797	15.8488	0.608196	intr	19179	NR_131025	NR_131025	0610039H22Rik	1.13333	0.180571	2
15790	11	90094676	90095067	6.49152	36.3494	24.717	1.60898	1.83633	25.1951	1.1635	Inte	-15918	NM_026178	NM_026178	Mmd	1.01934	0.0276382	2
15880	11	94334974	94335331	6.47068	21.2852	29.1411	3.36422	2.15488	32.1547	1.27431	5' U	359	NM_001112813	NM_009783	Cacna1g	1.10341	0.141974	2
15881	11	94335335	94335505	3.18741	7.8637	23.7428	5.38275	3.01683	18.4159	1.33803	prom	92	NM_001112813	NM_009783	Cacna1g	0.775639	-0.366542	2
15886	11	94409542	94409964	3.58176	11.3375	21.9583	2.03288	1.82296	22.7507	1.07803	intr	768	NM_001013381	NM_001013381	Rsad1	1.03609	0.051148	2
15912	11	94831531	94831911	4.12774	17.6824	6.43292	1.35454	0.80978	5.16291	1.39672	intr	2814	NM_018792	NM_018792	Hils1	0.802576	-0.31729	2
16054	11	96626503	96626671	29.7072	67.8466	48.7278	5.78726	5.18966	42.2396	1.35396	Inte	12282	NM_001163389	NM_028965	Snx11	0.866849	-0.206148	2
16059	11	96655227	96655575	6.63803	17.0844	17.6428	2.13647	1.62111	17.8726	0.653636	intr	4069	NR_033523	NR_033523	Gm11517	1.01302	0.0186671	2
16082	11	96857808	96858461	5.89595	13.4685	14.887	1.40133	1.25663	15.5336	0.696677	Inte	-16748	NM_031183	NM_031183	Sp6	1.04344	0.0613461	2
16085	11	96884267	96884581	1.54402	8.17872	12.3113	0.728558	1.30665	12.895	1.20735	non-	3308	NR_133649	NR_133649	Gm11532	1.04742	0.0668361	2
16131	11	97367168	97367506	6.83442	20.4001	28.2563	1.01524	2.42774	31.9863	0.448649	Inte	-5683	NM_001289118	NM_001289118	4933428G20Rik	1.132	0.178877	2
16146	11	97487625	97487985	2.61424	11.3357	17.5285	2.06526	1.28215	16.813	0.842464	TTS	3225	NM_175332	NM_175332	Epop	0.959184	-0.0601207	2
16194	11	97850493	97850942	5.14484	16.2971	11.6484	0.891631	1.4849	13.0155	1.01321	TTS	-2958	NM_001163608	NM_028199	Plxdc1	1.11737	0.160107	2
16198	11	97863803	97864199	4.5371	23.8973	22.108	2.31078	1.94265	21.7146	0.957345	3' U	-6514	NR_152188	NM_207231	Arl5c	0.982208	-0.0258999	2
16213	11	98064436	98064799	34.4113	70.844	101.483	11.5014	6.49906	95.0997	2.08875	prom	-1	NM_026952	NM_026952	Cdk12	0.937103	-0.0937204	2
16248	11	98523675	98524023	6.14632	13.5462	12.5787	1.31475	1.17899	12.5948	1.30727	Inte	-1816	NM_021347	NM_021347	Gsdma	1.00128	0.00184509	2
16264	11	98647048	98647362	4.26876	10.9797	13.2165	1.82139	1.63331	11.9645	1.44882	Inte	-9625	NM_028722	NM_028722	Msl1	0.905267	-0.143585	2
16288	11	98836603	98836949	2.30789	7.72734	17.9091	2.14882	2.22338	15.0804	0.876552	TTS	7554	NM_178596	NM_178596	Gjd3	0.842055	-0.248014	2
16318	11	99112027	99112378	7.7188	16.1366	12.9571	0.977637	1.31503	9.87077	0.432033	Inte	-6742	NM_001361584	NM_172946	Krt222	0.761807	-0.392503	2
16344	11	100258391	100258711	6.68412	26.4947	28.6022	1.78724	2.5643	22.1758	0.947771	prom	553	NM_010593	NM_010593	Jup	0.775318	-0.36714	2
16346	11	100267092	100267487	3.39339	9.88595	13.6726	1.44789	1.29838	12.787	0.767815	Inte	7860	NR_132425	NR_132425	Gm12348	0.93523	-0.0966063	2
16359	11	100414484	100414822	6.15941	23.8348	19.3421	1.86127	1.82081	15.0669	0.897298	intr	7707	NM_028918	NM_028918	Ttc25	0.778967	-0.360367	2
16391	11	100712375	100712689	12.8971	39.5492	42.0031	3.27851	5.7166	48.1237	1.44882	prom	-633	NM_001113563	NM_011489	Stat5b	1.14572	0.196251	2
16422	11	100914175	100914503	28.0842	74.1134	41.7702	2.09238	1.71996	43.7789	0.693491	intr	-17069	NM_013792	NM_013792	Naglu	1.04809	0.0677615	2
16486	11	101646223	101646563	4.69724	9.62269	13.2091	2.69138	0.603366	10.6812	2.89907	intr	231	NM_008815	NM_008815	Etv4	0.808628	-0.306451	2
16494	11	101821115	101821493	3.39511	10.4236	8.87327	1.36171	0.949742	8.06142	0.802346	non-	7025	NM_024449	NM_024449	Sost	0.908506	-0.138432	2
16514	11	102004364	102004729	7.50087	19.3729	17.9114	1.5669	1.26459	16.354	1.45412	Inte	-2280	NM_145829	NM_145829	Nags	0.913051	-0.131233	2
16535	11	102156802	102157116	7.81092	19.3825	16.2943	0.910697	0.816657	18.3455	0.482941	intr	984	NM_001098836	NM_001098836	Atxn7l3	1.12588	0.171057	2
16554	11	102317229	102317603	5.64278	12.6045	13.8323	2.44671	1.9198	15.0675	1.01366	intr	-8439	NM_199200	NM_199200	Fam171a2	1.0893	0.123407	2
16572	11	102680478	102680887	3.41669	9.28951	11.3976	1.678	1.75551	10.6143	0.55615	prom	-159	NM_001359040	NM_008122	Gjc1	0.931272	-0.102726	2
16599	11	102993274	102993639	6.56326	24.7704	24.7644	2.03697	1.96714	24.1307	2.28504	Inte	-1196	NM_001130516	NM_027658	Hexim2	0.974411	-0.0373976	2
16604	11	103034710	103035062	18.3915	47.3727	59.2716	4.71182	3.49678	66.2902	0.86161	intr	2434	NM_001077698	NM_019679	Fmnl1	1.11841	0.161454	2
16748	11	105282060	105282436	12.2874	26.2912	28.4245	2.89001	1.36399	19.9832	0.604961	intr	35801	NM_001039242	NM_172568	2024-03-10	0.703026	-0.50835	2
16875	11	106798261	106798645	6.16425	14.3834	8.73462	1.34043	1.73625	7.39193	0.394905	Inte	-16424	NM_025481	NM_025481	Smurf2	0.846279	-0.240794	2
16959	11	108138415	108138776	2.68599	26.6041	15.4327	0.79213	1.42067	13.7601	0.630097	intr	66606	NM_011101	NM_011101	Prkca	0.891616	-0.165506	2
16986	11	109159118	109159505	3.75831	11.5448	20.4187	2.06895	3.04801	21.6803	1.7633	5' U	183	NM_011268	NM_011268	Rgs9	1.06179	0.0864967	2
17010	11	109301317	109301695	11.3925	32.7599	30.3797	3.63122	1.62813	22.5278	1.00293	non-	114	NR_040680	NR_040680	Gm45916	0.741542	-0.4314	2
17092	11	110916474	110916865	4.37631	9.98708	14.8302	2.04779	1.04933	13.0246	0.387835	Inte	-10808	NM_008425	NM_008425	Kcnj2	0.878247	-0.187302	2
[truncated: 2,435 more rows]
