# Supplementary material for: NF-κB RelB suppresses the inflammatory gene expression programs of dendritic cells by competing with RelA for binding to target gene promoters
Source: Cell Discov. 2025 Feb 11;11:13. doi: 10.1038/s41421-024-00767-9 (PMC11811218; doi:10.1038/s41421-024-00767-9)
Supplement: Supplementary file 3 — Supplementary Table S2 [file 41421_2024_767_MOESM3_ESM.xlsx]

## Sheet: ST2_All_Induced_Genes_in_WT_Bko
Genes	Probe	Chromosome	Start.x	End.x	S1_WT_0.0h_RelB_sorted.bam_RPKM	S2_WT_1.0h_RelB_sorted.bam_RPKM	S3_WT_1.0h_RelA_sorted.bam_RPKM	S4_RelBKO_0.0h_RelB_sorted.bam_RPKM	S5_RelBKO_1.0h_RelB_sorted.bam_RPKM	S6_RelBKO_1.0h_RelA_sorted.bam_RPKM	Sinput_S7_R1_001_sorted.bam_RPKM	Ann	Distance.to.TSS	Nearest.PromoterID	Nearest.Refseq	Bko_W_RelA_Binding	Log_Bko_WT_RelA_Binding	WT_Control_1hr	WT_CPG_1hr	WT_CPG_3hr	WT_CPG_8hr	RelBko_Control_1hr	RelBko_CPG_1hr	RelBko_CPG_3hr	RelBko_CPG_8hr	RelBDB_Control_1hr	RelBDB_CPG_1hr	RelBDB_CPG_3hr	RelBDB_CPG_8hr	IFNAR_Control_1hr	IFNAR_CPG_1hr	IFNAR_CPG_3hr	IFNAR_CPG_8hr	IFNAR.RelBko_Control_1hr	IFNAR.RelBko_CPG_1hr	IFNAR.RelBko_CPG_3hr	IFNAR.RelBko_CPG_8hr	IFNAR.RelBDB_Control_1hr	IFNAR.RelBDB_CPG_1hr	IFNAR.RelBDB_CPG_3hr	IFNAR.RelBDB_CPG_8hr
1110002J07Rik	8850	10	66390902	66391210	24.7226	21.9302	16.7963	2.59963	0.999079	23.9885	1.47705	Inte	-7924	NR_138561	NR_138560	1.4282	0.514197	11.6096	14.0623	31.1806	13.172	21.8802	21.5097	51.4189	20.0247	14.1244	15.7728	35.5364	11.0748	12.1956	14.9954	26.531	15.985	16.417	21.5087	51.1195	39.2708	7.34508	14.3286	37.052	15.2787
1110002L01Rik	17908	12	3426506	3426959	10.7025	12.8915	8.15715	2.77752	2.60393	9.30687	0.502131	prom	14	NR_030694	NR_030694	1.14095	0.19023	2.86384	2.90228	5.29923	5.09681	2.54668	3.44718	5.46976	6.39284	2.71188	3.11041	5.10333	4.19707	3.7024	3.60699	4.2347	4.05817	4.8042	3.90022	5.05897	5.45619	4.25603	2.9526	3.00289	8.54347
1700113A16Rik	57402	3	87995031	87995402	16.0659	18.0166	13.9441	1.84987	0.691187	14.2893	1.63497	Inte	-13510	NR_045997	NR_045997	1.02475	0.0352762	1.14337	1.38046	1.60189	1.26049	1.21091	1.3496	2.60911	1.4494	1.47552	1.48702	1.56991	1.51046	1.38606	1.27442	1.69315	1.30582	1.40044	1.72505	1.52943	1.52426	1.41744	1.25469	1.36416	1.26941
2510009E07Rik	35114	16	21694047	21694385	19.2376	43.5063	38.3479	5.58381	2.27601	43.4717	2.01892	intr	522	NM_001001881	NM_001001881	1.13361	0.180928	20.2119	16.8523	35.4798	40.4289	18.5056	16.6153	22.9912	29.1626	9.93984	10.7403	18.0972	27.1139	23.906	19.6606	23.2963	20.2664	18.1189	17.987	26.2362	38.4844	13.1058	15.1776	13.5636	23.6304
3110009E18Rik	3270	1	122018916	122019258	15.5937	16.2526	11.1371	1.17059	1.94947	13.1819	1.1085	intr	1323	NM_001172074	NM_028439	1.1836	0.243184	1.43012	1.63409	2.89166	2.04196	1.91395	2.39839	3.68185	1.5992	1.76084	1.97403	3.84954	2.15525	2.28686	2.50931	3.19498	1.61163	2.20133	2.03579	5.05897	2.8349	2.66976	1.76406	2.27457	2.88587
3110043O21Rik	60741	4	35169040	35169463	32.3619	30.7719	22.9815	2.7041	2.42487	25.3614	1.25473	intr	3877	NM_001081343	NM_001081343	1.10355	0.142158	32.9721	36.636	59.8134	85.1149	32.1445	37.4747	61.7887	67.961	34.7621	37.6886	56.395	64.9684	45.1391	50.1212	54.9502	73.7844	29.0309	34.2489	44.7663	47.3968	37.4842	47.0134	53.9855	48.4161
4632427E13Rik	79507	7	99886124	99886524	20.1058	25.0655	13.6438	1.28681	1.6668	13.3577	0.947771	Inte	3645	NR_015510	NR_015510	0.979029	-0.0305764	2.14698	2.64864	3.92347	4.3627	2.8279	2.98105	5.11218	4.14582	2.52167	1.81169	3.84954	3.87468	2.02948	2.23489	3.65708	2.8349	2.20133	2.34653	5.76488	2.8349	2.41929	3.37708	4.27746	3.15528
4930405A21Rik	54123	2	156546481	156546809	21.5631	18.8769	28.2512	6.80024	3.1272	32.3251	1.84931	prom	0	NR_040505	NR_040505	1.1442	0.194343	1.28675	1.12682	1.42992	1.54466	1.0703	1.23306	1.35758	2.34821	1.0951	1	1.11398	1.77912	1.19303	1	1.57763	3.44653	1.40044	1.41432	1.52943	2.57277	1.16698	1.25469	1.36416	1.26941
4930520O04Rik	90674	9	114277244	114277612	10.0746	27.9143	19.4646	4.19613	3.34474	24.1608	1.44226	prom	-14	NR_040383	NR_040383	1.24127	0.311816	5.01444	8.4823	15.1015	5.71252	3.17941	6.01089	4.39702	3.99602	2.90209	4.08444	4.30546	2.28958	9.23587	23.7769	22.8342	16.2908	9.10895	15.3975	7.52965	4.66981	1.83488	6.688	4.09537	3.15528
4933407L21Rik	2380	1	87833959	87834384	11.2063	20.4456	18.3255	1.7494	0.844712	16.5006	1.24883	Inte	9114	NR_037692	NR_037692	0.900421	-0.151329	1.86024	1.38046	1.51591	1.71043	1.63273	1.81573	3.32427	2.64781	1.66573	1.16234	1.79787	1.42986	2.09383	2.50931	1.69315	1.61163	2.60177	2.45011	4.35307	2.8349	2.00186	2.8677	1.36416	3.42469
6530402F18Rik	48990	2	29114011	29114390	0.300991	2.59903	3.89994	1.50902	1.08256	15.3093	1.00029	Inte	-5688	NR_029460	NR_029460	3.92553	1.97289	30.1047	27.3783	69.0997	94.4926	36.7846	30.4827	71.0858	73.9531	36.5691	29.8963	67.4512	52.0189	47.2624	39.9677	49.9826	66.1389	41.2444	35.699	50.5901	60.5033	39.8219	34.2791	62.1792	93.677
9130230L23Rik	67436	5	66437728	66438084	10.4943	9.19021	10.6991	1.92781	1.87281	11.1392	1.06491	intr	-42382	NR_027961	NM_177679	1.04113	0.0581525	2.43373	2.26819	5.4712	4.33902	1.91395	1.93226	4.03944	3.39682	1.76084	1.16234	3.39361	2.69257	1.77211	1.54884	1.57763	2.8349	1.30033	1.41432	2.05886	2.31064	1.50093	2.27343	1.9104	2.07764
A430078G23Rik	82088	8	3330564	3330967	5.73209	24.4425	18.3384	1.56107	1.14535	17.0907	1.12886	Inte	-22649	NM_001033378	NM_001033378	0.93196	-0.101659	1.43012	3.40955	1.34394	1.14209	1.91395	3.44718	1.71516	1	2.52167	1.81169	1.45593	1.05373	3.50937	3.19536	3.07945	2.52908	2.40155	2.86443	1.70591	2.04852	4.08905	4.48072	1.54624	1.26941
A630001G21Rik	2348	1	87606220	87606607	2.28446	12.7265	11.6049	0.886694	1.1927	16.9344	0.391844	3' U	26767	NM_177055	NM_177055	1.45925	0.545226	11.0361	10.8919	23.7859	27.0728	14.5686	16.4988	42.8369	39.4989	13.4587	15.2858	35.8783	29.7468	17.6004	18.9745	32.4228	33.4166	19.8208	22.2337	40.8838	43.4649	21.2876	21.6296	40.1474	42.4891
Abcc1	34749	16	14367040	14367373	15.5869	17.4314	11.9503	2.9197	1.54012	22.0622	1.59385	intr	5556	NM_008576	NM_008576	1.84617	0.884535	180.503	156.099	526.021	558.901	258.804	235.58	565.083	564.551	207.472	191.748	586.751	378.282	225.299	219.987	404.645	541.99	271.298	265.438	416.957	457.891	199.451	208.315	448.373	490.518
Abcc3	15870	11	94231984	94232338	14.1789	25.2419	29.7093	5.00832	1.59364	40.2098	1.07093	intr	22129	NM_029600	NM_029600	1.35344	0.436633	19.9252	17.2328	22.4961	40.0263	21.4584	19.4121	38.1884	62.4184	14.5049	11.8767	27.8996	28.699	16.4423	16.2303	18.3288	31.5817	28.3302	24.2018	33.4718	52.6394	20.3692	16.7057	21.0289	41.1421
Abcc4	29952	14	119073925	119074268	27.6875	45.3336	25.5241	7.00307	2.84092	36.6313	1.32633	intr	2056	NM_001163675	NM_001033336	1.43517	0.521219	33.5456	32.1974	35.1359	84.6887	33.6209	29.9	29.2489	54.3291	27.1538	28.5976	24.9361	58.0637	33.5574	32.0095	28.2639	39.8387	26.2278	27.2055	20.236	42.6785	29.6364	31.6473	21.7572	43.2973
Abcc5	35038	16	20426217	20426531	4.8137	9.41113	8.14716	2.54995	1.14332	10.6351	1.20735	prom	93	NM_176839	NM_013790	1.30537	0.384461	74.6936	69.9893	191.456	313.542	71.7255	62.6457	162.626	213.418	54.4488	53.5978	153.735	171.6	49.1927	42.9863	79.9036	123.021	55.2599	46.9892	76.5322	102.968	51.6772	48.117	83.1185	105.531
Abhd17c	79338	7	91427697	91428151	25.6922	27.6633	18.2819	5.41684	2.03337	27.0316	0.334016	intr	-127521	NM_133722	NM_133722	1.4786	0.564234	46.1624	49.0642	102.204	66.3359	53.1653	48.0791	100.586	59.5722	46.9355	46.6172	87.056	42.0784	48.5493	49.1608	77.8242	71.032	47.9518	52.2717	89.4151	69.4157	58.2727	64.0774	125.179	87.2111
Ablim2	66649	5	36097873	36098211	2.19376	6.97349	31.452	1.01524	0.75867	31.9863	2.24325	Inte	-2487	NM_177678	NM_177678	1.01699	0.0242999	2.00361	1.50727	1.60189	2.46822	1.84364	1.81573	2.60911	3.99602	1.85594	2.29871	2.2538	2.07465	2.54423	2.3721	1.9242	2.52908	1.70077	1.31074	2.05886	1.26213	2.41929	2.27343	2.27457	1.26941
Acp2	51364	2	91046384	91046738	19.4154	30.3102	30.3516	2.10026	1.30388	30.0689	1.4993	intr	3492	NM_001357067	NM_007387	0.990684	-0.0135029	63.3671	61.112	99.7962	159.828	59.4223	61.1307	95.5801	147.056	58.9187	58.7927	82.0409	132.322	52.0882	53.2771	73.8963	111.706	65.5713	70.7088	94.5329	138.618	58.6902	59.493	84.0289	140.015
Acpp	90174	9	104241244	104241728	21.6249	18.6801	21.0248	3.42678	1.69541	21.3026	1.25325	Inte	-1434	NM_207668	NM_019807	1.01321	0.0189376	132.903	118.434	215.531	605.979	77.4904	68.1227	128.835	245.176	120.832	118.046	180.293	424.814	40.6995	40.2421	53.5639	108.647	72.2787	69.673	68.4143	95.8907	57.6883	53.805	82.9364	134.088
Acsl1	83270	8	47554507	47554864	12.7017	12.712	10.5099	1.60201	0.574634	12.0434	1.69909	Inte	-1705	NM_007981	NM_007981	1.14591	0.196493	124.157	132.765	742.273	1348.61	117.915	128.253	562.044	856.663	83.4557	82.4942	291.539	755.886	100.024	107.063	347.344	478.38	71.0773	82.4133	160.182	199.956	79.7291	84.9617	285.41	443.64
Acss2	54010	2	155343680	155344214	24.9407	24.3096	33.3217	6.85444	2.68916	31.8933	0.993918	exon	168	NM_019811	NM_019811	0.957134	-0.0632074	39.2805	27.5051	80.0198	149.077	43.5337	30.7158	88.9648	136.12	32.0992	23.5651	72.1245	117.411	31.1124	24.3257	42.7046	67.0564	42.5459	36.8384	59.7669	72.8233	36.3154	28.2515	55.6243	69.1607
Acta2	46366	19	34344611	34345076	37.1053	55.4553	32.6424	2.58285	1.87497	21.0958	1.63057	Inte	-14981	NM_007392	NM_007392	0.646269	-0.629793	2.5771	2.14137	2.80567	3.46282	1.49213	2.16532	3.32427	2.64781	1.95105	1.32468	2.36778	3.25676	1.64343	1.41163	1.57763	2.52908	2.50166	2.13937	2.41182	7.02897	1.6679	1.59427	2.09249	3.15528
Actn1	20064	12	81318656	81319063	4.41448	25.5852	20.1137	0.843122	1.63813	21.7431	0.931471	intr	42498	NM_134156	NM_134156	1.08101	0.112382	284.304	288.498	576.408	753.961	462.262	461.653	810.92	1142.48	514.185	512.692	890.968	1284.07	388.73	399.596	693.457	960.959	562.72	562.503	1042.39	1079.66	519.126	517.674	851.864	1249.71
Acvr1b	33983	15	100995388	100995759	36.6672	25.6973	11.6456	1.23325	1.38237	12.9391	1.02186	Inte	-8929	NM_007395	NM_007395	1.11107	0.151949	18.2047	21.7982	35.3078	54.0691	22.6535	21.6262	29.2489	47.7379	24.4908	23.0781	29.2674	38.8813	28.4744	24.8746	27.9173	44.1201	31.1333	27.4127	27.2951	37.6981	30.6382	28.1666	36.3237	54.3431
Adam17	18434	12	21379304	21379678	21.7323	25.5852	19.3044	3.67006	3.01683	23.2152	1.41912	prom	2	NM_001291871	NM_009615	1.20259	0.266141	115.698	114.249	265.66	378.878	110.393	113.337	257.922	304.197	106.281	102.3	236.372	301.041	126.34	121.745	222.693	256.663	102.212	113.28	167.594	229.052	110.035	118.241	237.887	248.588
Adamts4	5388	1	173180531	173180944	9.04596	34.2427	27.8051	1.9387	3.72538	29.6141	2.20305	5' U	478	NM_172845	NM_172845	1.06506	0.0909315	1	1.38046	3.40757	2.8708	1.21091	1.3496	3.50306	1.749	1.0951	1	3.96352	3.14929	1.38606	1	3.7726	1.30582	1.30033	1.31074	2.23534	1.26213	1.08349	1.16979	2.45665	4.50233
Adar	57556	3	89518802	89519202	7.77141	8.53108	8.66948	2.28767	0.769291	10.3313	1.32688	prom	58	NM_001038587	NM_019655	1.19169	0.253005	150.251	143.798	166.262	298.197	156.02	157.62	223.415	366.365	145.939	141.261	208.104	296.662	177.428	164.28	148.294	142.287	158.974	165.38	139.005	137.569	172.985	167.565	143.933	143.518
Adgb	6787	10	10176788	10177166	8.37461	10.7959	12.3323	2.42082	0.949742	14.2455	0.60176	intr	15135	NM_001127353	NM_172547	1.15513	0.208061	1.14337	1.63409	5.12726	5.09681	1.98425	1.11653	4.93339	6.84224	1.28531	1.48702	3.05167	6.29264	1.06434	1	1.34658	3.44653	1.30033	1.31074	3.82363	4.40768	1.41744	1.59427	2.82081	5.84938
Adhfe1	57	1	9537769	9538214	1.92262	5.692	18.0129	1.28521	0.921997	13.7892	1.1927	prom	-37	NM_001357378	NM_175236	0.765517	-0.385493	4.72769	4.29728	6.58899	8.4832	4.30427	3.68025	8.15161	9.38885	3.28251	4.24678	4.98935	5.59412	4.02411	4.70467	5.1589	6.19888	3.60287	4.62527	8.94147	7.2911	3.7551	4.05624	4.8237	5.31056
Adora2a	9168	10	74780219	74780637	10.6434	26.2585	26.5205	2.73645	3.19004	41.5429	1.63253	prom	83	NM_001331095	NM_009630	1.56645	0.647496	34.1191	44.7524	86.6406	87.933	50.4235	51.9247	104.341	125.934	44.5579	51.3251	124.898	78.0522	53.2463	66.8609	95.0374	105.283	57.5624	69.7766	126.475	117.647	58.3562	64.5019	106.061	136.783
Adora2b	13963	11	62009499	62009853	2.01405	11.4284	10.7596	2.10026	1.01413	19.5742	1.07093	intr	-52810	NM_007413	NM_007413	1.81924	0.863336	7.02165	8.4823	16.9071	17.0084	9.71765	11.0218	13.6941	17.9275	8.41816	8.30525	13.9939	7.47475	7.6273	7.58609	12.0904	13.5385	5.50497	5.45391	9.64738	7.55322	10.2672	11.3573	19.026	27.4022
Ago1	63705	4	126145754	126146102	10.4897	10.6146	12.5787	3.77992	2.65273	12.8347	0.653636	prom	-101	NM_001317173	NM_153403	1.02035	0.0290666	83.4393	88.1244	110.716	168.756	85.0832	87.9332	125.08	162.186	106.661	97.754	133.902	160.881	114.372	109.808	127.5	179.903	126.438	126.952	161.771	169.811	107.948	112.807	127.182	192.281
Ago3	63699	4	126092973	126093358	5.03711	9.41172	9.15492	2.3768	1.46532	14.0949	2.16633	intr	13620	NM_153402	NM_153402	1.5396	0.622558	57.2021	45.1329	126.365	152.416	67.0854	74.8816	167.633	179.563	75.9425	70.8058	149.974	166.093	77.3749	65.7632	120.684	126.996	103.513	99.5039	170.242	149.889	97.5121	101.177	154.494	168.303
Agpat4	38222	17	12367176	12367582	30.4858	25.7349	21.7035	5.63466	2.27377	33.9288	1.86753	intr	55229	NM_026644	NM_026644	1.56329	0.644584	12.0397	12.16	23.184	25.4625	17.662	17.8972	32.8247	25.2678	14.9804	15.7728	27.7857	18.5436	11.4879	13.4861	17.7511	21.1839	19.9209	17.2619	21.8243	23.5431	14.859	13.1401	29.9509	25.2469
Agrn	65530	4	155571638	155572217	21.7217	38.7038	46.0487	7.60581	4.2517	55.8732	1.04762	prom	-331	NM_021604	NM_021604	1.21335	0.278995	21.6457	18.8814	49.1513	133.921	18.1541	19.1791	75.198	185.555	16.5972	19.182	65.5135	124.611	14.1259	15.1326	39.5854	51.7656	15.1156	16.5369	56.7668	63.911	15.2764	15.9416	48.1589	64.8501
Ahrr	24755	13	74397335	74397694	12.1543	11.7592	12.8267	2.54894	1.28572	9.65081	1.26722	intr	32264	NM_001317351	NM_009644	0.752402	-0.410424	13.4734	15.3305	14.1556	33.4193	8.24128	6.71009	4.39702	11.1865	11.5566	11.7144	10.3465	16.7167	2.93028	3.46978	3.3105	4.05817	5.8053	8.56128	7.35318	10.6988	3.0872	2.44322	1.54624	3.96351
AI314180	61648	4	58924924	58925308	10.249	14.3834	15.6927	5.95748	0.667788	15.0013	1.77707	prom	-314	NM_001355696	NM_172381	0.955939	-0.0650099	159.714	159.904	252.419	391.618	150.325	159.717	220.197	247.572	137.19	131.521	202.177	250.587	165.331	174.434	164.468	210.179	178.196	179.571	153.3	215.159	144.098	162.981	156.861	203.057
AI987944	77849	7	48648394	48648732	18.5626	19.047	16.1465	2.19968	1.21387	16.4254	0.672974	prom	67	NM_183167	NM_183167	1.01727	0.0247061	12.8999	11.5259	32.5563	41.4235	13.8656	13.3524	43.9097	40.0981	12.6979	11.7144	43.7431	83.5866	16.5709	15.5443	46.0548	53.2946	17.7185	18.1942	52.0019	38.7466	16.1113	18.4885	39.9653	54.0737
Ak4	62630	4	101091885	101092291	16.0858	17.5032	24.924	2.25386	1.51584	20.4601	1.68078	prom	162	NM_001177604	NM_009647	0.820899	-0.284723	20.2119	22.3055	25.5056	45.023	11.8268	13.2359	10.2971	20.6239	15.2657	15.1235	11.6003	12.4181	9.36456	11.1536	7.58493	22.4072	5.8053	5.86822	3.2942	8.07748	7.76252	8.5557	6.82659	12.854
Akr1b8	71959	6	34317975	34318316	16.2248	18.2604	10.6696	4.02523	0.751995	10.2827	0.667053	exon	14000	NM_008012	NM_008012	0.963732	-0.0532965	3.15059	3.66319	6.67498	22.3839	3.24972	2.74799	3.68185	10.1379	2.71188	2.46105	4.0775	7.60908	1.77211	1.82326	2.8484	2.8349	2.50166	1.82863	2.58829	4.93193	1.50093	1.50937	1.36416	3.42469
Akt3	5719	1	179213295	179213623	2.1737	6.32806	6.75949	2.61548	2.18904	13.8718	0.693491	Inte	-34561	NM_011785	NM_011785	2.0522	1.03717	42.0046	45.2597	59.8134	84.3571	44.5883	49.7106	50.3461	78.2973	43.4167	38.6626	50.6959	120.366	50.93	54.6492	63.7301	77.76	43.6471	48.4393	48.8253	62.076	37.9852	44.4665	57.0809	73.2018
Alas1	90227	9	106147123	106147451	9.12954	8.79493	11.4391	0.697461	0.62544	12.2174	0.693491	intr	2774	NM_001291835	NM_020559	1.06803	0.0949545	378.787	373.086	841.671	1789.7	276.169	260.401	581.175	1327.19	178.465	190.774	474.821	1013.48	160.57	171.415	385.699	1023.96	222.144	228.149	329.953	782.144	115.712	124.778	278.855	734.064
Alcam	36678	16	52417273	52417581	6.1112	6.51053	4.79895	0.74275	1.49862	11.2488	1.23087	intr	35767	NM_009655	NM_009655	2.34402	1.22899	69.6755	62.1266	130.235	269.519	86.6299	74.1824	188.551	325.769	76.9886	71.4551	203.773	416.754	58.2651	60.412	124.612	220.576	80.9883	70.6053	175.536	177.937	84.2375	79.7831	173.248	286.844
Alpk1	59068	3	127483110	127483498	18.7431	26.4755	37.2156	2.80063	1.85053	37.5469	2.54042	5' U	141	NM_027808	NM_027808	1.0089	0.0127847	19.9252	18.2473	27.3113	40.121	18.7868	20.8105	28.3549	50.1347	24.6811	19.0196	34.3966	58.6011	19.1447	18.1513	28.2639	30.6642	19.9209	18.4013	29.5893	31.407	24.7106	22.9879	38.6907	40.0644
Alpk2	43880	18	65539799	65540113	43.3233	52.8816	15.9322	3.64279	1.63331	20.0737	1.20735	intr	13586	NM_001037294	NM_001037294	1.25994	0.333359	7.88189	9.8773	17.0791	13.1247	10.1395	10.4391	22.6336	10.8869	8.32306	10.091	13.424	11.3166	16.6353	14.8582	26.0689	27.3002	10.4104	11.9794	13.8828	10.9609	7.17811	9.31976	14.1098	15.5481
Amn1	76578	6	149142096	149142446	77.0011	46.1357	30.0488	4.57534	2.19797	30.0547	1.2998	Inte	-5037	NM_001113424	NM_001113424	1.0002	0.00028458	3.15059	3.79001	6.07309	7.86749	4.93701	5.07864	7.07887	8.04065	4.42377	3.9221	7.04102	5.59412	6.08308	4.56746	6.77625	8.03378	5.60508	5.76465	4.35307	6.50471	4.84045	6.09373	5.7341	8.54347
Ampd3	80418	7	117941217	117941557	16.9436	10.8643	14.8811	2.52317	1.8101	17.1882	1.11503	intr	25269	NM_009667	NM_009667	1.15503	0.207936	10.606	10.1309	96.0989	148.722	13.3031	12.0706	75.198	91.9292	10.0349	7.49356	64.9436	84.2583	5.76136	5.52794	20.4082	46.2609	12.4126	11.4615	36.4719	36.3874	8.84787	10.4234	28.6763	43.0279
Ankrd33b	30846	15	31278830	31279179	20.429	35.7845	26.7142	3.93296	1.46952	35.882	0.869017	intr	18509	NM_001357923	NM_026153	1.34318	0.425653	33.4022	39.8065	93.1754	67.1647	50.0017	49.7106	96.1164	85.0383	50.6446	47.4289	120.681	69.2669	43.6593	52.8654	89.3767	81.124	51.4557	53.3075	109.886	93.2694	55.5176	54.9087	94.5896	91.7911
Ankrd37	83244	8	47085318	47085645	27.5596	22.8076	23.296	3.67287	1.88206	22.7223	2.08684	prom	-278	NM_001039562	NM_001039562	0.975376	-0.0359696	7.59514	6.19956	9.68444	15.7533	6.06186	4.14638	5.11218	13.8829	3.28251	3.9221	4.30546	7.20609	4.28148	2.92094	3.7726	12.3152	2.70188	2.34653	1.88239	3.88342	3.25417	2.35833	3.36705	5.04115
Anxa3	68140	5	97223297	97223625	5.73857	10.4038	7.6261	1.56929	1.09452	9.54482	1.61815	intr	1057	NM_013470	NM_013470	1.2516	0.323773	123.297	137.457	174.259	267.577	83.3256	88.1663	140.635	224.054	82.3145	69.9941	155.559	182.615	83.1657	88.6773	148.988	236.479	103.813	109.033	208.89	273.09	72.1317	66.2847	129.003	240.236
Aoah	22370	13	20889724	20890110	6.13231	10.2987	10.8985	2.22248	1.19579	11.3549	0.589288	intr	3935	NM_012054	NM_012054	1.04187	0.0591783	21.2155	19.1351	29.2889	53.2166	14.7795	17.7807	20.3094	40.2479	16.6923	13.9871	17.4133	42.2396	9.4289	9.64424	12.2059	23.3246	21.5226	25.5483	25.1774	37.1738	13.8571	14.6682	17.5694	46.2608
Ap3m2	82621	8	23918340	23918706	35.6097	41.9081	35.4142	7.18804	3.64327	45.1642	2.27879	Inte	-2397	NM_029505	NM_029505	1.27531	0.350853	28.3842	28.3928	33.5021	62.7364	27.9263	27.3363	37.1156	55.5276	27.7244	27.1366	33.3708	66.446	32.1419	28.442	38.1991	61.5517	35.7383	31.763	42.6486	43.9892	30.5547	29.6947	27.948	39.795
Apobec3	32912	15	79730053	79730410	28.5988	20.3983	24.6824	5.44683	1.58024	27.9454	1.27431	intr	4779	NM_001347041	NM_030255	1.1322	0.179129	90.0344	96.748	94.3792	148.722	110.674	123.825	157.978	227.799	100.289	88.663	128.659	239.357	194.35	195.976	222.693	225.469	197.217	197.801	205.184	258.411	138.254	148.039	180.168	213.834
Apol7c	32668	15	77372284	77372662	10.5626	20.2888	18.9497	1.36171	1.49245	19.3253	1.20352	Inte	-8728	NM_175391	NM_175391	1.01982	0.0283173	22.3625	31.8169	265.918	113.366	96.613	100.169	391.299	249.52	67.7635	62.5265	371.212	326.403	52.9246	76.74	283.459	97.9439	131.244	147.047	747.145	455.007	65.9536	66.3696	279.22	208.715
Arg2	19955	12	80233128	80233493	8.43848	11.7587	19.9361	0.626759	1.12408	15.4391	0.415461	intr	1536	NM_009705	NM_009705	0.774427	-0.368798	3.43734	4.93138	8.56664	8.53056	3.24972	3.21412	6.90008	6.54264	3.0923	2.78573	3.27963	3.82095	1.83646	1.68605	4.2347	5.58725	1.90099	1.72505	2.05886	3.35916	2.33581	1.93385	3.91329	5.31056
Arhgap22	27554	14	34119170	34119542	15.2561	25.4391	19.561	2.76734	1.65439	24.4621	1.01911	intr	89347	NM_153800	NM_153800	1.25056	0.32257	20.7854	21.1642	43.8203	52.3878	47.6816	44.117	67.8676	103.464	44.3677	48.5653	65.9695	76.8432	43.5949	43.1235	60.7265	87.2403	55.9607	55.0684	110.945	134.686	81.3154	63.3982	73.104	112.536
Arhgap28	40853	17	68487625	68487963	29.9533	41.945	26.238	4.23016	2.57948	26.4288	2.24325	Inte	-134346	NM_172964	NM_172964	1.00727	0.0104509	9.17224	8.4823	34.19	27.9253	5.00731	5.54476	14.7669	16.1299	3.47272	3.9221	11.1444	7.55535	11.0375	12.8001	41.2027	39.5329	8.00773	7.42191	34.7071	25.9023	4.84045	4.9052	10.8324	16.3564
Arhgap30	5406	1	173320248	173320656	40.4018	45.0093	37.76	4.90616	3.26823	37.6503	1.67254	intr	1361	NM_001005508	NM_001005508	0.997092	-0.00420097	7.3084	2.77546	4.18143	5.07313	3.39032	5.42823	9.04556	5.79363	4.99439	4.40912	4.64741	4.76126	7.30559	8.54656	7.0073	8.95123	6.20575	5.45391	3.2942	5.45619	6.76067	7.79164	6.64451	7.19642
Arhgap31	36237	16	38701531	38701893	3.38761	10.1069	13.3485	1.26391	1.70009	20.0642	0.837809	intr	11436	NM_020260	NM_020260	1.5031	0.587939	173.191	162.567	450.871	351.739	173.806	179.994	460.134	309.59	235.148	245.482	438.917	336.424	179.744	170.18	341.915	302.841	180.999	189.721	372.484	239.537	185.675	181.148	342.948	318.365
Arhgef3	27255	14	28011994	28012407	9.46027	12.3512	9.22249	1.66175	0.993435	11.4211	1.10153	intr	-38995	NM_027871	NM_027871	1.2384	0.308476	24.5131	25.8564	42.8745	39.9316	17.9432	19.9948	43.0157	35.0048	13.3636	11.552	27.7857	30.2573	33.4931	35.577	54.8347	54.2121	10.0099	12.1866	24.4715	26.9508	21.0371	20.526	55.9884	41.1421
Arhgef40	28065	14	52583353	52583728	3.65042	18.3873	12.8858	0.915068	1.64115	16.5858	0.202191	Inte	-20967	NM_001145922	NM_198249	1.28714	0.364164	58.4924	60.9852	146.572	145.833	100.269	101.218	197.848	185.405	89.7326	93.2085	179.837	122.059	114.308	113.101	258.505	234.338	191.51	188.478	334.189	282.527	131.659	135.644	217.312	232.154
Arhgef9	92545	X	92444505	92444847	6.08737	14.6068	8.14504	1.00336	0.749796	6.713	1.55191	Inte	-82798	NM_001290384	NM_001033329	0.824183	-0.278964	10.4626	13.0478	16.3912	26.1492	7.32733	7.29275	10.1183	6.54264	9.74963	6.8442	12.3982	17.8451	18.0508	21.4443	27.4552	38.9213	18.8197	20.5765	22.7067	25.6401	8.93135	8.98018	8.6474	15.5481
Arid5b	9013	10	67738101	67738465	4.62257	13.2407	18.5853	1.09984	1.40896	19.7246	0.208301	intr	3191	NM_023598	NM_023598	1.0613	0.0858331	27.8107	22.686	52.8487	51.9615	18.0135	18.1303	47.6643	42.6447	7.75243	10.578	30.1793	56.1831	21.3323	24.4629	39.7009	36.4747	18.8197	21.0944	24.295	31.407	14.0241	12.8854	32.5	32.7904
Arl5c	16195	11	97857247	97857619	27.5223	47.5683	50.8891	5.84217	3.86024	62.9506	3.26115	prom	54	NM_207231	NM_207231	1.23702	0.306865	38.707	48.0497	173.657	123.218	86.208	94.3425	220.376	175.219	84.0264	82.1695	214.145	129.689	51.5091	70.84	194.042	156.049	91.8002	104.683	257.421	196.548	90.666	114.76	249.176	184.199
Arnt2	79342	7	91486454	91486782	56.777	61.2427	50.6095	4.53349	3.909	59.8142	0.693491	intr	71930	NM_007488	NM_007488	1.18188	0.241079	2.14698	2.26819	4.61135	3.77068	2.33577	3.21412	3.68185	3.09721	1.76084	2.13637	2.8237	2.7463	3.31634	4.01862	5.85205	5.58725	5.50497	6.69686	13.5299	13.5822	3.58813	3.20728	5.91618	5.31056
Artn	63247	4	117655300	117655656	10.5744	12.056	16.1285	2.24911	1.29656	14.8913	1.27789	intr	-53110	NM_001284191	NM_009711	0.923292	-0.115141	1.14337	1	1.77386	2.82344	1.14061	1	1.35758	1.2996	1.38042	1	1.11398	2.39704	1.12869	1	1.4621	1	1	1.10358	1.35295	2.04852	1.08349	1.25469	1	1.53882
Asap1	32066	15	64114677	64115005	1.82591	10.2965	7.10613	0.697461	1.87632	14.8899	1.84931	intr	29394	NM_001276462	NM_010026	2.09536	1.0672	206.31	208.475	351.731	361.662	229.557	240.358	448.691	464.784	284.507	305.061	448.833	556.055	241.063	263.071	438.609	460.337	263.69	294.544	547.02	480.958	248.041	274.788	540.87	511.262
Asb13	21704	13	3699969	3700339	23.4318	22.439	13.8282	2.7823	1.80194	16.8099	1.02462	Inte	66876	NM_001267724	NM_178283	1.21563	0.281702	11.3228	10.2578	10.2863	18.0266	11.2643	12.4202	10.6547	23.7697	10.5105	8.95461	13.196	29.0483	15.3484	15.1326	10.5886	12.3152	14.0144	11.8758	9.4709	7.2911	16.8627	15.5171	10.6503	11.2376
Ass1	49217	2	31303027	31303376	16.8335	13.9106	9.12191	2.94972	1.02866	11.4822	1.73803	Inte	-22588	NM_007494	NM_007494	1.25875	0.331994	126.451	127.819	214.328	453.828	132.327	128.953	188.909	337.153	69.2851	82.9812	115.437	166.119	167.133	167.848	183.876	291.832	104.214	115.559	96.6506	158.015	89.4137	94.47	118.624	171.536
Atat1	39683	17	36046927	36047285	34.0953	21.7171	21.2787	3.83408	2.43537	16.4406	1.69434	prom	-86	NM_001347378	NM_028476	0.772629	-0.372152	3.58071	4.4241	7.27687	7.79645	4.8667	6.59356	11.0123	8.78965	6.42096	5.05847	9.6626	8.71059	6.46914	4.97909	8.50913	8.95123	8.10784	7.0076	8.58852	9.126	8.93135	8.04633	8.6474	7.19642
Atp10a	78414	7	66071714	66072066	0.243059	4.79723	4.03758	0.324953	0.874195	10.3171	0.646208	intr	158318	NM_009728	NM_009728	2.55527	1.35347	16.6276	20.1496	25.1617	34.5323	17.5214	15.9162	24.4215	40.8471	13.2685	11.552	22.4285	40.2515	26.2867	23.9141	27.2242	27.3002	19.12	20.9908	18.6477	18.8248	13.6067	17.3848	14.6561	15.8175
Atp13a4	35549	16	29496925	29497310	12.6668	11.6047	13.2894	1.63405	1.1989	11.4928	0.590819	intr	44451	NM_001164612	NM_172613	0.864809	-0.209547	1.28675	1.25364	8.56664	8.95682	1.91395	1.69919	6.5425	7.59124	1.57063	1.16234	6.47111	5.83591	1.70777	1.96047	5.04338	5.58725	1.20022	1.5179	1.88239	1.52426	1.58442	1.0849	3.36705	2.88587
Atrnl1	47544	19	57897841	57898254	22.9256	28.706	13.9026	1.80023	1.61433	20.5176	1.28511	intr	212524	NM_181415	NM_181415	1.47581	0.561511	51.3238	51.4738	42.5305	109.246	38.4016	34.7944	36.2217	78.4471	50.9299	52.9485	45.7947	58.1175	39.7987	43.1235	42.8201	108.342	51.5558	53.1004	54.1196	77.2795	33.3933	37.9296	36.8699	58.3843
Atxn7l1	18804	12	33844367	33844537	20.6343	23.3842	8.02575	3.36422	2.11178	12.0317	0.89202	intr	11901	NM_028139	NM_028139	1.49914	0.584133	57.7756	64.1557	112.178	124.97	58.2975	68.4723	129.729	122.638	53.1173	54.2472	103.697	193.227	71.8414	77.1516	113.868	132.501	67.173	71.4339	123.299	95.1043	63.0315	70.1899	99.8699	115.499
AW112010	45409	19	11119486	11119865	11.5882	11.8813	13.6498	4.52705	1.48851	19.6047	0.800229	Inte	5380	NR_102366	NM_001177351	1.43627	0.522325	133.906	154.831	191.456	383.638	201.928	209.826	235.394	355.879	176.183	161.878	164.336	344.753	246.468	271.716	334.174	400.397	368.205	356.795	362.778	337.836	242.865	230.558	232.789	380.06
AW146154	77852	7	48755214	48755552	4.21878	9.99187	15.8101	1.01524	1.51734	16.5489	0.897298	prom	-123	NM_001033530	NM_001033530	1.04673	0.0658865	1.71686	3.40955	4.26741	5.00209	2.8982	3.21412	3.86065	4.14582	2.61678	2.46105	6.47111	6.5613	3.7024	2.92094	4.35023	7.42215	4.40376	4.93601	9.4709	8.33961	3.25417	3.46197	6.09826	4.77174
B3galnt1	56916	3	69461671	69462072	15.0773	12.2822	12.6174	1.56885	1.02316	14.2612	0.945408	Inte	-58990	NM_020026	NM_020026	1.13028	0.176685	4.72769	4.17046	2.54772	7.39387	4.37458	7.29275	4.21823	8.93945	7.56222	8.14291	6.47111	9.38225	4.47451	4.15583	4.00365	6.5047	11.1112	11.7722	10.8827	12.0094	6.34323	6.17863	4.8237	12.5846
B4galt4	36242	16	38731010	38731360	37.482	41.4116	31.8355	4.08513	2.49104	35.0638	0.433267	Inte	-11187	NR_152434	NM_019804	1.10141	0.139349	2.29035	3.79001	2.89166	4.95473	3.60124	3.79678	6.00613	7.74104	4.13845	4.40912	8.29482	10.8868	4.21714	5.25351	4.6968	7.42215	6.40597	6.38612	7.35318	9.126	3.7551	4.14114	5.55202	8.27406
B4galt6	42405	18	20940894	20941274	14.2595	10.1836	10.4722	2.10706	2.02445	12.8523	1.19719	Inte	-36179	NM_019737	NM_019737	1.22728	0.295468	37.56	39.1724	78.0421	95.2504	40.3701	39.9218	69.6555	67.212	32.765	27.4612	50.468	67.1445	37.4823	35.577	45.5927	48.4016	40.0431	40.2565	49.5312	70.4642	32.0575	35.128	45.2456	59.4619
Batf	20428	12	87005163	87005517	2.73911	11.3291	9.63544	2.58494	3.33215	27.2389	1.28511	Inte	-22330	NM_016767	NM_016767	2.82695	1.49924	13.7602	13.0478	20.1745	25.5572	16.5371	17.3145	36.9369	53.1307	15.3608	17.3962	32.5729	35.0932	16.764	16.0931	25.9534	40.7562	16.3169	17.7798	41.9427	38.4844	15.9443	16.5359	35.5954	54.6125
Baz1a	19314	12	56117385	56117770	10.2964	12.7012	5.31576	3.41665	1.46532	10.1917	1.77246	Inte	-30255	NM_013815	NM_013815	1.91727	0.93905	90.7513	98.6503	191.026	137.142	88.9499	105.646	216.442	159.639	108.373	114.15	238.993	290.564	105.814	116.943	183.068	138.923	90.9993	96.6036	175.006	137.569	116.213	118.665	218.222	168.573
Bbs12	55972	3	37212348	37212694	111.768	99.947	48.7982	6.44647	4.595	54.169	1.09569	intr	1045	NM_001255992	NM_001008502	1.11006	0.150639	2.14698	3.53637	4.61135	5.78356	4.23397	3.79678	4.03944	6.39284	3.66293	3.75976	4.87537	4.06274	6.21176	4.15583	6.77625	7.11633	5.8053	3.58948	9.29443	9.91238	6.67718	6.09373	5.00578	10.9682
BC035044	75724	6	128841044	128841443	61.0405	89.1396	60.8385	4.87348	2.69927	72.8143	0.950147	prom	-102	NM_001254946	NM_001254946	1.19685	0.259237	16.4843	14.1891	59.1255	44.2652	15.5529	17.8972	81.6344	52.6813	11.937	9.92864	59.1306	55.5383	33.3644	38.4584	80.5968	47.7899	31.7339	37.8742	115.004	85.6677	19.7848	22.0541	56.5347	54.6125
BC064078	75735	6	128944347	128944702	4.33809	7.63053	9.92857	1.93324	1.01127	14.463	1.70866	intr	1546	NR_015455	NR_015455	1.4567	0.542704	1.86024	2.01455	2.46174	3.8654	1.98425	1.93226	2.7879	2.19841	2.23636	3.11041	1.79787	4.06274	2.60857	2.78373	4.92785	5.28143	4.30365	4.52169	5.41193	5.45619	4.08905	2.52812	4.09537	2.88587
Bcl2a1b	89710	9	89093911	89094249	38.1377	24.6674	24.2197	3.04572	1.36561	28.4048	1.57027	prom	-31	NM_007534	NM_007534	1.1728	0.229951	48.5997	53.2493	80.7936	74.9321	44.9398	54.0223	85.9254	92.9778	43.5118	58.7927	90.5895	121.549	46.7477	54.7864	90.994	83.8763	47.3512	60.9724	89.768	88.2889	41.3247	47.0983	86.578	98.5263
Bcl2a1d	89690	9	88626600	88627026	29.7909	27.7474	21.6187	4.02759	0.963119	27.1425	0.889926	prom	-125	NM_007536	NM_007536	1.25551	0.328278	30.8215	32.7046	53.5365	53.0272	34.0427	37.1251	63.219	69.7586	31.8139	33.7925	59.0166	53.9801	43.981	41.2026	64.4233	66.4448	40.6438	39.3243	67.1789	71.5127	32.141	37.7598	57.0809	84.7864
Bcl2l1	53813	2	152631761	152632089	5.73857	6.97159	8.31938	1.04619	1.25088	10.5629	1.38698	intr	22300	NR_149254	NM_009743	1.26968	0.344463	74.5502	76.9643	331.525	124.26	109.76	114.969	545.774	243.228	83.5508	93.6955	510.041	159.43	86.5759	102.398	370.911	207.732	70.777	80.031	637.377	201.004	101.353	109.157	454.928	252.629
Bcl3	77105	7	20401668	20402048	38.4255	42.2157	54.605	6.77271	2.69927	59.3185	1.99531	intr	6246	NM_033601	NM_033601	1.08632	0.119449	33.8323	37.5238	97.8186	59.6578	31.7227	31.9976	87.8921	82.7913	28.6755	36.3899	105.863	86.8643	51.6378	46.4166	112.482	87.5461	37.9408	33.006	116.24	69.9399	43.0779	45.4853	132.644	99.3346
Bcl9	57957	3	97081800	97082185	8.96309	11.2392	6.79236	1.93115	0.932474	11.6012	0.590819	Inte	-50706	NM_029933	NM_029933	1.70798	0.772291	25.6601	20.6569	75.2906	43.1522	25.1845	27.3363	70.7282	39.1992	17.8335	19.669	64.8297	67.5475	33.5574	39.4188	88.568	50.2365	23.7251	21.3015	50.5901	23.8052	27.5492	28.2515	68.7341	34.1374
Bhlhe41	76401	6	145831509	145831894	13.5558	9.50309	14.4707	1.33695	1.46532	11.4928	1.37858	Inte	-17762	NM_024469	NM_024469	0.794212	-0.332403	26.377	29.5342	37.9733	88.2408	13.3031	9.973	15.8396	54.1793	13.0783	10.7403	19.579	58.5205	8.33508	4.84188	7.12283	21.1839	8.50829	7.0076	8.58852	23.5431	5.8423	5.24478	7.00867	23.361
Birc3	86367	9	7862951	7863512	13.9799	14.7993	6.78946	1.73308	2.28548	7.14313	1.08124	intr	9938	NM_007464	NM_007464	1.05209	0.0732594	76.5574	85.9685	165.746	205.959	98.7924	107.394	183.724	208.924	91.5396	100.838	189.753	231.162	114.05	135.466	192.541	196.111	123.235	127.988	189.478	228.528	100.351	126.136	190	207.637
Blnk	46703	19	41037524	41037875	61.9129	70.9608	43.2442	6.1917	4.38343	48.5214	1.51211	intr	31325	NM_008528	NM_008528	1.12203	0.166116	38.4203	43.9915	89.4781	113.035	33.1991	31.8811	80.3829	93.577	51.881	59.1173	105.179	173.454	50.6726	53.2771	100.236	105.283	50.5547	54.4469	111.298	84.357	48.6716	46.2493	80.7514	86.9417
Blvrb	77316	7	28232488	28232845	12.4621	12.4164	16.4018	2.40302	0.861951	12.5111	0.637157	prom	-330	NM_144923	NM_144923	0.762787	-0.390647	129.462	103.469	167.208	236.294	107.862	85.1364	136.165	234.09	87.6403	77.2993	129.457	259.99	76.3454	71.6632	91.8027	167.67	77.985	74.3341	85.0031	143.074	68.2913	58.9837	94.4075	177.463
Bmp1	29028	14	70919239	70919670	6.41841	19.2631	23.2145	0.928869	1.54691	19.9513	0.527761	intr	612	NR_033241	NM_009755	0.859432	-0.218545	1.86024	2.01455	7.96475	13.4088	1.49213	1.3496	5.46976	6.54264	1.95105	1.32468	8.18084	5.94338	2.93028	1.82326	15.5562	30.3584	5.50497	4.72885	15.1182	15.9414	2.00186	2.44322	8.28323	14.2011
Brca1	16464	11	101412725	101413158	11.2627	27.705	18.2495	1.71707	1.18444	22.944	1.57597	prom	327	NM_009764	NM_009764	1.25724	0.330263	15.0505	15.8378	30.3207	20.0869	18.7868	21.5097	39.2611	11.9355	16.407	13.3378	30.4072	9.8927	34.78	29.8141	54.4881	29.4409	38.7417	43.9854	71.7673	35.3389	22.6234	21.0353	38.5087	18.781
Bst2	83853	8	74061354	74061732	37.1199	25.8729	20.0025	3.17732	1.08542	16.675	0.802346	prom	-207	NM_198095	NM_198095	0.833647	-0.262492	104.802	103.596	98.4205	268.619	96.4021	85.6025	106.844	279.63	57.5873	50.8381	67.3372	168.94	75.1872	66.1748	61.1886	61.5517	48.3523	45.9534	40.1779	47.1347	56.5195	41.3254	42.6965	45.4526
Btla	36410	16	45288521	45288902	13.4735	27.2389	16.1147	2.40175	2.15375	24.9799	0.995036	Inte	64262	NM_177584	NM_177584	1.55013	0.632389	1.28675	1.25364	2.97764	3.84172	1.35152	1.69919	3.68185	3.99602	1.28531	1.81169	2.93769	4.30454	1.57908	1.82326	2.27078	5.58725	1.60066	1.72505	3.2942	11.4852	1.16698	1.76406	3.18497	5.84938
C1s1	75457	6	124492467	124492821	12.6482	10.1365	12.6867	0.646235	1.44876	14.1501	0.856743	prom	-267	NM_001097617	NM_144938	1.11535	0.157496	1.86024	2.14137	2.80567	4.93105	3.32002	3.68025	4.57581	4.74502	1.66573	1.81169	2.59574	2.61197	4.92491	4.84188	5.04338	9.25705	2.9021	2.65727	2.94125	4.40768	3.0872	4.22603	3.91329	8.27406
C230037L18Rik	33457	15	89306541	89306890	10.1328	11.693	11.7282	3.93296	2.05732	11.6018	1.73803	prom	33	NR_077233	NR_077233	0.989227	-0.015626	1.14337	1.50727	1.60189	2.39718	1.91395	2.16532	2.25153	2.04861	1.66573	1.32468	1.68389	2.02091	2.02948	1.54884	2.3863	1.30582	2.50166	1.62148	2.23534	4.14555	1.83488	2.27343	2.45665	3.42469
Cacna1d	27333	14	31179101	31179484	13.0308	13.3187	12.0229	2.53854	1.74078	15.1494	0.98984	intr	-12621	NM_001083616	NM_028981	1.26005	0.333477	13.1867	15.8378	27.4832	29.8198	10.5613	11.4879	19.2366	19.4255	10.986	10.578	18.5532	26.8184	10.7801	9.91866	20.5237	21.1839	12.7129	13.7402	31.1776	14.6307	8.17996	7.36717	12.4711	15.2787
Cacnb1	16200	11	97884098	97884478	13.4339	15.6457	17.3539	2.10706	1.75452	17.0266	1.19719	prom	-347	NM_031173	NM_031173	0.981139	-0.0274705	7.45177	7.59457	13.4678	16.89	8.7334	9.2738	17.4487	24.0694	8.89369	6.19485	15.9316	14.4331	8.5281	6.62562	19.7151	25.7711	10.6106	11.5651	20.4125	31.1448	9.01484	10.5083	18.6618	24.7081
Calcrl	51188	2	84089985	84090385	5.91768	21.5476	11.7962	1.42979	2.43609	16.1753	0.758217	Inte	175238	NM_018782	NM_018782	1.37123	0.455471	34.2625	34.4801	79.7618	55.9399	33.41	32.2307	51.0613	30.8104	29.8167	32.4938	53.7734	26.496	101.31	87.854	59.3402	25.4653	19.9209	18.5049	31.0011	26.6886	136.751	138.87	92.0404	46.5302
Camk2n1	64652	4	138019865	138020240	19.6971	37.8065	33.3515	3.05023	2.32497	42.6332	1.81972	Inte	8990	NM_025451	NM_025451	1.2783	0.354227	2.00361	2.90228	4.3534	2.63399	3.24972	2.86452	3.32427	3.24701	3.37762	2.46105	6.12917	3.25676	2.54423	3.33257	2.3863	2.52908	2.10122	2.03579	5.94136	3.09703	2.66976	2.18854	3.00289	3.6941
Camta2	14464	11	70493464	70493819	36.8738	34.8824	40.515	7.24966	4.62297	50.6791	1.70866	intr	7965	NM_001190376	NM_178116	1.25087	0.322937	79.855	78.8666	106.331	144.246	90.6372	99.2368	118.286	199.336	84.7872	83.3058	107.459	138.125	91.7233	90.1866	108.438	160.33	110.321	115.766	112.357	155.394	98.8479	119.599	121.538	160.76
Car13	55506	3	14641409	14641788	63.5092	68.5958	49.6492	4.37615	1.21788	52.8667	1.20034	prom	-128	NM_024495	NM_024495	1.06481	0.0905893	17.6312	22.0519	37.4574	87.9803	19.6305	20.2279	37.1156	75.1515	17.1678	17.7209	37.702	87.2941	15.9275	20.4838	21.5635	33.7224	22.5238	24.4089	28.7069	31.1448	14.1911	13.9041	18.1156	33.868
Casp1	86295	9	5298975	5299349	18.4534	18.6246	14.1363	1.68211	0.9599	16.4069	1.41912	intr	645	NM_009807	NM_009807	1.16062	0.2149	62.3635	75.4425	103.666	180.999	70.3194	70.1037	104.341	134.922	52.6418	49.377	95.0348	176.382	70.7476	62.3329	95.9616	101.002	55.36	65.5299	74.4145	95.6286	72.7996	68.9164	94.0433	110.111
Casp4	86298	9	5311729	5312093	46.6958	41.4618	29.0493	5.97057	2.11344	27.1786	1.45811	intr	3062	NM_007609	NM_007609	0.935604	-0.0960294	38.1335	41.8356	64.2846	84.4282	39.0343	44.4666	68.7615	79.6455	42.2754	41.4224	71.0986	122.14	12.7104	15.2699	27.1087	20.8781	31.3335	29.07	38.7661	31.6691	10.4341	15.7718	23.7601	24.4386
Cat	51818	2	103324098	103324412	3.45134	8.62687	11.406	1.09284	2.12331	13.1609	0.965882	intr	1055	NM_009804	NM_009804	1.15386	0.206463	178.926	187.677	281.997	454.965	184.774	150.278	239.685	379.697	188.071	167.235	248.112	480.857	267.701	264.718	318.347	591.838	216.438	229.807	266.775	491.181	273.087	249.914	312.904	620.642
Catsperg1	77489	7	29996324	29996702	47.607	44.4865	40.0049	9.68326	4.61303	51.1293	1.80528	intr	2539	NM_001164658	NM_001039721	1.27807	0.353972	6.16142	6.58002	5.9871	6.94393	4.7964	5.89436	6.90008	9.68846	5.75523	7.00654	7.38297	6.53443	4.47451	4.97909	5.27443	7.11633	5.50497	3.27874	5.05897	8.60174	5.67532	5.49946	4.27746	7.73524
Cav1	71445	6	17259200	17259579	1.12872	5.19806	6.4499	0.905411	0.947236	11.7849	0.600172	intr	1750	NM_001243064	NM_007616	1.82714	0.869588	42.2913	36.7628	122.066	276.6	47.0489	35.2605	108.989	193.944	33.8111	34.4418	107.801	234.252	67.7878	60.5492	111.904	134.03	50.4546	47.9214	129.475	137.307	41.9926	40.5613	90.7659	122.234
Cav2	71438	6	17198098	17198469	26.5972	36.8865	34.6304	2.15818	1.93532	39.9425	1.4306	Inte	-32901	NM_001277756	NM_016900	1.15339	0.205882	35.2661	42.3429	49.1513	81.0655	52.8841	47.1468	51.9552	79.3459	53.0222	44.0198	55.0272	57.2309	70.8119	64.1167	71.1237	76.2309	62.6681	57.0364	69.8261	97.9877	50.4249	49.0509	60.3584	82.6312
Cbx4	17614	11	118950318	118950693	13.2328	80.6788	76.102	6.40548	5.19699	109.644	1.61753	Inte	-2955	NM_007625	NM_007625	1.44075	0.526822	11.3228	14.4428	54.7403	14.6403	16.1153	24.0734	56.7826	24.6686	17.8335	26.1625	63.6898	25.2333	22.5548	32.97	56.3365	26.077	23.8252	28.1378	61.7081	21.4461	31.2226	40.3915	57.6271	28.4798
Ccdc50	35521	16	27388861	27389285	17.3535	23.3978	21.0502	6.20477	2.66107	26.2861	0.715299	prom	31	NM_001025615	NM_026202	1.24873	0.320461	288.032	307.013	531.782	660.8	341.41	340.576	664.133	679.898	368.675	346.944	694.806	858.38	335.582	352.67	585.326	631.594	372.81	375.025	635.082	677.817	369.015	405.867	707.474	807.882
Ccdc88b	45100	19	6951448	6951809	10.033	14.1304	23.6215	1.90111	1.13653	22.6636	0.420065	Inte	-18928	NM_001081291	NM_198008	0.959448	-0.0597227	186.954	193.13	384.921	392.376	264.006	261.8	483.019	521.558	226.588	213.989	412.017	363.398	314.028	301.216	478.812	532.204	303.734	269.892	418.545	468.376	302.725	299.747	539.959	545.208
Ccl12	15244	11	81915000	81915378	7.69558	18.9859	17.145	1.81561	1.76381	22.9695	2.60763	prom	-158	NM_011331	NM_011331	1.33972	0.421936	2.00361	3.15592	3.14961	3.3681	1.77334	1.81573	3.14548	4.14582	1.28531	1.48702	1.79787	1.94032	1.06434	1.41163	1.57763	1.30582	1	1.10358	1.17648	1	1	1.0849	2.09249	1.80823
Ccl2	15236	11	81846204	81846804	11.6928	20.8733	27.4771	2.00171	2.05144	29.0112	0.631848	Inte	-2575	NM_011333	NM_011333	1.05583	0.0783806	30.6781	49.6983	55.3422	55.49	33.5506	46.4476	53.3856	74.8519	18.0237	29.4093	40.8935	54.0876	12.1956	28.442	27.6863	62.4691	24.1255	32.0738	32.7659	55.5228	9.43228	22.9031	32.8641	90.1746
Ccl22	84790	8	97258424	97258785	104.912	98.4252	61.1009	12.1988	4.83027	75.7381	0.84013	Inte	-10979	NM_009137	NM_009137	1.23956	0.309824	4370.14	5207.54	10217.9	15435.3	8560.89	9505.27	15310.1	22398.9	9666.39	10285.3	16396.4	25274.2	6162.14	7634.82	13509.1	21571.2	12932.4	14611.9	22199.9	26184.8	8283.84	9023.7	14406.7	24840.3
Ccl3	15372	11	83460016	83460330	2.27062	15.3491	11.0439	1.63925	1.30665	19.8078	0.482941	Inte	2707	NM_011337	NM_011337	1.79355	0.842817	29.9613	69.7357	699.108	358.015	36.1518	79.7759	743.337	505.23	21.2573	45.1562	510.383	569.703	23.8417	57.119	295.358	356.971	16.9176	30.2093	217.008	189.209	16.9462	66.3696	574.919	551.404
Ccl4	15377	11	83475750	83476117	7.61541	26.5525	19.3628	2.02587	2.37565	28.0938	1.65279	prom	-152	NM_013652	NM_013652	1.45092	0.536969	16.6276	22.0519	174.259	68.4909	18.2244	32.4638	191.948	142.412	8.22795	17.2339	135.042	77.488	18.8873	32.1467	89.2612	126.385	5.90541	11.9794	47.4135	54.7364	10.1002	29.1853	225.87	201.71
Ccl5	15345	11	83354422	83354818	20.8131	59.7877	48.3791	5.63252	4.27384	62.7194	1.14881	Inte	-10600	NM_013653	NM_013653	1.29641	0.374527	378.644	446.767	692.745	1159.52	623.047	692.62	1170.83	2587.91	628.881	673.895	1054.08	2125.93	381.909	471.768	762.888	1648.74	1099.31	1186.26	1863.19	2670	765.082	765.824	1240.06	2705.6
Ccnd2	75622	6	127169458	127169796	17.0439	35.3879	30.611	3.21492	2.42774	38.2847	1.57027	Inte	-68561	NM_009829	NM_009829	1.25068	0.322716	526.318	612.646	970.39	1255.55	1006.06	1177.63	1749.21	2715.24	1010.73	1065.94	1726.91	2991.34	904.758	1049.83	1625.51	1794	1441.29	1633.1	2358.73	2473.92	1040.84	1188.43	1797.05	3076.04
Ccng2	68110	5	93668148	93668510	13.0777	21.7687	17.9027	1.73787	1.98344	22.7163	0.628357	Inte	-28270	NM_007635	NM_007635	1.26887	0.343548	30.3914	40.0601	48.6354	71.1668	41.1434	43.8839	63.219	78.1475	42.2754	41.0977	60.8403	72.9745	50.6083	51.0817	68.9287	76.8425	65.7715	62.9404	70.3555	79.9008	50.5918	57.2857	60.3584	56.4984
Ccr9	91221	9	123675101	123675473	83.6402	63.4559	36.9825	7.22584	1.65439	44.4358	1.8344	Inte	-1042	NM_001166625	NM_009913	1.20154	0.264879	1.28675	1.50727	2.1178	2.77608	1.98425	2.63145	2.60911	2.94741	1.47552	1.32468	2.13982	3.04183	1.96514	1.68605	3.54155	2.52908	2.20133	2.24295	2.76477	5.71832	1.50093	2.35833	2.45665	2.61646
Ccrl2	90563	9	110948675	110949065	19.5976	30.1283	14.2852	2.93291	1.44653	16.6971	1.74973	Inte	10878	NM_001302377	NM_017466	1.16884	0.225078	11.1795	24.3346	62.6509	68.4198	8.52249	20.3444	45.1612	61.5196	7.56222	11.8767	40.6656	44.1739	7.69165	17.6024	24.4516	38.0038	6.50608	8.45771	11.7651	14.3686	6.5102	18.9979	28.3121	32.5209
Cd14	42861	18	36886259	36886674	8.17772	13.5633	15.6164	1.92936	1.97729	17.4012	1.09622	prom	2	NM_009841	NM_009841	1.11429	0.156124	60.0695	84.193	215.531	172.569	89.442	91.6622	198.563	178.364	73.1844	91.2605	180.977	91.3778	16.764	20.4838	59.2246	102.225	35.5381	33.4203	84.4737	122.366	36.8163	51.3431	139.199	199.824
Cd1d1	57284	3	86837533	86837905	3.90985	10.8754	12.2256	1.53741	1.65439	15.934	2.24204	Inte	-34457	NM_007639	NM_007639	1.30333	0.382205	15.7674	15.711	36.3396	51.038	40.0888	46.6807	86.283	117.395	31.6237	26.8119	67.2233	95.5152	25.1929	28.9909	61.9972	111.4	38.141	36.5277	76.3557	115.812	54.5158	53.041	92.2225	179.08
Cd1d2	57273	3	86781898	86782226	0.782532	6.54257	4.33301	0.523095	0.62544	12.2174	2.31164	Inte	-8446	NM_007640	NM_007640	2.8196	1.49549	1.28675	1.50727	2.71969	1.89988	1.84364	1.81573	4.93339	3.39682	2.14126	1.81169	2.8237	2.96123	1.25737	1.54884	3.7726	2.52908	2.10122	1.93221	2.94125	2.04852	1.83488	2.10364	4.09537	3.6941
Cd200	36420	16	45379747	45380114	59.136	74.9606	28.3471	3.42839	2.51539	32.0748	1.23959	Inte	29235	NM_001358443	NM_010818	1.1315	0.178238	36.6998	42.0892	79.4179	128.593	13.1625	13.469	49.4522	81.2933	11.0811	13.0131	41.1215	78.9119	77.8896	90.1866	111.789	176.539	23.4247	24.6161	121.534	108.473	12.5213	13.5645	41.604	63.5031
Cd274	46099	19	29459445	29459796	16.0064	23.8541	26.4	3.25879	2.33783	35.2018	1.08008	intr	17693	NM_021893	NM_021893	1.3334	0.415111	361.439	479.867	870.046	1067.19	308.508	464.449	835.057	868.497	238.952	328.762	790.094	1039.65	292.215	528.847	581.629	761.566	290.419	451.88	428.428	418.834	253.468	500.78	594.766	584.272
Cd302	50354	2	60105571	60105934	35.5112	46.131	24.5876	3.15106	0.988988	23.6887	0.626626	intr	16788	NM_025422	NM_025422	0.963439	-0.0537341	18.6348	19.5155	33.3302	61.9312	14.0062	12.0706	20.4881	43.2439	14.0293	12.5261	18.4392	30.5259	14.9624	15.1326	20.6393	34.9456	14.8152	12.6009	20.236	37.9602	10.7681	9.57445	17.5694	35.4844
Cd34	6504	1	196775811	196776249	2.40913	9.39732	7.26838	1.30575	1.17092	10.9598	1.21176	intr	11015	NM_133654	NM_133654	1.50788	0.592521	15.0505	15.9646	22.6681	31.1222	34.9567	40.1549	52.6704	45.1913	40.1831	47.916	53.2035	37.5917	14.319	16.0931	25.2603	29.7468	65.6714	65.2191	86.7679	62.076	26.1299	26.214	32.8641	32.7904
Cd38	66894	5	44260249	44260627	4.30047	10.7028	7.21893	1.36171	0.814065	9.05529	0.802346	intr	390	NM_007646	NM_007646	1.25438	0.326976	23.9396	30.9292	85.1788	246.075	14.6389	14.0516	63.219	152.898	8.13285	10.9027	29.3814	100.7	15.1554	16.5047	39.1233	91.2159	9.6095	8.56128	25.8833	63.911	7.51206	9.57445	28.4942	109.303
Cd40	54492	2	164875030	164875368	12.7407	70.1513	51.6351	3.72254	3.64162	85.2143	1.34595	Inte	-5937	NR_027852	NM_011611	1.65032	0.722744	12.4698	16.8523	260.759	263.007	58.4381	69.6376	546.132	533.393	47.9817	56.0329	472.656	386.637	32.721	54.7864	353.583	293.055	42.7461	66.7728	620.258	292.225	62.3636	91.1591	487.884	451.992
Cd70	40584	17	57283177	57283541	1.64532	13.2407	10.7763	0.785601	3.80419	17.087	1.24981	Inte	5841	NM_011617	NM_011617	1.5856	0.66503	1.43012	2.26819	22.2382	8.41215	2.12486	2.86452	16.376	11.4861	1.57063	2.46105	19.807	4.94933	2.15817	4.56746	24.105	12.9268	2.50166	4.10738	18.1183	7.81535	2.08534	3.97134	15.9306	12.0458
Cd72	60927	4	43479513	43479681	7.639	20.3121	13.5355	1.70214	3.96857	17.8897	0.90264	Inte	-12099	NM_001110320	NM_007654	1.32169	0.402383	6.59153	6.4532	5.81513	9.07522	7.74915	9.73993	11.3698	18.5267	6.89649	7.81824	11.0304	16.2331	6.59782	7.86051	5.73653	8.95123	10.5105	13.0152	17.9418	15.4171	4.33952	5.75415	8.6474	13.1234
Cd80	36205	16	38461700	38462042	17.1781	25.6133	20.2795	2.34118	2.24939	31.6121	0.665103	intr	2858	NM_009855	NM_009855	1.55882	0.640457	24.5131	34.8606	129.203	122.673	46.7677	56.819	225.739	176.267	49.5034	56.8446	245.718	206.472	40.5708	61.2353	156.381	136.783	39.4424	46.4713	235.538	143.598	56.0186	70.6992	198.194	187.162
Cd82	51514	2	93302455	93302625	21.8086	40.1463	29.0934	7.06486	2.71515	39.2872	1.33803	prom	119	NM_001271432	NM_007656	1.35038	0.433371	92.9019	109.557	234.62	196.416	137.108	146.899	308.519	239.034	108.278	116.748	313.309	156.689	147.895	164.555	320.311	291.526	130.943	151.293	420.663	275.711	138.839	142.945	372.809	346.922
Cd86	36087	16	36667011	36667393	12.3184	22.1945	16.9654	1.04802	1.47682	24.4774	0.595459	Inte	-1039	NM_019388	NM_019388	1.44278	0.528851	119.569	151.026	224.302	245.601	171.416	194.56	296.719	267.047	252.171	266.424	343.856	365.198	122.608	151.52	296.513	277.152	247.472	273.517	515.254	296.681	191.353	221.474	344.587	336.415
Cdc42ep1	32810	15	78673902	78674279	3.40412	9.89138	12.6666	1.36532	0.816224	11.2938	0.201119	intr	1014	NM_027219	NM_027219	0.891616	-0.165506	1	1	3.14961	1.61571	1.0703	1.11653	2.07274	1.2996	1.0951	1.16234	2.48176	1.34926	1.38606	1.13721	3.88813	1.30582	1	1	6.11784	1.52426	1.08349	1	1.54624	1.26941
Cdc42ep2	45007	19	5924754	5925082	13.6508	17.6971	18.1986	5.23095	3.43992	20.235	2.31164	prom	-102	NM_026772	NM_026772	1.1119	0.153024	32.9721	43.1038	94.1212	62.0259	57.1023	65.792	85.2102	81.7427	39.3272	42.7211	85.4603	44.5232	32.528	45.7305	72.9721	66.1389	27.2289	29.8986	58.1786	51.3288	37.4842	52.1071	88.0346	82.0923
Cdc42ep4	17165	11	113622987	113623295	11.4816	14.2775	11.2591	2.22825	0.333026	14.366	2.70792	Inte	-10012	NM_001163346	NM_020006	1.27595	0.351569	24.6565	28.5196	58.6096	35.2427	27.6451	39.2226	69.6555	44.4423	31.6237	40.4484	65.8555	25.8781	19.209	24.6001	50.5603	26.6886	26.5282	31.8666	89.4151	42.9406	41.1577	41.8348	77.474	36.0233
Cdh26	55101	2	178300107	178300500	20.0286	10.1153	9.40252	2.47394	1.56599	10.5153	1.73638	Inte	135084	NM_001291189	NM_198656	1.11835	0.161375	1	1.25364	1.60189	2.04196	1.49213	1.81573	1	1.5992	1	1	1.22796	1.13433	1.12869	1	1.11553	1.30582	1.10011	1.10358	1.17648	1.52426	1.08349	1.16979	1	1.53882
Cdk5r1	15195	11	80290054	80290687	9.68652	11.8933	13.4713	5.05962	1.70143	15.8266	1.07803	prom	-154	NM_009871	NM_009871	1.17483	0.232458	9.45899	14.316	28.0851	21.5314	13.6547	17.198	33.5398	26.7658	11.3664	17.7209	32.9148	20.2362	12.067	20.8955	28.6105	30.3584	12.5127	21.0944	35.766	18.0384	15.1929	22.7333	31.5896	30.3657
Cdk6	65561	5	3247273	3247649	29.3533	29.5659	15.8754	3.49843	2.04599	24.757	0.806614	Inte	-96432	NM_009873	NM_009873	1.55945	0.64104	218.783	206.573	298.592	283.68	179.923	209.943	360.547	259.856	195.109	217.073	322.656	234.977	174.983	193.094	278.26	270.73	161.577	187.546	301.894	246.615	147.438	191.421	307.988	275.259
Cdkl5	93452	X	157432692	157432862	16.2726	15.5205	17.0547	5.04633	2.11178	20.8713	0.89202	prom	-164	NM_001024624	NM_001024624	1.22379	0.291352	11.1795	10.2578	19.9166	16.2506	9.71765	11.721	20.4881	13.4335	12.793	15.1235	16.0456	15.6958	15.1554	15.6815	19.8306	18.4315	12.0122	12.2901	19.8831	11.4852	11.3525	11.6968	14.1098	17.434
Cdkn1a	39024	17	29227406	29227768	25.8404	33.6248	24.9696	3.79172	1.55842	25.2532	1.25671	prom	-337	NM_001111099	NM_007669	1.01136	0.0162902	356.994	518.039	874.517	862.231	486.025	673.975	1079.28	1044.96	374.761	479.088	911.598	844.302	534.852	803.268	1036.45	980.837	450.396	671.779	888.327	637.973	376.195	606.22	878.083	700.657
Cdo1	43210	18	46890078	46890452	9.76049	11.2876	14.1363	2.59963	1.64554	18.0811	0.810927	Inte	-2109	NM_033037	NM_033037	1.27905	0.355077	1.14337	1.63409	1.42992	2.30246	1.70304	1.81573	2.60911	3.24701	1.66573	1.48702	2.48176	2.39704	1.57908	1.82326	1.4621	1.61163	3.10232	3.17516	7.88261	10.1745	2.25232	1.59427	2.45665	4.77174
Cebpd	34774	16	15887086	15887460	10.9043	11.9461	8.96817	4.89341	1.50841	9.48697	1.01366	prom	-106	NM_007679	NM_007679	1.05785	0.081134	12.3264	11.9064	23.184	21.6262	11.9674	9.73993	15.482	32.1586	11.3664	7.98058	17.2994	22.1168	11.7452	7.31167	15.5562	26.9944	9.80972	6.38612	22.3537	39.0087	11.6865	8.72549	19.7543	42.2197
Cemip	79310	7	91249158	91249525	7.5377	10.8319	9.91374	2.02587	1.2577	18.7671	1.65279	Inte	-14327	NM_030728	NM_030728	1.89304	0.920708	1	1	2.28977	1.4973	1.14061	1	2.07274	1.5992	1.19021	1	2.36778	1.29553	1.51474	1.41163	3.07945	4.05817	1.10011	2.03579	4.00011	2.31064	1.41744	1.16979	3.73121	2.88587
Cep41	71802	6	30637728	30638109	14.6712	17.4514	14.921	2.25164	2.15375	12.8186	1.19404	intr	5830	NR_130775	NM_031998	0.859098	-0.219105	2.86384	3.66319	4.26741	4.57583	2.8279	3.09758	5.82734	4.74502	2.9972	3.43508	3.73556	4.6538	5.82571	5.52794	4.92785	4.97562	4.8042	3.79664	5.76488	5.71832	5.25788	3.63176	5.7341	5.04115
Cept1	58360	3	106355407	106355721	5.9036	11.5398	5.79354	0.910697	0.979989	5.71635	0.24147	intr	-4844	NM_133869	NM_133869	0.986678	-0.0193491	40.5709	43.7379	66.5202	94.3032	43.2525	39.1061	62.1463	69.7586	32.9552	33.9548	63.2339	64.028	42.1794	45.7305	63.037	56.6586	38.6415	37.8742	46.3546	57.6199	43.5788	40.6462	62.3612	61.3478
Cers6	50586	2	68745756	68746135	14.8991	9.28225	9.89984	3.16894	1.08256	11.895	1.00029	intr	46448	NM_001347161	NM_172856	1.20154	0.264879	139.498	135.808	332.814	301.536	138.162	148.064	292.249	255.062	116.933	101.812	207.535	226.622	136.184	150.147	229.74	220.882	126.038	144.354	243.303	191.044	120.722	138.021	229.511	237.811
Cfb	39544	17	35002944	35003336	4.07413	6.37184	11.8919	2.18846	1.43915	11.7135	1.7408	intr	-3681	NM_008198	NM_008198	0.984999	-0.0218062	1.28675	1.38046	1.77386	6.44663	1.14061	1.23306	2.07274	4.14582	1	1.16234	1.22796	2.10151	1.38606	1.27442	1.57763	1.61163	1	1	1	1	1.08349	1	1.54624	3.15528
Cflar	1393	1	58769582	58769940	23.0223	27.8097	27.1542	3.83408	1.14606	32.6479	1.90613	prom	-369	NM_207653	NM_009805	1.20232	0.265817	190.969	212.153	666.52	776.837	209.31	267.859	675.755	662.671	208.899	235.58	672.009	869.073	259.079	370.507	644.128	555.446	183.101	224.835	475.9	348.059	237.354	343.384	635.188	544.399
Ch25h	46399	19	34546276	34546635	14.0609	18.8148	13.4601	2.23032	2.57145	13.0228	1.90082	Inte	3169	NM_009890	NM_009890	0.967511	-0.0476499	2.43373	3.0291	10.8882	2.25509	1.42182	2.16532	5.11218	2.19841	1.76084	1.97403	5.78722	2.5851	1.32171	1.41163	1.80868	1	1.30033	1.62148	3.2942	1.78639	1.25046	1.33958	2.82081	1.53882
Chac1	52314	2	119183958	119184488	12.5376	9.29276	6.65027	2.374	0.870896	8.89985	0.858359	Inte	7245	NM_026929	NM_026929	1.33827	0.420369	1.28675	3.28273	2.71969	2.01828	2.9685	2.39839	2.60911	2.49801	2.42657	1.81169	2.59574	1.69852	2.60857	3.33257	1.80868	1.91745	1.80088	1.41432	2.05886	1	2.00186	1.59427	1.54624	2.07764
Chac2	12687	11	31032220	31032576	21.8699	30.7328	16.4479	2.24911	1.72874	15.9466	1.70386	Inte	-146033	NM_001290667	NM_026527	0.969524	-0.0446516	5.87467	5.18501	9.94239	14.4508	5.07761	3.79678	8.86677	11.0367	6.51607	5.87017	13.6519	15.6958	8.72113	7.17446	11.8594	14.4559	4.70409	4.21096	9.82386	12.7958	6.09276	7.02758	11.3786	15.5481
Chil1	3831	1	136071918	136072278	5.14925	16.6126	21.1605	2.06526	1.99446	21.2192	2.10616	Inte	-6883	NM_007695	NM_007695	1.00277	0.00399677	1.71686	1.50727	2.46174	2.08933	2.8982	2.98105	5.82734	4.89483	1.66573	1.64936	2.93769	3.36422	2.60857	2.92094	4.2347	2.52908	1	1.41432	1.52943	1.52426	3.42115	3.03749	4.64162	8.27406
Chordc1	86580	9	18096481	18096921	11.5372	15.1912	19.6388	3.50949	1.74839	23.2431	1.20625	prom	-10	NM_025844	NM_025844	1.18353	0.243097	33.2589	34.3533	57.1479	76.3056	37.7688	35.6101	63.9342	63.3172	34.9524	34.2795	71.6685	112.736	39.5413	39.5561	54.8347	53.2946	37.3401	40.4637	67.5319	65.7459	38.7365	42.6837	55.9884	57.8455
Clcf1	44844	19	4214161	4214532	6.45712	22.7578	28.9609	2.31234	2.07356	35.5544	1.02186	prom	-42	NM_001310039	NM_019952	1.22767	0.295924	10.1759	13.8087	24.8177	9.66725	8.80371	15.3335	33.5398	11.9355	10.6056	13.0131	32.8008	11.9345	5.95439	15.1326	22.4877	12.621	7.30696	12.2901	14.5887	8.86387	7.34508	17.3848	23.3959	11.2376
Clcn1	72307	6	42249307	42249783	40.981	47.4483	26.9914	5.28663	2.15488	29.6408	0.796447	exon	12861	NM_013491	NM_013491	1.09816	0.135087	1	1	2.03181	1.54466	1.56243	1.69919	1.53637	1.2996	1.38042	1.32468	1.34194	1.67165	2.15817	1.82326	1.4621	1.30582	1.40044	1.41432	1.17648	1.52426	1.25046	2.01875	1.18208	1
Clcn5	91334	X	6895308	6895691	4.6911	11.3898	8.609	0.149326	1.07125	9.91797	1.18781	intr	984	NM_001243762	NM_016691	1.15205	0.2042	106.092	89.773	191.284	115.971	94.4336	96.9062	189.803	77.0989	123.875	130.059	153.051	63.0877	111.605	110.631	182.952	124.244	79.4866	84.2777	131.946	78.0659	110.035	127.409	169.061	89.3664
Clec2d	75750	6	129103762	129104152	14.1863	10.4637	4.37301	1.31981	0.394508	7.9204	0.388829	Inte	-26676	NM_053109	NM_053109	1.8112	0.856949	42.5781	59.2097	95.497	105.907	43.0416	50.2932	108.095	114.399	41.1342	42.8835	123.872	112.118	64.0559	67.4097	92.1493	81.124	39.6426	51.1324	76.3557	71.7748	51.2597	65.181	88.0346	89.6358
Clec4a1	75377	6	122884936	122885285	3.51379	7.25771	8.79613	1.96648	0.587806	13.5155	1.95529	TTS	13245	NM_199311	NM_199311	1.53653	0.619678	45.5889	53.2493	72.7971	123.975	47.4004	41.0872	82.7072	147.805	35.9985	35.4159	68.3631	112.736	24.9999	21.8559	48.1342	79.9007	9.00884	8.66486	25.0009	78.0659	39.2375	43.6176	83.1185	119.81
Clec4d	75418	6	123215886	123216228	15.9272	21.6016	8.97617	1.67227	0.899756	16.2333	1.99531	intr	3932	NM_010819	NM_010819	1.80848	0.854781	37.56	36.5092	102.892	199.328	33.1991	27.8025	79.6677	121.29	18.2139	21.13	64.2597	99.8944	11.6166	11.428	26.1845	53.9063	15.3158	14.5689	31.0011	53.1637	15.1929	13.6494	35.0491	62.156
Clec4e	75419	6	123239769	123240141	5.67312	9.64605	23.3815	0.922448	1.51652	21.3202	1.42675	prom	-66	NM_019948	NM_019948	0.911841	-0.133146	46.019	82.0371	725.248	942.036	72.6394	117.999	585.287	516.016	37.6153	76.3253	627.1	782.349	15.6058	36.263	170.706	177.456	35.0376	41.7066	178.889	156.705	20.1187	59.6628	275.942	245.085
Clec4n	75414	6	123194293	123194632	46.7744	49.7082	23.1421	3.37415	3.02573	33.3695	1.56564	intr	14602	NM_001190320	NM_020001	1.44194	0.528011	496.639	483.925	999.624	1116.47	583.888	469.927	982.916	941.001	372.098	369.347	785.763	720.395	284.044	264.169	572.04	906.217	381.92	339.083	497.96	648.721	270.082	255.092	579.289	753.731
Clic4	64385	4	134762268	134762438	31.5386	26.4883	17.0547	10.7655	3.92188	20.6258	4.4601	Inte	66322	NM_013885	NM_013885	1.20939	0.274278	707.684	723.359	2313.98	2215.6	634.225	607.784	1925.14	1301.27	613.759	578.115	2076.26	1608.91	752.33	790.096	1936.97	1541.09	446.291	456.231	1553.82	679.914	527.308	576.082	1606.95	983.537
Clic5	39897	17	44573542	44573903	32.5479	39.2726	29.6056	3.96065	2.27307	31.6828	1.89029	Inte	248202	NM_172621	NM_172621	1.07016	0.0978293	5.7313	4.04365	6.76096	22.7628	4.58549	4.72904	4.7546	14.7817	1.66573	1.48702	2.2538	12.4719	13.6112	13.8978	14.1699	16.5966	2.70188	2.65727	2.94125	1.52426	8.34694	7.11248	9.92196	10.1599
Clmp	87202	9	40439388	40439777	26.2462	20.1673	13.445	2.05832	1.58209	13.95	1.94914	Inte	-54464	NM_133733	NM_133733	1.03756	0.053192	10.1759	7.59457	32.2984	102.189	7.25703	5.77783	14.2305	51.7825	6.42096	9.60396	20.9468	72.3834	2.41554	2.64652	4.46575	18.1257	8.10784	6.69686	13.3534	18.3005	2.58627	2.35833	6.09826	13.6623
Clstn1	65165	4	148946159	148946548	1.53958	15.3742	13.5912	1.61725	1.45025	14.4865	0.584743	Inte	-14223	NM_001290989	NM_023051	1.06588	0.0920429	17.6312	13.4282	25.8495	34.9586	14.2171	11.6045	23.8852	29.1626	14.7902	15.2858	30.5212	20.4242	31.4985	28.8537	56.5676	68.2797	35.438	31.5559	74.4145	59.7169	26.1299	23.6671	44.5173	45.722
Clu	28807	14	66587216	66587623	6.72682	10.5453	11.5933	3.37249	2.14217	10.4613	0.745177	prom	100	NM_013492	NM_013492	0.902358	-0.148228	25.6601	25.7296	29.9768	62.9021	3.39032	4.37944	6.18492	12.3849	5.56502	5.54549	9.77658	16.26	14.319	14.5838	22.6032	44.7318	24.526	24.7196	36.119	45.0377	3.42115	4.48072	3.73121	9.89052
Cmklr1	68992	5	114121652	114121997	4.05051	10.401	15.4893	1.98928	0.891932	17.302	1.09887	Inte	-21426	NM_008153	NM_008153	1.11703	0.159669	37.7034	40.6942	47.9475	94.611	25.4657	23.0246	29.7852	60.7706	17.7384	18.5326	20.2629	75.6342	17.9865	18.8373	26.3	59.411	14.0144	14.8796	18.6477	49.756	18.616	19.0828	22.3035	54.6125
Cmpk2	18608	12	27153958	27154309	12.9188	22.8518	14.2528	2.28115	1.60726	18.5523	0.648049	prom	54	NM_020557	NM_020557	1.30166	0.380357	9.17224	11.3991	65.5744	213.703	13.6547	14.9839	102.017	179.113	6.13565	5.54549	82.0409	301.095	17.6648	17.4652	6.89178	3.14072	9.00884	9.4935	2.58829	3.35916	14.525	16.1114	5.55202	2.07764
Col11a2	39436	17	34194306	34194665	16.3646	48.6048	44.1808	2.38963	2.14287	49.1843	1.47842	intr	18403	NM_001317722	NM_009926	1.11325	0.154779	4.87106	4.93138	12.006	9.33571	7.46794	6.71009	16.376	15.9801	7.1818	3.75976	13.082	7.60908	5.18228	3.46978	8.62466	8.95123	11.2113	6.4897	15.6476	18.3005	7.9295	4.22603	10.104	8.54347
Col23a1	13280	11	51141958	51142310	6.96769	8.39516	11.4667	1.78724	1.31129	14.5862	1.07701	intr	38712	NM_153393	NM_153393	1.27205	0.347154	1.71686	1.88773	2.80567	2.11301	1.63273	3.09758	3.50306	2.64781	1.57063	1.32468	3.84954	2.04778	2.47988	2.92094	3.3105	4.05817	2.30144	1.93221	3.47068	2.31064	2.25232	2.61302	3.54913	3.96351
Col27a1	61847	4	62892334	62892672	2.19376	5.30818	7.90505	1.35365	1.36561	10.8679	1.12162	intr	16057	NM_025685	NM_025685	1.37481	0.459229	6.73491	5.31183	25.4196	71.9009	31.4415	28.0355	100.586	150.202	22.5888	20.156	103.355	165.609	13.6112	11.5652	28.9571	59.7168	20.7218	19.4371	86.2385	85.9298	41.8256	33.9395	80.0231	127.892
Col4a2	82304	8	11210413	11210811	7.81046	12.4632	9.57007	0.862187	1.54631	11.0125	0.571521	intr	-102193	NM_009932	NM_009932	1.15072	0.202542	2.14698	1.76091	5.55718	7.29915	3.24972	3.09758	8.68798	9.53866	2.90209	2.94807	4.76139	6.88369	2.22251	1.68605	4.6968	8.64542	4.90431	6.38612	9.4709	16.9899	5.8423	4.7354	7.55491	15.8175
Col5a1	48876	2	27742728	27743102	2.05885	10.9114	12.4642	1.83503	1.23416	13.6166	0.405464	intr	970	NM_015734	NM_015734	1.09245	0.127571	5.58793	4.4241	7.1049	13.3378	3.88245	2.74799	2.60911	6.39284	4.51887	3.27275	5.44528	6.53443	3.63805	4.29304	4.6968	5.28143	10.2102	11.7722	16.177	14.6307	4.42301	2.78281	4.64162	5.84938
Colq	27455	14	32383024	32383332	42.408	45.9164	31.5623	1.67119	1.83165	32.9333	0.492349	intr	7391	NM_009937	NM_009937	1.04344	0.0613461	1.43012	1.12682	2.71969	4.10221	1.21091	1	1	1.4494	1	1.16234	1.11398	1.77912	1.64343	1.41163	1.9242	5.28143	1	1.20716	1.70591	1.78639	1.25046	1.33958	1	1.80823
Cox17	36181	16	38345088	38345416	6.5211	13.7287	7.97274	0.871826	1.5636	9.03576	1.15582	Inte	-1833	NM_001017429	NM_001017429	1.13333	0.180571	14.477	20.6569	22.8401	29.7251	20.0523	22.442	26.0306	30.6606	21.6377	23.4028	28.1276	44.7113	19.016	25.2862	25.3758	26.6886	21.9231	25.9626	31.8835	30.6206	21.872	27.7421	35.5954	32.5209
Cp	55619	3	19853983	19854352	3.32334	4.95758	10.9384	0.929947	1.52885	6.56118	0.616437	Inte	-2886	NM_001276250	NM_007752	0.599828	-0.73738	13.0433	14.1891	13.8117	24.5863	12.1783	14.1682	16.0184	28.863	4.42377	3.9221	4.30546	14.1644	14.8337	14.9954	18.7909	27.3002	19.0199	20.2657	26.2362	57.0956	6.34323	7.28227	8.28323	23.8998
Cpd	14864	11	76659032	76659380	53.1862	60.6547	74.6553	12.8188	3.97909	78.3275	1.74303	intr	1304	NM_007754	NM_007754	1.04919	0.0692749	59.9262	51.7274	164.715	300.067	46.2756	46.9138	149.396	216.863	41.9901	45.8056	115.096	192.072	45.0748	44.084	74.8205	138.006	82.7903	80.031	101.945	151.2	46.334	50.3243	119.717	222.185
Cpeb4	12718	11	31770547	31770717	12.5819	12.6233	11.3698	6.72844	1.8101	18.4159	1.33803	prom	-308	NM_001290676	NM_026252	1.61972	0.695742	166.882	167.893	356.116	332.7	123.539	148.647	329.795	232.742	133.671	141.423	277.519	258.969	106.136	129.292	197.97	173.481	82.6902	94.3249	173.771	97.7256	86.0742	119.344	184.537	130.586
Creb1	1737	1	64493959	64494313	0.966743	7.65209	4.49654	3.23117	1.44876	11.438	1.07093	Inte	-85242	NM_133828	NM_009952	2.54373	1.34694	36.2697	41.3283	55.7721	73.2271	44.4477	41.0872	72.1585	74.2527	50.9299	39.312	69.1609	98.6317	77.1818	65.2144	87.1817	88.7694	63.4689	58.3829	100.533	98.512	62.5306	57.7951	75.1069	93.4075
Crlf3	15156	11	79851517	79851886	12.6751	11.6312	5.85438	2.63485	0.83392	9.38927	0.821916	Inte	42791	NM_001277106	NM_018776	1.6038	0.681498	47.8829	45.1329	78.3861	95.7951	45.1507	43.6509	78.2374	77.5483	40.2782	33.7925	73.0363	58.0637	51.316	51.3561	67.3114	83.2647	54.1587	53.1004	66.826	72.5612	48.5881	44.3816	68.552	63.5031
Csf1	58455	3	107586246	107586554	12.9632	13.4779	16.9809	4.4565	2.66421	19.7871	1.9694	Inte	-23013	NM_007778	NM_007778	1.16526	0.220649	290.613	354.063	585.695	253.724	211.841	224.975	393.266	248.022	188.356	224.378	372.922	223.532	133.803	194.604	355.431	196.417	144.058	190.861	340.895	226.169	102.688	134.795	212.214	141.901
Csf3	16252	11	98562302	98562699	0.431017	2.03812	10.4534	0.43218	0.64592	5.04697	0.57296	prom	-126	NM_009971	NM_009971	0.482809	-1.05048	1	1.12682	5.12726	9.76197	1	1	5.11218	11.7857	1	1	4.41945	6.1583	1	1	2.15525	6.81052	1	1	3.11773	3.35916	1	1.0849	2.45665	9.89052
Cspg5	90502	9	110147985	110148699	2.87586	2.66065	16.6407	2.88362	0.718292	12.8619	0.424772	intr	2055	NM_001166273	NM_013884	0.772918	-0.371613	1	1	1.34394	1.26049	1.14061	1.58266	1.53637	2.34821	1.28531	1.16234	1.45593	1.69852	1.32171	1.27442	1.69315	1.30582	1.20022	1.31074	1.17648	3.09703	1.75139	1.67916	1.54624	2.07764
Cx3cr1	90941	9	119964001	119964384	64.4096	33.3427	26.7176	2.23989	0.937344	22.3427	2.37562	intr	13221	NM_009987	NM_009987	0.836254	-0.257987	1	1.12682	1.51591	2.25509	1.28121	1.11653	1.35758	2.49801	1	1	1.79787	2.45077	1.64343	1.13721	1.57763	2.22327	1	1.20716	2.94125	12.0094	1.16698	1.42448	1.9104	5.31056
Cxcl1	67973	5	91286552	91286934	12.4677	16.4847	9.67327	2.24575	1.47682	10.1625	1.19092	Inte	-33528	NM_008176	NM_008176	1.05057	0.0711771	1.14337	7.72139	95.7549	93.9006	1.21091	6.47702	40.6915	43.5435	1.28531	7.81824	61.7522	92.345	1.12869	9.0954	7.0073	10.1745	1.30033	17.8834	16.8829	10.1745	1.16698	9.06508	15.7485	23.0916
Cxcl10	68049	5	92778572	92778886	70.6616	74.7289	50.5124	3.27851	3.75662	49.4531	2.4147	prom	-814	NM_021274	NM_021274	0.979029	-0.0305764	6.01804	14.8232	77.1823	19.9685	6.6946	12.6532	78.595	23.0207	2.33146	7.6559	73.4922	67.1445	14.9624	25.835	58.3004	9.86868	3.30254	4.83243	7.1767	3.62129	6.59369	23.4124	64.3641	9.89052
Cxcl16	14427	11	70273198	70273552	67.1081	52.5708	37.4176	6.13923	4.49115	44.101	1.92767	non-	111	NR_151497	NM_023158	1.17862	0.237094	163.011	181.59	296.271	469.505	181.962	191.88	309.592	560.507	203.192	191.586	326.531	504.714	193.642	200.504	289.928	447.492	196.916	211.887	304.188	409.921	182.336	189.298	311.266	474.353
Cxcl2	67979	5	91327720	91328065	7.68771	10.8088	15.4893	1.82351	1.04059	15.0032	1.09887	Inte	-5032	NM_009140	NM_009140	0.968614	-0.0460064	10.3192	118.18	823.356	547.155	11.2643	90.1473	534.51	336.105	7.84753	69.1824	467.412	352.974	2.67291	21.0327	72.3945	105.283	4.50387	32.3845	103.18	75.7068	2.58627	40.6462	161.595	183.66
Cxcl3	67969	5	91212701	91213062	14.062	15.1049	10.0785	1.26741	1.13653	7.63162	1.47023	Inte	-2245	NM_203320	NM_203320	0.757218	-0.40122	35.4094	51.4738	911.06	2073.47	32.2851	35.7267	547.026	1138.14	20.4013	30.221	571.705	1204.79	3.252	4.56746	51.6	209.873	13.0133	17.8834	146.417	296.681	3.00371	6.00884	96.7745	372.247
Cxcl5	67955	5	91129233	91129587	7.73395	10.7328	9.79603	1.13091	1.01413	11.5559	1.28511	Inte	-58914	NM_009141	NM_009141	1.17965	0.238359	1	1.63409	66.8641	428.963	1.56243	2.04879	45.8764	238.135	1.0951	1.97403	42.0333	306.146	1	1.54884	4.6968	39.8387	1.80088	2.03579	17.5889	86.1919	1.16698	1.25469	4.09537	43.5667
Cxcl9	68046	5	92757087	92757425	105.723	104.29	70.4727	6.09143	5.00722	66.319	2.24325	prom	-151	NM_008599	NM_008599	0.94106	-0.087642	2.43373	3.15592	18.5408	16.0374	2.12486	2.63145	16.9123	10.7371	1.66573	1.16234	13.9939	15.4271	28.4744	27.2071	61.1886	56.9644	2.40155	3.4859	6.82375	7.81535	4.75696	9.74424	46.8844	38.9868
Cxcr5	87441	9	44323404	44323753	32.7682	35.6837	27.3657	5.08007	2.93903	32.8918	2.17254	intr	10925	NM_007551	NM_007551	1.20193	0.265357	1.71686	1.88773	3.40757	2.84712	2.47638	2.28186	3.86065	5.64383	2.52167	1.64936	3.27963	6.4807	1.38606	1.96047	3.65708	4.05817	2.40155	2.13937	5.58841	5.98045	3.00371	2.9526	4.09537	6.11879
Cyb5a	44686	18	85020587	85020955	14.4145	10.6113	26.5708	5.12861	2.78729	24.3877	1.85434	prom	41	NM_001348159	NM_025797	0.91784	-0.123686	115.411	109.176	196.615	250.432	148.286	116.95	195.881	233.641	119.595	106.683	182.231	264.638	106.651	104.045	118.489	173.175	151.967	149.015	161.065	201.267	105.61	93.5361	122.448	178.541
Cybb	91410	X	9044143	9044524	19.6863	15.8817	11.6384	1.80132	1.4807	13.6951	0.995036	intr	2116	NM_007807	NM_007807	1.17672	0.234768	256.06	258.569	827.397	1785.25	213.88	204.116	676.649	1287.34	180.653	187.203	548.111	1274.21	136.184	137.661	413.656	894.29	187.005	200.908	409.192	889.093	161.965	174.102	561.627	1172.39
Cyp1b1	41241	17	80159890	80160288	2.43629	9.81143	10.9984	0.431094	1.28859	20.8713	0.381014	Inte	-45708	NM_009994	NM_009994	1.89766	0.924224	19.9252	21.0373	20.1745	56.1057	4.8667	4.84557	3.14548	5.34423	16.3118	13.5001	14.3358	47.1023	1.19303	1.27442	1.11553	1	9.40928	10.3221	10.8827	9.126	1.33395	1.25469	1.18208	1.80823
Cyp26b1	73699	6	84489895	84490245	9.8594	30.154	21.7651	1.96086	2.19797	25.2841	0.866534	Inte	53734	NM_175475	NM_175475	1.16168	0.216217	5.7313	6.32638	10.3723	11.8222	7.60854	6.71009	11.5486	9.38885	4.04335	7.00654	10.6884	12.6331	8.46376	9.91866	15.0941	19.9606	5.50497	5.86822	4.00011	4.93193	4.17254	5.92394	5.91618	8.27406
D130040H23Rik	83667	8	71796280	71796621	18.4829	12.38	36.6768	3.35436	1.65439	26.0739	1.77881	intr	1472	NM_172491	NM_172491	0.710909	-0.492264	2.00361	2.90228	5.04127	7.15706	2.19516	3.09758	4.39702	4.74502	2.90209	3.27275	4.0775	5.19112	2.99463	3.46978	4.00365	6.81052	2.50166	3.38232	3.47068	3.88342	1.91837	4.22603	3.36705	4.23292
D330045A20Rik	93053	X	136019529	136019882	16.8044	32.3893	26.5725	1.29613	1.017	15.6092	1.07396	intr	4800	NM_175326	NM_175326	0.587417	-0.767542	4.72769	4.29728	7.19089	17.9082	2.61698	2.04879	6.36371	8.19045	1.95105	2.13637	2.93769	8.54939	1.32171	1.41163	2.27078	2.22327	1.70077	1.82863	4.00011	8.60174	1.16698	1.16979	1.9104	6.11879
D330050G23Rik	52094	2	116770673	116771037	11.7523	12.6608	9.21455	2.98528	0.704479	18.3484	1.24981	Inte	44967	NR_040335	NR_040335	1.99125	0.993671	1	1.12682	1.68788	1.63939	1.21091	1.46613	2.43032	1.89881	1.85594	1.48702	2.36778	2.69257	1.70777	1.41163	2.50183	2.52908	2.9021	2.55369	3.47068	8.60174	1.91837	1.76406	1.9104	2.61646
Daam1	19592	12	72956904	72957302	1.71973	7.95521	7.99887	1.43698	2.06175	12.6906	0.571521	intr	25048	NM_172464	NM_026102	1.58655	0.665894	40.8576	40.4406	115.617	104.391	63.5703	59.4993	137.953	97.4718	41.4195	43.8575	129.229	122.274	44.6244	50.5329	97.81	70.7262	56.4612	54.8612	101.592	66.7944	39.4045	47.6926	98.7774	72.663
Dact3	76951	7	17462500	17462857	4.31379	12.712	7.96206	0.640804	0.574634	8.06791	0.849543	intr	2013	NM_001081655	NM_001081655	1.0133	0.0190544	1.71686	2.01455	6.15907	3.2497	3.17941	2.51492	4.39702	2.94741	2.90209	1.97403	2.48176	1.37613	3.12331	2.23489	5.621	5.58725	3.70298	3.38232	7.00022	3.62129	2.41929	2.35833	2.63873	1.26941
Daxx	39412	17	34047065	34047417	16.609	32.981	27.1325	2.1122	2.03979	33.323	0.430805	intr	695	NM_001199733	NM_007829	1.22816	0.296495	35.9829	45.5133	68.3259	108.157	44.7992	43.5343	98.6195	130.128	43.702	46.2926	87.626	146.292	43.981	51.0817	53.4484	40.1445	41.8451	43.0532	44.9428	43.4649	46.2505	47.4379	50.1618	46.2608
Dcbld2	36838	16	58415261	58415664	7.71356	17.4589	20.7365	0.425745	1.14535	20.9231	0.940716	intr	6815	NM_028523	NM_028523	1.009	0.0129253	6.73491	8.22866	40.6389	48.4331	9.08492	12.1871	35.6853	43.5435	10.13	9.7663	44.085	43.2068	11.4235	13.4861	40.6251	46.2609	10.2102	8.76844	33.6483	22.2324	11.5195	14.6682	44.1532	47.0691
Dck	67900	5	89193834	89194363	9.43443	11.4384	8.48975	4.21641	2.13288	9.78467	0.859982	prom	61	NM_007832	NM_007832	1.15253	0.204802	43.5817	42.5965	102.978	181.449	49.0174	42.2525	88.2497	127.732	33.1454	31.0327	94.6928	165.34	54.0184	54.512	47.7877	37.0864	39.2422	40.3601	31.0011	36.6495	38.7365	34.7035	33.2283	23.6304
Dclk2	57269	3	86698365	86698739	8.76919	8.55977	7.60014	1.22335	1.23416	10.1566	1.62185	intr	26254	NM_001195497	NM_027539	1.33637	0.418325	2.43373	1.76091	3.57954	3.58123	3.67154	4.02984	7.43645	6.84224	2.9972	1.81169	5.3313	3.87468	4.47451	3.88141	6.77625	6.81052	4.00331	2.96801	4.35307	4.66981	5.25788	5.24478	8.82948	10.1599
Ddx58	60766	4	40191125	40191453	8.60785	10.7255	7.45278	1.22056	0.93816	9.16303	1.61815	Inte	-4431	NM_172689	NM_172689	1.22948	0.298046	31.5384	35.3678	40.123	217.279	25.7469	28.7347	57.319	200.235	17.1678	18.6949	49.6701	371.565	27.3805	32.6955	30.2278	20.8781	16.0166	16.5369	13.3534	19.349	20.5362	21.0353	19.9364	17.7034
Ddx60	83507	8	64406748	64407230	4.85177	10.2182	10.2611	1.30521	1.38323	14.4627	1.41576	5' U	105	NM_001293783	NM_144928	1.40946	0.495147	10.606	13.3014	12.9518	101.052	10.7019	12.0706	22.9912	94.326	7.75243	9.27929	13.31	109.029	5.69702	6.21399	5.96758	7.42215	5.30475	4.93601	5.76488	7.2911	6.5102	6.00884	3.54913	6.92701
Dennd3	32412	15	73357513	73357858	17.69	45.8866	22.2453	2.15505	2.37848	27.9494	0.879092	intr	14696	NM_001081066	NM_001081066	1.25642	0.32932	35.5528	35.8751	104.353	84.144	32.0039	29.3174	120.79	72.4551	21.8279	21.2924	108.827	44.3083	33.8792	39.5561	83.716	69.1971	29.131	24.9268	80.0618	44.2513	17.5306	19.7619	59.8121	31.9821
Dennd5a	80335	7	117102601	117102957	59.2008	98.9182	86.3914	12.2095	7.2031	91.2242	0.851929	intr	1157	NM_021494	NM_021494	1.05594	0.0785277	134.05	153.69	249.667	276.623	166.706	179.877	289.568	328.315	193.967	205.222	330.749	347.224	160.699	174.159	254	321.496	201.121	229.91	328.189	308.215	170.481	198.892	297.974	365.511
Dgkh	29570	14	79131105	79131458	11.4722	14.2513	16.7487	2.59226	1.45286	18.2107	0.429585	intr	1254	NM_001081336	NM_001081336	1.08729	0.120733	3.58071	3.40955	4.18143	6.58872	2.75759	5.07864	5.64855	6.84224	3.28251	3.43508	4.0775	5.19112	6.40479	5.93957	7.35388	9.86868	4.8042	4.41812	3.11773	2.8349	4.75696	5.32967	3.91329	8.81288
Dhx58	16374	11	100563599	100564035	13.0821	10.8121	11.4741	2.36113	1.41154	11.3931	1.56513	intr	1768	NM_030150	NM_030150	0.992936	-0.0102277	17.0577	17.3596	19.4007	120.565	20.1226	19.6452	38.1884	172.972	16.2167	17.3962	30.5212	171.332	11.1018	12.9373	10.1265	9.86868	10.4104	8.45771	6.11784	9.91238	13.1892	13.225	5.55202	8.54347
Dio2	20561	12	91814548	91814937	16.4955	14.7411	10.2299	1.47023	0.659204	12.8769	1.3644	Inte	162734	NM_010050	NM_010050	1.25875	0.331994	23.5095	20.6569	34.7919	95.0373	7.46794	5.19517	7.79403	18.9761	6.42096	6.35719	9.6626	38.3977	3.89542	3.46978	4.2347	4.97562	2.9021	2.76085	2.76477	2.8349	1.58442	2.01875	2.63873	2.34705
Dleu2	28562	14	62434640	62434983	15.5482	12.3078	6.29815	2.00088	1.3457	9.7359	0.221055	Inte	-133602	NR_028264	NR_028264	1.54584	0.628387	14.1903	11.2723	18.6268	29.8198	15.6935	16.6153	20.3094	24.0694	14.4098	10.9027	22.5425	26.899	15.0911	12.2512	14.1699	14.1501	18.8197	16.4333	16.8829	16.4656	14.859	14.838	13.3815	17.434
Dlg3	92652	X	97970728	97971115	7.07446	16.9081	13.3676	1.62561	1.85531	11.4334	0.783687	intr	1088	NM_001177779	NM_016747	0.855306	-0.225488	2.43373	3.28273	3.06363	2.39718	2.26547	2.74799	4.7546	3.39682	2.61678	3.43508	4.30546	3.87468	2.3512	2.78373	4.58128	4.97562	3.60287	5.14317	4.8825	4.93193	3.00371	3.29218	5.18786	3.6941
Dlgap3	63753	4	126845606	126845934	3.30402	9.33121	10.3992	1.56929	1.09452	15.399	1.38698	prom	-678	NM_198618	NM_198618	1.48078	0.566359	2.14698	2.90228	9.16853	6.37559	3.17941	2.04879	6.18492	6.69244	3.47272	3.11041	6.92704	4.5732	3.44503	2.92094	10.1265	15.6792	2.9021	2.96801	10.5298	5.45619	2.50278	2.10364	5.18786	6.6576
Dnajb6	66206	5	30057492	30057909	18.6707	16.3666	17.8591	1.37151	1.47586	16.0164	1.09096	Inte	-4737	NR_152863	NM_011847	0.896821	-0.157109	32.8287	37.6506	37.1135	71.7115	37.5579	43.0682	48.9158	77.6981	46.2698	38.6626	53.6595	69.3207	35.7451	40.7909	39.3543	64.304	45.4491	43.3639	48.6488	54.9986	40.0724	43.3629	46.156	68.3524
Dnase1l3	26578	14	8766179	8766583	4.51785	12.7135	11.5387	0.990946	1.14251	17.6683	0.75071	exon	60315	NM_007870	NM_007870	1.53123	0.614687	1.28675	1.88773	2.1178	2.30246	1.70304	1.58266	1.35758	3.54662	1.38042	2.13637	1.56991	5.80904	6.91953	5.66515	5.621	5.28143	1.70077	1.93221	1.17648	3.09703	5.00742	4.65051	3.18497	7.19642
Dok1	73574	6	82967093	82967467	40.567	48.8189	38.9127	6.88136	3.01683	46.3187	1.21639	intr	16185	NM_010070	NM_010070	1.19032	0.251354	67.5249	67.1993	95.7549	112.964	68.9836	63.5779	93.077	139.116	75.6571	72.1045	104.951	77.9447	78.5974	82.3656	138.359	165.529	80.9883	79.7202	112.71	125.249	85.9072	76.7268	119.17	141.632
Dok4	84813	8	97410432	97410773	21.0756	20.1174	11.6699	0.503153	0.751995	5.01891	1.55646	Inte	-10391	NM_053246	NM_053246	0.430073	-1.21734	7.16503	6.32638	8.73861	6.18614	7.04612	6.59356	14.2305	8.34025	8.89369	6.8442	12.5121	4.5732	7.49862	6.07678	8.50913	7.72797	8.00773	7.73265	17.7653	5.98045	8.5974	8.98018	15.9306	8.81288
Dpp4	50465	2	62237858	62238178	12.7444	6.81607	2.13184	2.32342	1.44242	2.86981	0.473886	intr	12270	NM_001159543	NM_010074	1.34616	0.428855	21.5023	28.0124	17.595	36.9478	22.7941	23.2577	17.2699	51.7825	38.8516	36.2276	23.7963	97.4227	40.6995	46.4166	35.0799	61.8575	16.7173	19.4371	20.4125	29.8342	43.2449	51.3431	39.9653	90.9829
Dst	417	1	33973467	33973831	17.7068	16.9133	16.8673	1.72832	1.26806	19.9539	1.45811	intr	8579	NM_001276764	NM_010081	1.18299	0.242442	2.72047	1.38046	2.80567	6.35191	2.40607	2.63145	3.50306	2.79761	1.95105	1.32468	1.56991	3.74035	2.3512	2.09768	2.8484	4.05817	4.10342	4.41812	4.17659	4.93193	2.33581	2.78281	1.9104	2.07764
Dtx3l	36020	16	35938812	35939263	7.33525	11.4666	11.0925	2.02898	1.47831	12.3099	2.35367	prom	75	NM_001013371	NM_001013371	1.10975	0.150237	84.7297	82.9248	201.344	337.649	96.4021	98.7707	308.162	389.584	72.3285	66.0979	248.454	544.933	126.983	126.685	175.096	162.471	100.009	94.2213	124.181	125.249	122.892	117.646	155.587	149.984
Dtx4	45542	19	12576368	12576715	16.7662	18.8571	34.732	2.96672	1.18239	32.8408	1.96656	prom	-56	NM_172442	NM_172442	0.945548	-0.0807772	51.3238	46.0206	90.7678	138.255	41.1434	40.1549	53.028	99.1196	41.1342	39.312	71.8965	86.4344	19.7237	22.8164	26.3	60.3284	43.7472	40.878	45.8252	89.3375	25.3785	25.2801	30.8613	89.9052
Dusp1	38737	17	26651610	26651972	29.3855	43.1486	27.0112	4.58166	3.25851	36.669	1.67562	Inte	-6374	NM_013642	NM_013642	1.35755	0.441004	68.0984	154.704	86.0387	107.257	79.951	144.684	76.2707	130.578	72.2334	151.164	73.4922	107.981	55.1123	132.859	72.6255	127.302	50.1542	146.632	63.12	84.8813	51.4267	134.795	65.6387	117.116
Dusp14	15419	11	83886307	83886666	5.87855	14.3071	9.34288	0.955851	0.857149	16.511	0.211203	Inte	-4628	NM_019819	NM_019819	1.76723	0.82149	3.15059	5.18501	22.0662	11.0881	9.36614	17.5476	40.3339	22.2717	5.85034	11.3897	37.3601	17.6302	4.86057	17.4652	25.4913	18.4315	6.00552	25.9626	44.9428	15.6792	7.59555	27.3176	31.2254	19.8587
Dusp2	52731	2	127136438	127136788	19.2299	24.2237	14.9432	3.92172	1.31878	21.3484	1.08317	Inte	-25282	NM_010090	NM_010090	1.42864	0.51464	4.72769	9.37003	7.19089	5.92565	10.4207	21.2766	18.1639	19.5753	8.70348	20.4807	17.7553	8.76432	24.1634	42.8491	21.679	34.334	7.50718	38.91	18.1183	21.9703	19.1169	60.0873	22.8497	36.5621
Dusp8	81855	7	149280994	149281412	11.2575	10.6044	17.9523	2.4628	2.20849	19.7728	2.1767	prom	-14	NM_008748	NM_008748	1.10141	0.139349	1.71686	2.395	7.1049	3.62859	2.40607	1.81573	4.57581	2.34821	1.85594	2.78573	5.10333	1.88658	1.77211	2.50931	5.38995	2.52908	2.20133	1.62148	1.35295	1.52426	1.91837	1.50937	5.18786	1.80823
Dzip3	36502	16	48989788	48990180	9.3123	10.9488	6.236	1.45897	1.17749	8.51891	0.386846	intr	4241	NM_027341	NM_027341	1.36609	0.450049	3.29396	4.29728	9.25451	13.9772	6.34308	6.82662	16.0184	15.5307	5.1846	5.22081	10.2325	19.0272	10.1367	9.36982	13.0146	16.9025	8.50829	8.25055	15.2946	19.6112	7.9295	8.04633	11.0144	16.0869
E230013L22Rik	82332	8	11463819	11464297	180.421	146.018	107.989	14.1185	6.43758	115.098	1.26898	intr	-13871	NR_126558	NR_126558	1.06583	0.0919723	2.00361	3.0291	5.9871	3.72332	3.60124	3.21412	5.46976	5.19443	2.33146	2.29871	4.19148	3.17616	2.67291	3.7442	5.27443	6.81052	3.10232	5.03959	6.64727	6.24258	2.00186	2.69791	4.45954	5.31056
Ebi3	40467	17	56091560	56092217	35.6378	100.613	102.709	7.48629	6.71325	116.905	1.61568	prom	-157	NM_015766	NM_015766	1.13821	0.186772	66.6647	74.3011	133.674	182.207	105.471	111.706	247.194	353.781	97.9116	108.144	245.832	331.669	50.5439	65.0771	157.19	259.109	92.4009	97.6394	295.893	347.272	78.2263	94.7247	220.954	315.132
Eda2r	92590	X	94568224	94568578	9.18406	16.2979	9.95662	1.45403	0.72438	9.55129	1.28511	intr	4147	NM_001161433	NM_175540	0.959291	-0.0599602	4.72769	6.07274	10.8022	10.0698	6.34308	7.87541	9.76073	8.19045	3.85314	4.57146	5.90121	6.18517	10.8444	13.7605	16.0183	14.4559	12.813	15.6047	14.2358	10.6988	5.50835	7.28227	7.91907	7.73524
Edn1	23437	13	42334425	42334805	1.72615	16.6641	11.5194	1.50505	2.42934	16.038	1.19719	Inte	-62230	NM_010104	NM_010104	1.39226	0.477424	7.45177	10.3846	62.3929	58.0002	10.2801	17.5476	72.6949	62.718	3.94824	7.6559	54.3434	57.6608	7.36993	15.4071	29.9968	31.8875	3.9032	4.31454	11.0592	8.86387	5.09091	16.8755	66.367	36.2927
Ednrb	29842	14	104243087	104243425	8.52193	17.1735	15.4737	1.69206	1.51734	13.5849	0.897298	prom	-338	NM_001276296	NM_007904	0.877934	-0.187816	8.59875	8.10184	29.5469	35.4795	4.93701	5.54476	19.773	19.1259	4.13845	3.9221	22.2006	20.6123	2.02948	2.50931	6.66073	9.56287	3.50276	4.0038	12.471	7.2911	2.41929	3.20728	5.91618	8.81288
Efna2	9471	10	79642649	79642995	26.3759	58.6668	93.1602	9.91765	5.33612	110.992	0.876552	intr	595	NM_007909	NM_007909	1.19141	0.252671	4.87106	5.18501	18.9708	16.8189	25.4657	24.3065	42.4794	52.5315	36.9496	31.3574	55.8251	75.3387	11.6809	10.6047	22.9498	29.7468	27.9297	29.2771	61.1787	61.5518	36.0649	31.3926	49.9797	60.0007
Egr1	42692	18	35015901	35016239	14.9345	18.8388	20.0149	3.38413	2.88295	23.9588	1.7946	Inte	-4791	NM_007913	NM_007913	1.19705	0.259481	14.477	64.5361	9.25451	6.06774	12.4595	82.5727	9.04556	9.38885	10.13	109.118	7.38297	7.44788	12.26	81.6796	14.9785	26.077	6.40597	181.228	7.35318	8.86387	9.84972	162.726	12.1069	12.854
Ehf	51793	2	103079219	103079590	107.388	65.8079	29.2673	8.47856	2.90299	41.4051	0.817485	Inte	63948	NM_007914	NM_007914	1.41472	0.500519	1.14337	1.25364	3.2356	6.16246	1.42182	1.3496	1.35758	8.19045	1.19021	1.16234	3.62157	14.3256	2.09383	2.23489	4.00365	9.25705	1.10011	1.20716	1.70591	3.09703	1.41744	1.67916	4.64162	19.5893
Elfn1	70488	5	140408024	140408366	2.41827	8.64063	9.64107	1.17059	1.34963	10.1305	0.886804	intr	24298	NM_175522	NM_175522	1.05077	0.0714446	1.14337	1.50727	3.2356	2.8708	1.56243	1.23306	1.71516	1.89881	1.19021	1	1.79787	2.53137	1.32171	1.27442	2.27078	1.30582	1.60066	1.31074	3.2942	1.26213	1.25046	1.0849	1.54624	1.53882
Ell2	24810	13	75858116	75858454	2.36251	6.86941	7.56866	1.01524	0.75867	10.1269	1.57027	intr	13353	NM_138953	NM_138953	1.33801	0.420085	77.2743	72.2721	250.269	242.144	77.4201	80.1255	244.691	225.252	57.7775	68.6953	240.703	325.651	74.2864	89.0889	185.609	169.505	74.2809	81.3775	211.361	180.296	68.7922	76.3872	196.555	173.692
Eno2	75479	6	124718511	124718910	10.0781	24.5112	30.7754	1.72005	2.31366	25.9453	0.380059	intr	980	NM_001302642	NM_013509	0.843053	-0.246305	6.16142	5.18501	15.4454	17.7188	4.23397	5.3117	14.4093	26.3164	3.0923	3.59742	18.2112	11.9883	4.02411	5.66515	14.863	16.2908	4.40376	4.31454	19.8831	13.5822	4.33952	3.80155	12.289	13.1234
Enox2	92063	X	46633212	46633663	8.347	11.8566	6.05046	0.760866	0.909731	6.01613	0.840596	intr	7981	NM_145951	NM_145951	0.994326	-0.00820857	24.9432	30.4219	25.8495	44.3126	18.5056	15.1004	21.2033	44.2925	21.0671	24.5391	23.1124	60.9384	25.7076	27.6188	36.5817	58.1877	18.6194	21.4051	23.0596	39.0087	20.6197	22.7333	27.0376	44.6444
Enpp4	39878	17	44242467	44242816	11.522	20.6643	38.6052	3.44134	2.49818	39.5898	1.30353	5' U	115	NM_199016	NM_199016	1.0255	0.0363303	3.86745	6.32638	7.36285	14.7113	3.88245	3.91331	9.04556	7.59124	2.90209	1.97403	4.87537	15.9376	8.01336	8.82098	9.31781	7.72797	6.00552	4.10738	7.88261	6.24258	5.09091	5.15988	5.36994	3.96351
Epha4	2093	1	77512271	77512610	1.93491	11.3115	8.88791	0.674829	1.21029	5.17166	0.223663	prom	-778	NM_007936	NM_007936	0.581876	-0.781217	1.28675	1	3.7515	2.18405	1.28121	1.3496	3.68185	2.04861	1	1	5.3313	2.26271	1.06434	1.13721	2.27078	1	2.0011	1.62148	6.64727	1.78639	1.33395	1.33958	3.36705	1.53882
Eps8l2	81809	7	148532406	148532826	12.6977	14.742	10.4223	1.49788	1.2211	10.2369	0.722112	intr	7715	NM_133191	NM_133191	0.982208	-0.0258999	2.43373	2.64864	2.54772	5.49939	1.98425	1.81573	3.68185	7.14184	1.57063	1.32468	2.93769	7.09862	3.63805	3.33257	3.88813	12.621	2.60177	2.65727	3.64716	8.33961	2.50278	2.44322	2.27457	11.2376
Epsti1	29517	14	78297040	78297348	52.223	45.5737	25.6559	3.15669	1.33211	28.4609	1.9694	Inte	-6852	NM_029495	NM_029495	1.10933	0.149691	58.6358	63.1411	72.0232	201.033	62.3751	58.8001	65.9009	169.975	57.2068	58.1433	65.2856	346.391	58.2651	59.3143	71.4703	110.482	54.0586	53.6183	77.7676	108.997	55.8516	52.5316	60.5404	97.9875
Esd	29280	14	75227421	75227781	9.03099	14.4628	20.8447	2.85959	1.70954	20.7554	1.47431	intr	95497	NM_016903	NM_016903	0.995717	-0.00619223	307.961	301.814	453.794	772.101	296.557	249.68	397.199	570.543	275.187	262.69	395.262	463.77	163.144	158.106	186.418	303.758	233.457	219.656	230.95	292.225	193.607	174.187	241.347	325.369
Etl4	48446	2	20442322	20442731	37.235	41.2867	22.6562	2.37716	1.00315	22.6574	0.741533	intr	1387	NM_001177631	NM_029895	1.00005	7.38E-05	4.58432	4.4241	7.44884	9.35939	1.56243	1.58266	3.14548	1.749	2.33146	2.29871	2.36778	3.71348	6.66216	11.0163	19.1374	20.5723	3.80309	4.31454	3.2942	6.50471	3.0872	2.9526	3.54913	7.19642
Etnk1	76279	6	143115447	143115876	12.6308	11.2345	11.6613	3.99942	1.79322	14.1088	1.76741	prom	-88	NM_029250	NM_029250	1.20988	0.274864	98.6368	106.894	101.43	237.999	105.12	108.093	139.562	249.52	105.996	101.812	122.618	289.919	126.468	126.822	115.832	159.107	128.441	122.809	116.945	143.336	108.866	108.138	91.6763	138.938
Etv1	18981	12	39506739	39507138	5.50365	14.4598	15.3877	1.1467	1.15683	13.8096	0.570088	5' U	270	NM_001347379	NM_007960	0.897443	-0.156107	1	2.01455	1.34394	1.23681	1.28121	1	1	1.1498	1.28531	1.48702	1.11398	1.10746	1	1.13721	1.34658	1	1.20022	1.10358	1.17648	1	1.08349	1.0849	1	1
Exoc3l4	21319	12	112664446	112664614	12.9014	20.3121	32.8236	2.72342	4.57911	47.209	2.2566	intr	8874	NM_001289488	NM_028807	1.43826	0.524329	6.73491	7.34093	26.4514	23.1654	3.95275	5.3117	19.9518	12.6845	2.42657	2.46105	21.0607	7.20609	6.40479	8.13493	21.7945	20.5723	3.20243	3.58948	23.4126	5.19406	2.66976	2.9526	14.8381	9.62111
Exoc6b	73733	6	85019203	85019583	7.88023	9.44298	15.7083	3.91312	1.61956	13.6213	1.39672	exon	114	NM_177077	NM_177077	0.86714	-0.205663	22.6493	21.4178	28.2571	43.8389	19.6305	23.7238	31.7519	44.5921	21.5426	26.4872	28.3556	44.9799	22.8765	24.3257	30.1123	42.2852	29.8318	29.795	31.707	45.8241	24.7106	25.1103	30.315	43.5667
Extl1	64284	4	133918356	133918917	27.4005	38.3152	27.4619	3.87395	1.55412	27.3076	0.810927	intr	9825	NM_001355493	NM_019578	0.994383	-0.00812667	8.45538	6.32638	18.3689	20.3	1.84364	1.58266	9.76073	9.83826	2.33146	2.94807	14.5638	10.7524	9.36456	9.91866	14.4009	18.4315	1.70077	1.31074	2.58829	2.31064	5.09091	4.56561	13.0173	17.7034
F3	58872	3	121426144	121426716	4.68668	10.0865	11.2307	1.89973	0.627627	10.0708	0.662777	prom	-25	NM_010171	NM_010171	0.896721	-0.157268	1.28675	1.76091	3.06363	2.77608	1.49213	2.16532	2.60911	3.24701	1.19021	1.64936	1.91185	3.95528	1.51474	1.96047	2.8484	5.58725	1.50055	1.82863	1.70591	2.57277	1	2.35833	3.36705	6.3882
F730043M19Rik	18797	12	33807790	33808173	6.32927	8.35863	12.0229	2.23989	1.33906	14.6045	0.395936	intr	24469	NR_015602	NR_015602	1.21472	0.280625	14.0469	12.16	24.2158	31.7616	11.7565	15.6831	34.6126	34.2558	13.3636	11.2274	36.4483	24.8034	19.2733	13.2117	26.4155	47.1783	16.7173	16.4333	37.1778	44.5134	15.4434	11.2724	28.8584	50.302
F830208F22Rik	44363	18	78056749	78057064	10.5022	7.25931	2.7071	2.54186	0.814065	3.44543	1.44422	intr	-21778	NR_152167	NM_001033812	1.27274	0.347935	2.14698	2.01455	5.12726	6.13878	2.9685	2.28186	8.3304	10.7371	2.52167	2.94807	6.69908	8.52253	2.22251	1.68605	3.07945	4.97562	2.80199	3.38232	5.05897	7.02897	3.17069	3.20728	6.46243	9.62111
F9	92205	X	57254622	57255023	12.7304	11.5804	12.1921	1.42623	0.767373	13.8448	0.567245	intr	2182	NM_001305797	NM_007979	1.13556	0.183404	1.57349	1.88773	1.94583	3.01289	1.77334	2.04879	2.25153	3.99602	1.76084	1.97403	2.48176	5.91651	1.70777	1.54884	1.9242	2.22327	1.50055	1.62148	2.41182	1.78639	1.6679	1.67916	3.54913	5.31056
Fabp3	63942	4	129972615	129972983	6.66475	12.1408	7.72406	1.39871	1.39364	6.57901	0.824149	Inte	-13223	NM_010174	NM_010174	0.851755	-0.231489	1.14337	1.25364	1.17197	3.15497	1.21091	1.11653	1.17879	1.4494	1	1.32468	1.22796	1.99405	1	1	1	1	1	1	1	1.26213	1	1.25469	1	1
Fah	79359	7	91760128	91760491	27.1048	21.0303	11.1192	3.46617	2.11926	12.4193	0.626626	Inte	-5858	NM_010176	NM_010176	1.11692	0.159526	5.58793	5.0582	10.2003	17.2452	5.85095	3.21412	7.79403	9.53866	3.85314	3.43508	8.18084	7.66281	8.20639	9.23261	13.5922	26.077	11.7118	12.083	22.0008	27.2129	6.84416	4.39582	6.82659	13.9317
Fam102b	58582	3	108811116	108811555	23.4518	30.6921	16.8346	3.38721	2.3365	18.3516	1.03629	intr	19189	NM_001163567	NM_001163567	1.09011	0.124475	54.9081	57.3075	136.942	149.338	37.4876	38.5234	81.0981	76.2001	50.5495	58.7927	55.3692	74.882	32.8497	38.5956	52.6397	68.8913	27.2289	28.7592	33.1188	44.5134	27.2152	32.0718	51.2543	52.7267
Fam107b	47730	2	3558285	3558635	1.95558	5.02567	6.82189	1.30724	1.31878	12.0457	0.6499	Inte	-72270	NM_025626	NM_025626	1.76575	0.82028	50.1768	54.3906	110.114	76.7792	57.3132	63.9275	138.847	86.9858	59.7747	57.0069	141.995	110.721	97.3855	104.456	201.898	148.098	63.5691	61.1795	181.183	107.949	62.1132	61.2758	162.506	121.965
Fam114a1	67356	5	65360957	65361413	9.56885	28.1592	44.0082	3.38635	2.5868	43.2989	1.82903	prom	-129	NM_026667	NM_026667	0.983883	-0.0234419	4.29757	6.07274	9.51247	16.2506	3.74184	4.14638	7.25766	8.04065	4.23356	3.43508	6.35713	12.3913	3.12331	4.01862	5.73653	6.81052	2.50166	3.38232	5.58841	7.81535	4.00557	3.12239	5.00578	6.92701
Fam129a	4395	1	153508107	153508433	8.04829	8.41723	6.80096	2.45609	1.88783	10.2436	1.16291	intr	89767	NM_022018	NM_022018	1.5062	0.590912	178.352	208.095	448.807	323.867	294.448	313.89	634.633	467.63	334.532	336.23	610.687	504.365	293.567	318.504	620.908	478.074	353.289	396.569	811.736	559.335	359.748	382.605	633.549	571.61
Fam129c	83861	8	74120752	74121105	27.4687	40.8603	37.8457	2.43024	2.46987	44.3442	1.28875	prom	-616	NM_001166213	NM_001166213	1.17171	0.228616	2.43373	2.395	5.38521	6.18614	5.07761	5.07864	8.50919	9.23905	4.89929	2.94807	9.20667	5.75531	4.92491	4.97909	10.3575	12.3152	3.70298	3.38232	6.64727	12.7958	8.93135	6.688	10.2861	16.6258
Fam208a	27278	14	28225915	28226262	19.1496	12.3687	10.1575	4.77972	0.886791	14.6761	1.52954	Inte	-15931	NM_001114879	NM_028945	1.44486	0.530927	23.7963	22.3055	37.1995	60.3683	25.6063	24.6561	45.34	63.7666	31.4335	26.9742	51.3798	68.9177	34.1365	26.5211	45.0151	60.6342	30.7328	23.5803	50.4136	68.3671	40.5733	38.8634	54.3497	74.2795
Fam20c	70385	5	139216514	139216898	7.79814	14.475	13.7681	1.48937	2.00336	16.4144	0.78981	Inte	-14329	NM_001359593	NM_030565	1.1922	0.253632	206.31	216.084	334.19	389.084	130.851	127.671	182.293	282.626	106.851	105.384	167.299	154.567	44.8818	42.0258	60.6109	91.5217	98.2073	85.6242	114.651	145.171	50.0074	42.6837	69.8266	80.7453
Fam49a	18147	12	12281207	12281545	17.0439	27.5817	23.0424	3.04572	2.42774	28.5283	0.224325	intr	12431	NM_001146119	NM_029758	1.23808	0.308103	43.5817	47.0351	90.8538	114.337	49.861	56.0033	115.426	171.174	81.0781	79.8967	170.718	240.512	80.3346	82.64	154.995	172.257	55.36	65.4263	178.007	184.49	94.1725	102.026	176.344	288.73
Fam89a	86001	8	127266772	127267117	9.67164	13.2561	9.22768	2.81814	0.743277	14.0352	0.659319	intr	8764	NM_001081120	NM_001081120	1.52099	0.605012	7.45177	7.21411	14.2416	20.6789	18.365	15.6831	26.2094	46.5395	10.986	9.92864	21.7446	27.7587	12.067	10.3303	25.2603	33.7224	22.8241	20.9908	48.8253	65.7459	16.0278	13.0552	29.2225	53.5349
Fas	46372	19	34414817	34415157	17.0275	22.4529	17.8907	2.01853	2.41346	25.5367	1.11503	Inte	49838	NM_001146708	NM_007987	1.42737	0.513359	19.2083	17.9937	50.871	70.5037	16.8183	19.7617	38.3672	46.9889	16.0265	12.8507	45.3388	49.4666	28.8604	31.3234	48.7119	52.9888	24.8263	27.4127	31.8835	31.1448	20.6197	19.4223	37.7803	43.0279
Fbxl22	88880	9	66358154	66358468	5.9036	8.29076	6.33668	1.45712	0.653326	10.2363	1.44882	3' U	4089	NM_175206	NM_175206	1.6154	0.69189	1.57349	1.76091	2.71969	2.84712	1.77334	1.93226	3.86065	2.49801	2.23636	2.62339	6.12917	2.77317	2.02948	1.96047	3.65708	2.52908	2.60177	3.07158	5.41193	5.19406	2.75325	2.78281	4.09537	3.42469
Fbxo40	36125	16	36991033	36991361	12.6944	15.552	9.3593	2.26675	0.93816	20.4895	1.15582	prom	-644	NM_001358217	NM_001037321	2.18922	1.13042	3.86745	3.79001	8.05073	4.26798	5.71035	8.10848	11.5486	4.59522	5.56502	4.40912	8.63676	3.84781	6.79085	6.3512	8.74018	9.56287	4.30365	4.83243	4.70602	4.40768	4.17254	4.39582	6.09826	5.57997
Fbxw17	23942	13	50513060	50513474	10.1952	9.51722	7.55241	1.2433	1.23879	8.87284	1.6483	prom	34	NR_154272	NM_175401	1.17483	0.232458	22.3625	19.6423	22.7541	39.5053	21.4584	23.8404	35.3277	49.8351	20.972	18.3703	32.003	43.8784	37.2893	35.9886	24.7982	26.9944	29.131	25.5483	24.6479	25.6401	25.8794	24.7708	27.0376	24.7081
Fchsd2	79996	7	108272465	108272825	12.0413	11.1402	7.42196	1.11206	1.42461	11.5952	0.631848	intr	15356	NM_199012	NM_199012	1.56228	0.643653	49.6033	60.9852	120.433	103.989	50.4235	68.9384	96.2952	100.318	65.0054	65.1239	95.8326	106.665	65.6001	76.1912	115.254	107.73	80.1874	92.4605	114.475	108.735	66.705	76.8966	80.5693	89.097
Fcrl1	57317	3	87180582	87181014	13.4673	13.2738	10.6592	3.04493	1.54333	10.6289	0.702053	intr	489	NM_001310545	NM_153090	0.997159	-0.00410417	1.86024	2.01455	3.06363	3.22601	1.56243	1.58266	4.39702	2.04861	2.23636	1.64936	3.84954	2.93436	1.64343	1.54884	3.07945	2.52908	1.30033	1	1.52943	2.31064	1.25046	1.50937	1.9104	2.34705
Fgf23	75608	6	127022502	127023060	6.89974	22.3814	21.4967	1.02494	1.47057	23.6392	0.951169	prom	-139	NM_022657	NM_022657	1.09967	0.137068	1.14337	1	2.54772	3.2497	1	1	2.60911	2.49801	1.0951	1	2.93769	3.33736	1.19303	1.27442	2.8484	3.14072	1.10011	1.10358	2.23534	1	1	1.50937	2.45665	1.80823
Fgfbp3	46538	19	36988591	36988931	12.2464	13.2441	18.2251	3.36422	0.754207	21.3624	1.56104	Inte	5328	NM_028263	NM_028263	1.17214	0.229145	3.58071	2.52182	3.14961	8.4832	3.03881	2.51492	4.03944	12.5347	3.37762	2.13637	3.05167	10.6987	4.02411	3.60699	2.96393	5.89307	3.00221	2.34653	2.94125	3.88342	2.66976	1.93385	2.82081	4.77174
Fgfr3	66529	5	34064245	34064894	8.96435	29.5423	14.4532	0.704983	0.553163	7.84685	1.05146	prom	197	NM_001205270	NM_008010	0.542916	-0.881199	1.57349	2.01455	10.5443	5.49939	1	1	1.71516	1	1	1	2.13982	1	2.09383	1.96047	9.43333	3.75235	1.10011	1	1.35295	1.26213	1	1.0849	1.54624	1
Fgr	64138	4	132542967	132543281	8.62834	13.1084	9.59554	1.82139	1.46998	14.0915	2.17323	exon	13114	NM_010208	NM_010208	1.46854	0.554386	35.5528	38.2847	70.5615	53.8323	47.7519	41.2037	95.5801	77.5483	29.8167	33.4678	84.5485	62.3623	37.418	41.477	86.0265	66.4448	36.5392	40.2565	97.3565	99.8226	49.423	49.73	131.916	90.7135
Fhl3	63590	4	124382293	124382717	23.6088	35.8435	31.5083	5.26056	2.05628	33.7682	1.4306	intr	4562	NM_010213	NM_010213	1.07172	0.0999339	23.3661	25.476	40.5529	50.8485	27.2233	26.7537	54.9947	64.5156	23.2545	22.4287	44.6549	46.78	25.0642	27.2071	43.3977	60.6342	29.0309	25.6519	53.9431	56.0471	30.4712	27.0629	55.078	71.5854
Fignl2	33971	15	100908032	100908440	8.87722	15.0893	17.5563	1.12141	0.879908	14.6304	1.67254	Inte	-23406	NM_001214911	NM_001214911	0.83334	-0.263022	2.43373	1.12682	3.92347	5.02577	2.05456	2.04879	3.86065	5.94343	1.95105	2.62339	3.84954	3.57915	2.54423	1.41163	4.00365	4.6698	3.00221	2.03579	5.41193	3.88342	2.00186	2.27343	3.00289	3.15528
Filip1l	36824	16	57482941	57483269	2.86928	2.68138	7.27946	1.56929	0.46908	10.1811	0.693491	intr	-66250	NM_001177871	NM_001040397	1.39861	0.483997	61.3599	87.2366	109.77	142.02	83.6068	95.0417	127.941	117.995	64.8152	70.1564	121.478	265.148	75.5089	106.377	107.63	107.424	64.2698	76.82	97.7095	97.9877	53.5974	72.2274	93.1329	94.4852
Flnb	26561	14	8650336	8650693	12.7816	15.6683	15.6056	3.36422	1.86756	17.3051	1.06193	prom	44	NM_134080	NM_134080	1.1089	0.14913	54.7648	46.6547	204.611	374.805	49.0877	52.2743	164.772	262.852	35.1426	32.9808	144.503	241.855	75.3802	70.1539	145.984	178.679	66.9728	71.8482	214.537	170.597	48.5046	49.3905	132.827	197.13
Fmn1	52041	2	113280739	113281102	14.3773	27.8143	20.829	3.78127	1.27156	28.7484	0.626626	prom	-300	NM_001285459	NM_010230	1.38021	0.464888	9.88911	9.24321	14.0696	17.9793	7.46794	7.29275	15.1244	13.2837	6.99159	7.16888	11.8282	14.9435	6.72651	9.0954	9.43333	8.03378	9.40928	10.6329	16.177	18.8248	7.67904	7.28227	8.28323	10.4293
Fnbp1l	58941	3	122319848	122320162	3.63298	11.7639	8.14716	1.63925	1.14332	10.2363	0.724411	intr	2627	NM_001114665	NM_153118	1.25642	0.32932	30.1047	28.6465	59.0396	67.6857	30.176	31.2984	90.5739	77.3985	33.6209	35.7405	86.7141	97.154	63.0264	63.1562	113.406	146.263	40.9441	44.6069	98.2389	105.852	48.7551	48.0321	131.734	166.418
Fndc3b	55740	3	27584575	27584945	9.86601	37.7469	36.7214	1.08201	2.77222	39.2607	1.02462	intr	24614	NM_173182	NM_173182	1.06915	0.0964628	75.1237	69.9893	165.23	92.8349	78.0528	80.5917	149.575	72.0057	71.2823	72.4291	155.331	72.1685	61.7396	66.1748	137.089	81.124	73.8804	72.6768	173.418	77.2795	68.2913	74.5195	118.988	80.4759
Fosl1	44947	19	5447789	5448392	8.84418	16.3355	19.1382	2.37113	1.44588	16.0602	0.502963	intr	393	NM_010235	NM_010235	0.839168	-0.252969	4.01083	5.31183	13.2958	5.92565	4.65579	6.36049	10.1183	5.79363	2.52167	3.43508	8.18084	7.09862	1.25737	1.68605	2.27078	3.75235	3.10232	2.34653	1.88239	3.35916	1.6679	2.35833	2.63873	2.61646
Foxp4	40213	17	48089363	48089754	1.16702	5.66834	5.08879	1.02389	1.04933	10.6759	0.77567	Inte	-27978	NM_028767	NM_028767	2.09792	1.06896	65.9478	65.0434	203.408	152.606	76.7874	71.2691	201.424	135.671	65.7663	66.4226	218.021	162.304	90.5008	85.247	232.397	218.741	96.2051	84.0706	290.423	160.374	80.9814	73.5008	211.485	172.345
Fpr1	38417	17	18007864	18008172	9.72236	9.36603	11.9974	2.04256	1.49862	9.89356	0.984698	Inte	12885	NM_013521	NM_013521	0.824644	-0.278157	4.87106	6.07274	74.6028	180.218	9.71765	9.973	77.5223	143.161	3.75803	4.57146	50.468	94.4674	4.1528	3.60699	26.3	57.5761	1.40044	1.82863	10.1768	33.7661	8.01299	6.688	43.789	117.116
Fpr2	38422	17	18037774	18038116	59.2894	40.4258	56.018	3.84623	1.94947	40.4001	1.1085	Inte	13157	NM_008039	NM_008039	0.721199	-0.471531	5.30118	5.81911	51.7309	126.699	8.5928	9.973	54.2795	94.7754	3.47272	4.7338	25.392	31.3588	3.89542	7.58609	27.9173	64.6099	2.9021	2.76085	17.9418	51.853	6.76067	7.28227	35.5954	80.7453
Frmd4a	47790	2	4496212	4496632	4.48155	10.9727	8.66272	0.817025	1.95376	13.3179	0.541584	intr	15622	NM_001177844	NM_172475	1.53738	0.620475	30.3914	30.8024	29.4609	60.6525	15.0607	14.6343	20.3094	37.4016	13.5538	14.7988	17.9832	94.6017	16.1205	16.5047	17.1735	30.6642	18.9198	14.9832	18.8242	29.5721	11.3525	10.5083	8.10115	19.0505
Fscn1	70701	5	143725876	143726204	3.99961	9.54572	12.999	1.22056	1.71996	17.4352	0.924655	intr	4006	NM_007984	NM_007984	1.34127	0.4236	180.216	227.878	1197.65	937.347	158.761	169.622	815.569	898.008	231.914	263.015	1114.83	812.708	284.494	379.288	1300.66	1259.13	415.457	450.327	2552.68	1625.15	231.009	243.971	992.066	1210.65
Fsd1l	61375	4	53633965	53634327	18.1198	19.0476	10.9929	3.00178	1.41674	11.3005	1.25671	intr	-10197	NM_176966	NM_176966	1.02798	0.0398129	2.14698	2.77546	3.49355	3.91276	2.19516	2.28186	4.7546	2.94741	2.90209	2.13637	3.62157	2.80003	4.53885	5.52794	5.1589	4.97562	3.50276	3.07158	3.2942	3.09703	3.33766	2.78281	3.18497	4.77174
Fth1	45283	19	10020457	10020858	4.97837	13.5981	16.3034	0.855737	1.40685	22.693	1.70173	Inte	-34432	NR_073181	NM_010239	1.39192	0.47708	4622.19	4123.49	6812.18	12178.7	3986.59	3157.98	5412.98	10814.8	2996.99	2644.69	4946.54	10942.3	2311.81	1846.61	3168	6960.47	2750.73	2352.97	3022.29	5705.97	2272.29	1876.26	3528.45	7399.26
Fxyd2	87555	9	45213698	45214075	48.2628	56.9221	36.7936	5.00618	2.72075	36.2065	1.81007	prom	-273	NM_007503	NM_007503	0.984045	-0.0232044	1	1	1.25795	1.68675	1.21091	1.11653	1.17879	2.64781	1.28531	1.81169	1.68389	3.31049	1.06434	1.13721	1.11553	1.61163	1.20022	1	1.52943	2.04852	1.58442	1.25469	1.72832	3.6941
Fyb	30344	15	6551273	6551682	12.2722	12.3	6.81077	1.678	0.752363	8.47101	0.926916	intr	21631	NM_011815	NM_011815	1.24377	0.314716	34.4058	37.0165	83.1152	202.004	26.239	29.9	86.1042	184.356	25.2517	24.2145	61.7522	317	43.2089	46.691	70.5461	143.816	27.3291	27.5163	48.2959	132.851	34.1447	35.8072	73.4682	159.413
G530011O06Rik	93683	X	166424071	166424399	11.9988	18.5552	19.7585	6.62588	5.31624	31.9433	5.77909	intr	-7386	NR_029457	NM_001039559	1.61669	0.69304	2.5771	1.38046	6.76096	9.43044	1.42182	1.3496	2.60911	2.79761	1.0951	1	1.22796	2.37017	1.19303	1.41163	1.23105	1	1.20022	1.10358	1.17648	1	1	1.0849	1.18208	1
Gadd45b	9562	10	80405723	80406055	7.21563	12.5036	14.5547	2.4117	0.926857	17.7281	1.37027	Inte	13053	NM_008655	NM_008655	1.21803	0.284547	100.501	149.378	228.515	241.623	137.6	163.213	245.943	333.109	141.279	176.813	255.179	198.628	136.892	173.748	208.136	238.314	144.859	199.976	210.125	208.606	155.286	181.658	208.208	246.702
Gbe1	36983	16	70326794	70327176	13.5876	12.4326	6.54806	1.94632	1.20831	10.0532	1.58789	intr	12791	NM_028803	NM_028803	1.5353	0.618516	33.5456	35.241	48.2055	192.508	31.1603	29.0843	40.1551	101.367	35.4279	34.9288	41.2355	129.796	24.0347	22.542	25.2603	41.6736	26.328	25.7554	28.7069	43.2028	26.9647	33.4301	29.9509	45.9914
Gbgt1	48926	2	28350575	28350941	18.8568	20.6657	29.3565	4.84411	0.980881	35.812	1.65731	Inte	-1653	NM_139197	NM_139197	1.2199	0.286764	7.88189	5.81911	10.5443	18.3582	6.97581	7.40928	9.58194	14.3323	5.37481	6.03251	6.24315	11.0211	6.08308	5.93957	9.08676	8.03378	6.60619	6.38612	7.00022	8.33961	6.42672	5.24478	4.8237	6.92701
Gbp2	59582	3	142283424	142283825	18.1355	19.4761	25.8018	3.70819	2.8137	25.92	1.51265	prom	-2	NM_010260	NM_010260	1.00458	0.00659341	464.954	471.624	644.25	1519.19	474.425	500.458	676.827	1580.05	268.149	285.256	487.587	1831.93	1375.17	1439.65	1847.44	2545.09	377.716	392.219	449.781	844.007	1151.8	1212.12	1664.49	1851.85
Gbp3	59577	3	142223325	142223678	38.133	39.3654	37.0405	5.67057	2.90573	45.172	0.85917	5' U	182	NM_001289493	NM_018734	1.21953	0.286325	55.0515	64.0288	90.8538	276.457	45.221	48.4287	85.7466	209.823	40.9439	45.6432	82.1548	376.267	113.021	115.159	143.905	171.952	49.2533	53.8254	55.002	74.6582	92.4193	93.2815	154.13	163.993
Gbp4	68513	5	105582896	105583234	33.8346	33.2022	28.2563	2.87651	2.42774	29.0223	1.12162	Inte	-14460	NM_001359079	NM_008620	1.02711	0.0385856	86.7369	96.3676	254.138	204.017	91.762	98.6542	270.437	195.891	35.9034	35.4159	167.185	219.422	230.704	252.643	493.714	419.357	43.3467	47.5071	31.707	21.9703	153.032	180.724	348.41	239.428
Gbp5	59571	3	142159580	142159926	35.525	46.364	41.5688	4.13235	4.15032	49.9464	2.62966	prom	-145	NM_153564	NM_153564	1.20154	0.264879	3.72408	3.53637	3.06363	5.42835	3.10911	2.86452	4.21823	9.08925	2.61678	2.13637	4.30546	12.3644	17.9865	16.0931	25.8379	38.3096	3.10232	3.4859	2.58829	7.2911	18.5325	20.3562	35.5954	29.0186
Gbp9	68507	5	105539546	105539907	55.0629	34.1078	36.8495	5.86176	2.27307	34.2267	1.26019	prom	-416	NM_172777	NM_172777	0.928822	-0.106525	43.7251	50.4593	56.546	98.0211	41.9167	45.5154	54.6371	82.3419	25.0615	25.1885	49.5561	132.725	79.8842	80.1703	99.3118	77.4542	25.9275	24.8232	18.2948	16.4656	66.9555	69.0862	73.104	43.2973
Gca	50485	2	62502198	62502635	6.72185	12.8804	11.708	2.4866	1.52567	11.6536	0.867525	prom	33	NM_145523	NM_145523	0.995346	-0.00672964	8.16863	10.765	27.6552	23.2838	8.7334	8.10848	24.7791	15.2311	5.56502	6.8442	17.4133	15.9107	10.9731	10.1931	22.7187	18.7374	9.10895	7.11118	10.3533	13.0579	5.25788	6.26352	16.841	9.3517
Gch1	27822	14	47807696	47808004	10.4631	14.7344	18.2729	3.89944	0.832566	24.2595	1.72322	intr	1238	NM_008102	NM_008102	1.32762	0.408845	25.5167	26.9978	70.9054	88.5487	31.6524	25.4718	62.3251	76.3499	23.9202	23.7275	54.0014	52.6636	24.4208	22.4048	51.6	44.7318	18.3191	15.0868	37.8837	36.6495	20.0353	20.6958	37.2341	40.8726
Gcnt4	25381	13	97639753	97640165	9.96778	17.0775	10.9007	2.08222	1.49377	15.6028	0.5521	Inte	-54685	NM_001166065	NM_001166065	1.43137	0.517392	4.29757	3.91683	16.0473	3.88908	3.17941	2.28186	11.0123	2.34821	2.9972	2.94807	10.2325	2.20898	3.83108	4.84188	13.5922	3.14072	2.70188	1.93221	9.29443	2.31064	2.58627	2.78281	6.46243	2.88587
Gdap10	18765	12	33507697	33508055	14.2595	15.821	6.98704	0.319507	0.573029	5.71338	1.48255	intr	-1105	NR_045032	NR_045032	0.817712	-0.290336	16.1975	19.1351	72.7111	44.6678	14.5686	16.3823	60.716	36.8024	11.8419	11.3897	63.4619	27.2751	13.8042	12.5257	34.3867	31.2758	7.7074	8.14697	14.0593	12.7958	11.8534	15.4322	38.3266	21.2057
Gdf15	83767	8	73153613	73154124	7.7576	6.40257	7.23129	2.68611	1.50546	10.8645	2.22569	exon	2125	NM_011819	NM_011819	1.50243	0.587301	29.6745	60.7316	51.215	15.3981	12.811	21.1601	24.4215	12.2351	26.9636	54.8965	21.4027	3.0687	6.01874	6.07678	7.70045	8.3396	5.70519	7.73265	5.23545	4.14555	7.09462	11.9515	11.0144	3.42469
Gem	60362	4	11648518	11648866	9.75216	12.7375	8.16797	2.95819	1.03162	7.91671	0.653636	Inte	17098	NM_010276	NM_010276	0.969239	-0.045076	4.58432	5.0582	4.61135	7.13338	3.53093	4.14638	6.18492	7.14184	1.85594	2.46105	2.8237	3.68662	9.8793	10.7419	15.0941	21.1839	2.0011	2.65727	2.58829	4.93193	4.67347	6.17863	6.64451	7.19642
Gfi1	68675	5	108206408	108206761	10.7451	11.5605	4.99241	1.78218	1.16229	9.6966	1.71834	intr	-51760	NM_001267621	NM_010278	1.94227	0.957742	3.86745	4.17046	10.7163	8.88577	6.55399	5.89436	11.5486	11.4861	4.04335	3.11041	10.9164	7.36728	10.3297	11.1536	17.8667	19.0432	9.40928	8.14697	16.7065	11.4852	5.67532	6.26352	9.19364	11.7764
Gfpt2	13208	11	49611874	49612244	6.08918	12.3604	10.2943	1.23658	1.2475	14.3279	0.409847	intr	4402	NM_013529	NM_013529	1.39183	0.476982	1.14337	1.38046	3.92347	2.44454	1.21091	1.11653	2.7879	1.89881	1.66573	1.81169	4.0775	2.15525	1.32171	1.13721	2.61735	1.61163	1.10011	1.93221	6.47079	1.52426	1.08349	1.0849	2.45665	1.26941
Ggta1	49544	2	35336053	35336433	13.2838	13.0535	6.13372	1.05353	1.88949	9.22733	0.798123	Inte	-19274	NM_010283	NM_010283	1.50436	0.589152	110.68	127.692	108.653	282.141	73.8346	91.6622	92.0043	179.563	75.1816	84.6046	76.7977	218.509	136.892	159.341	122.763	251.464	95.5043	111.623	123.299	202.315	78.5603	90.1403	82.7543	169.651
Gli1	11418	10	126777261	126777648	2.874	14.9082	14.3959	2.21674	1.32522	11.757	0.587765	intr	1180	NM_010296	NM_010296	0.81669	-0.292139	1	1	2.63371	1.78147	1.28121	1	1	1	1	1	1	1.02687	1	1	2.3863	1.61163	1	1.20716	1.35295	1	1	1.0849	1	1
Gls2	11490	10	127632203	127632603	6.13157	17.9417	10.9434	1.57277	1.15394	10.0182	0.758217	intr	712	NM_001285777	NM_001033264	0.915456	-0.127438	3.15059	3.53637	10.8882	5.04945	3.10911	3.33065	3.86065	2.19841	2.61678	2.62339	4.64741	1.69852	3.83108	3.33257	7.12283	3.44653	3.20243	2.65727	2.94125	3.35916	2.25232	2.27343	3.36705	2.07764
Gm12070	12566	11	26724084	26724431	12.1637	19.9723	17.366	2.96672	2.06918	23.0968	0.655519	Inte	39150	NR_002890	NR_002890	1.33	0.411428	3.86745	3.53637	3.14961	2.44454	1.77334	3.56371	2.96669	2.94741	2.61678	2.94807	4.19148	1.29553	1.70777	3.60699	3.07945	3.14072	1.80088	2.13937	3.11773	3.09703	2.83673	3.54687	2.27457	2.88587
Gm12216	13442	11	53681935	53682275	2.34862	4.55267	8.86177	0.841055	0.754207	13.3822	0.44601	intr	-9347	NR_033332	NR_033332	1.51011	0.59465	1.86024	2.77546	2.89166	4.33902	1.91395	1.81573	2.43032	2.79761	2.14126	1.48702	3.05167	3.41796	3.76674	2.23489	3.42603	5.28143	2.10122	1.82863	1.70591	3.62129	2.58627	2.61302	3.36705	2.88587
Gm12250	13668	11	58001423	58001776	5.97847	10.6635	10.1459	1.13411	1.59815	6.14906	1.07396	exon	4255	NM_001135115	NM_001135115	0.606066	-0.722454	18.9216	18.501	47.4316	61.7181	20.4038	25.4718	59.6432	67.8112	11.0811	9.44163	51.0379	90.2226	42.5011	40.7909	38.3146	29.1351	28.7306	27.5163	10.8827	13.0579	34.9796	39.4577	37.5982	28.7492
Gm13889	51549	2	93796580	93796908	3.91266	4.82649	11.6125	2.61548	0.93816	14.7627	1.15582	exon	513	NM_001145034	NM_001145034	1.27128	0.346278	1.14337	1	4.00946	2.23141	1.21091	1.3496	3.86065	4.14582	1.57063	2.29871	6.01519	3.63288	1.06434	1.41163	1.80868	3.14072	1.10011	1.20716	4.8825	3.09703	1.41744	1.59427	4.27746	4.23292
Gm15663	10773	10	105012369	105012539	28.5189	24.8327	24.7461	5.71918	4.82693	29.2199	1.78404	prom	847	NR_038032	NR_038032	1.18079	0.239751	2.5771	4.29728	5.55718	6.09142	2.9685	2.98105	4.39702	4.44542	2.80699	2.62339	4.76139	4.19707	3.83108	4.29304	5.04338	9.56287	2.60177	2.65727	3.64716	3.62129	3.83859	3.63176	3.91329	4.23292
Gm15987	75734	6	128924880	128925292	20.4893	35.0943	29.9424	1.24933	1.74273	36.2715	0.5521	prom	-39	NR_045009	NR_045009	1.21138	0.276651	2.72047	2.64864	8.82459	8.27007	3.60124	4.72904	13.6941	14.6319	5.0895	3.11041	12.9681	10.242	6.53348	4.97909	11.6283	10.4803	7.30696	6.90402	15.8241	19.0869	4.75696	6.94269	10.4682	16.0869
Gm266	21330	12	112709364	112709723	23.0376	33.0239	31.8291	1.75239	2.28573	30.9291	1.26722	Inte	14490	NM_001033248	NM_001033248	0.971723	-0.0413831	2.00361	2.01455	4.69733	3.03657	1.56243	1.58266	2.60911	2.34821	1.57063	1.16234	2.13982	1.40299	1.51474	1.41163	2.73288	2.8349	1.50055	1.62148	3.11773	2.8349	1.41744	1.16979	2.09249	1.80823
Gm28043	39085	17	29751603	29752013	6.81672	8.92364	16.3614	4.18476	1.62614	16.7989	1.10959	prom	74	NR_132314	NR_132314	1.02674	0.0380653	1.71686	2.26819	2.63371	3.10761	1.98425	1.69919	3.50306	4.59522	2.42657	1.97403	4.64741	2.45077	2.15817	2.3721	3.19498	2.52908	2.30144	2.65727	2.76477	3.09703	2.58627	3.03749	3.36705	1.80823
Gm4841	43560	18	60435054	60435421	5.82812	9.77747	10.8431	1.87003	0.69872	7.96182	1.23959	Inte	-2317	NM_001034859	NM_001034859	0.734272	-0.445614	4.72769	6.32638	10.5443	6.06774	7.32733	5.77783	16.9123	5.94343	1.28531	1.48702	3.39361	4.78813	10.394	10.6047	11.6283	6.5047	2.20133	2.55369	1.35295	2.31064	6.5102	7.19737	8.82948	3.96351
Gm4956	285	1	21299293	21299658	9.84489	18.12	12.7716	2.97711	2.10765	22.7583	0.830923	Inte	-11083	NR_002858	NR_002858	1.78195	0.833459	4.58432	3.66319	6.07309	5.64148	7.32733	5.54476	19.5942	12.6845	5.1846	6.03251	10.9164	8.76432	9.75062	7.99772	15.3251	13.5385	11.3114	9.18276	16.53	14.3686	8.84787	8.98018	13.9277	15.8175
Gm5431	13155	11	48715476	48715833	19.5718	16.9493	9.39523	3.68462	1.86756	10.1726	1.06193	prom	-1	NM_001024230	NM_001024230	1.08274	0.114687	17.918	18.2473	20.3465	58.4738	18.2244	20.927	38.0096	61.8192	18.7846	17.3962	31.2051	101.184	23.4556	17.7396	14.1699	18.7374	12.4126	15.0868	8.94147	14.1064	28.1336	26.214	15.0202	29.8268
Gm6904	28402	14	59878931	59879332	13.0149	8.33435	8.36433	2.99508	0.639477	6.55808	1.70173	prom	-79	NM_001164329	NM_001164329	0.784053	-0.350977	1.14337	1.50727	1	2.27877	1.0703	1.3496	1.17879	2.79761	1.19021	1	1.22796	2.96123	1.32171	1.13721	1.11553	1	1.10011	1	1	1	1.16698	1.16979	1.36416	2.88587
Gm8773	65676	5	5573768	5574122	10.3119	10.4347	14.7743	1.61559	0.579504	9.90504	0.428371	non-	146	NR_033499	NR_033499	0.670422	-0.576858	2.43373	3.40955	5.81513	7.9859	3.60124	2.28186	4.21823	6.69244	2.52167	3.11041	3.39361	4.14334	3.50937	4.01862	6.89178	8.3396	2.0011	2.03579	4.70602	7.02897	2.08534	2.27343	4.27746	4.77174
Gnat3	65832	5	17512899	17513256	21.4092	21.3837	15.6056	2.56322	2.87317	18.5913	1.06193	intr	44690	NM_001081143	NM_001081143	1.19132	0.252559	1.71686	1.76091	3.57954	2.53927	2.33577	2.63145	3.68185	2.19841	2.14126	1.64936	4.64741	2.42391	1.9008	1.41163	2.15525	2.52908	1.70077	1.62148	1.88239	1.78639	1.6679	1.76406	2.09249	1.26941
Gng4	22092	13	13876324	13876700	6.97804	14.9701	20.26	1.67316	1.63679	24.3129	1.41157	prom	-62	NM_010317	NM_010317	1.20004	0.263084	1.43012	1.63409	9.42648	16.7715	2.54668	2.74799	11.191	7.74104	2.71188	2.13637	8.29482	7.15235	1.25737	2.3721	8.16255	13.8443	1.50055	1.72505	6.82375	4.14555	1.75139	1.59427	7.37283	3.96351
Gp6	76722	7	4363264	4363610	4.45093	5.7955	12.4871	0.826471	0.741128	10.2547	0.876552	Inte	-14091	NM_001163014	NM_001163014	0.821225	-0.28415	1	1.12682	1.51591	2.70503	1	1.11653	2.43032	2.94741	1	1	1.56991	1.88658	1	1	1.11553	1.61163	1.20022	1.10358	1	1.26213	1.16698	1.16979	1.54624	1.53882
Gpd2	50199	2	57153834	57154183	5.47498	15.221	19.2212	1.63873	1.46952	27.0311	0.651763	intr	63216	NM_010274	NM_010274	1.40632	0.491922	73.5466	86.6026	134.362	202.146	89.9341	97.7219	146.893	186.454	78.0348	88.176	127.064	165.018	85.8681	99.2425	117.796	130.36	88.6968	106.444	162.83	123.414	71.5473	87.6784	124.451	135.974
Gpr141	22303	13	19946796	19947164	18.9868	16.7295	11.4316	3.41907	2.22983	14.0655	2.06037	Inte	-30854	NM_181754	NM_181754	1.2304	0.299129	51.3238	50.2056	86.0387	123.336	43.6743	43.6509	70.1919	57.7746	32.8601	34.4418	47.8464	61.3414	40.4421	35.1653	49.5205	34.0282	25.5271	28.1378	33.2953	27.9993	40.9072	37.5051	49.9797	31.7127
Gpr176	52221	2	118201518	118201969	18.5911	13.5727	15.3782	2.15579	1.59203	12.1248	1.51307	Inte	-2589	NM_201367	NM_201367	0.788439	-0.342928	1.86024	1.88773	2.71969	6.09142	1.28121	1.23306	1.35758	2.79761	1.0951	1	1.79787	3.28362	1.25737	1	1.23105	1.30582	2.10122	1.20716	1.88239	3.09703	1	1.0849	1	1
Gpr18	30124	14	122330207	122330612	31.8285	37.7856	24.9855	5.931	2.53265	28.1377	0.374428	intr	-15414	NM_182806	NM_182806	1.12616	0.17141	1.28675	2.52182	1.85985	3.27338	3.53093	3.68025	4.57581	5.49403	2.42657	3.27275	2.70972	4.60007	4.92491	6.07678	6.77625	7.72797	4.10342	4.0038	4.70602	5.71832	3.67161	4.56561	7.19075	8.27406
Gpr183	30136	14	122394053	122394422	8.26972	10.3918	6.93281	2.94483	1.66784	10.068	1.43835	intr	-29823	NM_183031	NM_183031	1.45223	0.538266	13.6168	18.2473	31.3525	6.56504	22.5129	25.9379	21.9185	8.93945	12.3175	15.9352	28.9255	4.38514	12.26	24.0513	26.8776	8.3396	27.2289	27.9306	25.5303	13.3201	16.1113	23.8369	23.7601	7.19642
Gpr33	19181	12	53131875	53132256	20.1354	16.6203	12.5337	3.00219	1.61531	10.6274	1.59206	Inte	-3016	NM_008159	NM_008159	0.847909	-0.238018	3.00722	3.66319	1.51591	4.59951	3.53093	3.56371	2.96669	8.49005	2.80699	3.11041	1.79787	10.242	11.1018	10.0559	4.2347	6.5047	6.40597	5.45391	4.35307	6.50471	5.50835	6.7729	1.54624	3.42469
Gpr34	91607	X	13193862	13194209	29.5874	30.9217	19.9873	3.13154	2.36478	26.4651	1.31104	intr	-15859	NM_011823	NM_011823	1.3241	0.405008	1.86024	4.04365	1.77386	1.82884	3.10911	3.44718	2.07274	1.5992	1.66573	1.97403	1.45593	1.34926	7.11256	4.84188	5.38995	2.52908	5.00442	4.21096	4.8825	3.62129	3.58813	3.97134	2.63873	3.6941
Gpr84	34172	15	103135406	103135783	18.004	16.9833	19.6031	2.42724	0.816224	18.3801	1.20671	Inte	5274	NM_030720	NM_030720	0.937609	-0.0929423	8.02526	11.1455	44.6801	49.3803	12.811	18.3633	53.7431	57.7746	5.1846	8.62993	32.3449	47.0755	6.14742	9.50703	28.726	32.8049	7.40707	10.84	39.6485	46.3483	6.76067	13.225	40.1474	58.3843
Gpr85	71338	6	13786982	13787290	15.3706	14.6201	11.2591	2.59963	0.999079	13.5528	2.46174	intr	2806	NM_001330666	NM_145066	1.20372	0.267505	8.45538	8.10184	23.442	32.993	16.4668	16.3823	31.9307	38.8996	14.4098	15.4482	36.9042	44.4695	22.1044	23.9141	37.0438	42.8969	30.4325	26.7912	46.5311	46.8726	21.3711	19.8468	35.9595	51.9184
Gpsm2	58553	3	108521081	108521468	14.6648	14.8173	7.49174	3.54678	1.98783	12.6199	0.979609	intr	3942	NM_029522	NM_029522	1.68451	0.752325	6.87828	4.80456	4.43938	14.1666	5.78065	5.6613	5.46976	8.34025	5.27971	4.08444	6.12917	18.8391	8.20639	7.99772	6.42968	4.6698	9.70961	8.25055	8.23556	10.4366	6.76067	4.05624	4.27746	5.31056
Gsap	65907	5	20759721	20760060	40.0443	32.3778	15.0927	4.7238	2.57187	22.1643	1.11831	intr	67806	NM_001359876	NM_175437	1.46854	0.554386	55.7684	60.0975	114.844	150.19	51.9702	47.2634	117.929	113.8	47.9817	44.5068	104.039	139.441	72.9996	66.1748	106.936	136.171	49.3534	51.6502	78.4735	121.055	51.9276	47.9472	95.3179	125.198
Gsr	82915	8	34774867	34775195	7.47752	6.86433	15.0789	0.697461	0.7818	17.4352	0.231164	intr	11321	NM_010344	NM_010344	1.15627	0.209475	142.365	143.671	266.52	360.122	180.134	152.842	287.601	344.943	129.486	118.046	256.319	326.457	118.361	102.81	177.984	239.231	177.495	163.516	203.949	293.274	116.631	105.337	179.257	274.99
Gss	54016	2	155418256	155418664	8.52772	9.91585	9.89285	2.52317	1.00561	11.5611	1.30086	prom	86	NM_008180	NM_008180	1.16863	0.224818	58.3491	50.5861	103.752	159.426	52.0405	47.9626	88.9648	107.658	44.653	40.6107	110.764	110.856	28.8604	31.8723	41.7804	63.0808	47.1509	42.121	57.6492	59.4548	30.3043	30.5436	47.0665	66.736
Gstm1	58494	3	107820798	107821185	17.0229	17.7262	19.3904	3.69456	2.91549	17.6894	1.56737	prom	-101	NM_010358	NM_010358	0.912277	-0.132456	48.5997	50.0788	92.4875	184.765	31.09	30.1331	63.219	129.379	24.8713	25.0262	46.3646	124.934	18.0508	20.6211	26.7621	64.6099	22.9242	24.0982	29.9423	59.7169	11.7699	11.9515	17.0231	42.4891
Gstm2	58488	3	107786601	107786942	14.2176	14.856	12.3367	1.67718	1.50399	11.9964	1.33411	intr	2566	NM_008183	NM_008183	0.972414	-0.0403574	2.86384	3.91683	3.66552	9.16995	1.63273	1.69919	2.43032	8.04065	2.42657	1.97403	3.62157	7.95834	1.32171	1.54884	1.11553	2.52908	3.10232	2.55369	2.76477	4.40768	1.16698	1.25469	1.18208	3.15528
Gypc	42594	18	32719605	32719957	37.9982	66.4617	51.8425	4.38687	2.76828	50.6367	1.72322	prom	-93	NM_001347610	NM_027863	0.976742	-0.0339511	11.6096	16.8523	21.2923	36.1663	10.1395	12.0706	17.8063	34.5554	13.5538	12.039	23.4544	53.5234	17.3431	19.935	33.116	43.5085	7.80751	7.73265	16.3535	17.252	12.8553	12.5458	20.3006	33.0598
H2-Eb2	39480	17	34462049	34462420	9.30132	15.4563	13.178	1.3874	2.2118	19.3524	1.4306	prom	-385	NM_001033978	NM_001033978	1.46854	0.554386	3.29396	3.15592	5.04127	10.2356	3.81215	4.49597	8.50919	16.8789	5.85034	4.40912	6.01519	9.22105	5.24662	4.84188	9.31781	13.2327	4.10342	3.27874	6.29431	17.7763	6.34323	5.92394	8.28323	14.7399
H2-K2	39423	17	34115741	34116083	72.4648	54.1068	64.4954	6.6891	2.54931	58.3421	1.1085	prom	-176	NR_004446	NM_001081015	0.904593	-0.14466	7.45177	9.75048	15.3594	13.2904	8.7334	7.52582	14.4093	15.2311	12.9832	13.3378	15.7036	14.0032	9.17153	8.13493	11.1662	11.0919	6.80641	7.73265	7.70613	10.4366	12.2709	11.9515	9.19364	9.62111
H2-M2	39769	17	37620490	37620829	43.2411	24.0758	24.6514	1.18095	0.453859	16.8695	1.34198	prom	-161	NM_001347387	NM_008204	0.684321	-0.547254	30.3914	31.9437	120.518	345.511	20.3335	21.2766	86.9981	204.43	26.6783	25.1885	96.7445	306.119	19.1447	17.0536	47.6721	116.905	17.318	18.6085	67.1789	135.996	19.4508	18.064	70.5549	165.071
H2-T24	39695	17	36162815	36163176	15.642	32.2562	25.1963	2.69324	1.13653	29.4858	0.630097	intr	-5491	NM_008207	NM_008207	1.17025	0.226811	17.2011	16.8523	16.3912	66.1701	12.3892	11.954	22.0973	63.467	7.27691	9.11695	13.538	86.8374	13.2895	11.0163	11.6283	9.25705	5.20464	5.66107	4.17659	6.76684	12.1874	8.72549	8.6474	6.3882
Hamp	77640	7	31729143	31729641	2.74881	8.26511	10.6164	0.8039	1.44178	10.3099	0.761262	prom	-344	NM_032541	NM_032541	0.971134	-0.0422582	1	1	1	4.26798	1.0703	1	1.35758	4.89483	1	1	1.45593	3.63288	1	1	1.34658	2.22327	1.10011	1	1.17648	1.26213	1	1.0849	1.18208	2.07764
Has1	38413	17	17982402	17982801	2.57314	5.46652	8.1213	1.57672	1.28537	12.7634	0.950147	intr	9550	NM_008215	NM_008215	1.5716	0.652233	1	1	1.94583	2.34982	1	1	1.17879	2.34821	1	1	1.56991	1.67165	1	1	1.11553	1	1	1	1.17648	1.26213	1	1	1.72832	2.07764
Hc	49479	2	34871840	34872216	52.1077	48.2785	36.4378	5.47581	2.31879	38.8562	1.81488	intr	44933	NM_010406	NM_010406	1.06637	0.0927079	1.14337	1.25364	1.51591	1.71043	1.14061	1.23306	1.35758	3.09721	1.47552	1.97403	1.91185	2.6657	1.70777	2.09768	2.61735	2.52908	1.70077	1.72505	3.47068	4.14555	2.16883	2.35833	3.00289	2.07764
Hcar2	69697	5	124313031	124313386	31.9733	46.9724	43.2373	4.99421	3.90063	43.624	0.854329	TTS	2316	NM_030701	NM_030701	1.00894	0.0128459	18.2047	24.7151	55.0843	36.3794	16.5371	23.3742	43.9097	30.9602	6.32586	8.95461	23.9103	16.9316	15.4128	24.3257	43.0511	35.5573	6.00552	7.31833	17.4124	15.155	9.34879	19.7619	50.7081	42.7585
Hck	53846	2	152916341	152916702	18.407	19.685	15.2752	3.01009	1.7048	17.5759	0.84013	Inte	-17682	NM_001172117	NM_010407	1.15061	0.202401	29.9613	33.5924	81.6535	162.244	45.0804	41.3202	85.5678	176.717	27.9146	27.9483	74.86	125.847	26.158	28.1676	58.1849	93.9683	36.339	33.731	64.1788	119.482	33.1429	36.4014	84.393	129.239
Hcls1	36117	16	36930860	36931235	17.5677	23.8284	26.8328	3.05023	2.32497	33.5055	1.01096	intr	-4021	NM_008225	NM_008225	1.24868	0.3204	264.662	279.494	414.328	745.152	337.544	339.643	518.24	727.385	279.466	308.145	433.218	787.373	378.435	398.498	485.512	676.855	352.588	399.987	420.31	556.451	330.443	324.622	437.084	661.323
Hcn3	57496	3	88963310	88963781	15.8035	35.105	32.7093	1.94282	1.95998	25.8787	0.482941	intr	533	NM_008227	NM_008227	0.791171	-0.337938	2.14698	2.64864	8.13672	6.13878	2.47638	2.98105	7.97282	3.09721	1.66573	1.48702	7.95287	2.9881	4.41017	3.88141	11.1662	12.3152	4.50387	2.96801	18.2948	7.81535	1.91837	2.10364	6.09826	4.50233
Helz2	55200	2	180976569	180976993	10.6946	22.7341	23.5977	3.23727	3.1449	33.4729	1.4306	prom	-49	NM_183162	NM_183162	1.41848	0.504345	131.756	124.902	704.009	997.544	143.435	157.853	834.699	942.349	141.089	153.599	733.331	841.616	120.549	133.957	498.451	584.498	86.3942	96.5001	465.311	208.868	101.186	119.939	460.208	380.868
Herc2	78388	7	63305878	63306208	13.3953	24.9456	24.6346	3.29286	1.39871	24.4131	2.29763	intr	284	NM_001360080	NM_010418	0.99101	-0.0130282	117.705	85.7148	197.905	199.471	94.7851	96.9062	199.994	167.129	102.191	100.189	181.319	137.48	153.235	125.45	208.83	232.197	122.935	118.977	226.185	197.335	133.495	150.926	203.656	202.249
Herc6	73061	6	57533868	57534176	14.2595	16.5619	11.6282	0.928438	1.99816	13.2818	0.738523	intr	3036	NM_025992	NM_025992	1.1422	0.191816	31.1083	32.9583	37.7154	229.616	41.4246	39.8053	60.8948	288.168	31.5286	31.195	49.6701	433.196	47.1338	50.8073	40.163	70.4204	34.3368	37.1492	28.354	41.1057	41.8256	42.6837	38.3266	62.6948
Hivep3	63361	4	119631920	119632297	7.03517	16.1435	20.8095	1.21362	2.44867	23.6948	1.20671	intr	144826	NM_010657	NM_010657	1.13865	0.187329	29.6745	23.1933	103.064	46.3965	19.7711	27.6859	89.8588	41.4463	19.165	24.3768	96.7445	47.6665	30.0186	23.6397	87.8749	72.8669	13.8141	18.7121	46.8841	22.7567	18.7829	24.0067	139.381	65.9278
Hk2	73539	6	82699782	82700096	11.8072	31.9306	18.1048	1.27498	2.12331	21.669	0.724411	intr	24509	NM_013820	NM_013820	1.19686	0.259258	147.527	139.993	268.412	255.239	94.6445	93.1772	199.457	223.754	80.983	86.228	155.787	186.323	115.273	117.217	171.053	236.785	75.6824	76.4057	114.828	123.676	89.9981	96.4226	162.87	159.952
Hmgn3	89536	9	83004487	83004847	54.5028	41.2384	19.2655	1.42979	2.5643	13.7983	2.10616	exon	35547	NM_026122	NM_026122	0.716216	-0.481533	4.29757	4.80456	7.44884	12.4142	3.03881	3.33065	4.39702	9.83826	2.04615	2.94807	3.16565	16.3137	3.44503	7.31167	9.66438	12.3152	5.20464	5.86822	7.1767	10.4366	3.33766	3.20728	5.55202	7.73524
Hmox1	84036	8	77609974	77610351	11.4983	14.3705	11.9127	2.42724	0.952261	15.5013	2.2123	Inte	-7354	NM_010442	NM_010442	1.30124	0.379888	3088.1	2649.23	6934.28	3238.62	3106.88	2565.3	5254.93	2317.07	1956.16	1724.55	5841.53	1897.7	1119.73	1014.57	1987.8	1574.12	805.087	761.272	994.919	663.4	957.271	860.992	2075.99	1032.3
Hnf1b	15398	11	83635324	83635681	1.11839	5.61693	4.93647	0.640804	0.861951	10.4064	0.637157	Inte	-28868	NM_009330	NM_009330	2.10807	1.07592	1	1	2.54772	3.10761	1.49213	1.81573	9.93952	6.39284	1.57063	1.64936	8.75074	11.8808	1.25737	1	2.61735	2.52908	1.60066	1.10358	11.5886	4.66981	1.08349	1.16979	8.82948	3.6941
Hsd17b11	68456	5	104462132	104462460	6.43415	10.94	9.70594	0.697461	0.93816	13.1082	1.38698	Inte	-11481	NM_053262	NM_053262	1.35054	0.433532	95.626	95.4799	165.574	143.133	99.3548	103.665	212.151	177.765	92.1102	101.325	212.55	241.748	93.4606	92.2448	171.515	133.724	87.996	91.3211	190.536	115.288	87.1596	84.4523	174.705	141.093
Hsh2d	83914	8	74711170	74711340	27.6801	32.0756	35.4471	5.71918	0.603366	40.0239	0.89202	Inte	-2312	NM_197944	NM_197944	1.12912	0.175194	3.00722	3.40955	2.80567	6.39927	2.47638	2.04879	3.86065	9.98806	2.61678	1.64936	3.16565	7.15235	4.73188	4.01862	2.8484	4.36398	2.30144	2.45011	2.41182	5.71832	2.92022	2.27343	1.9104	3.42469
Hspa12b	53070	2	130954742	130955130	8.23227	20.854	14.7983	1.91622	3.04015	27.0036	1.56333	intr	1788	NM_028306	NM_028306	1.82477	0.867718	1.14337	1	1	1.02368	1.0703	1.11653	1.35758	2.19841	1.0951	1	1	1.40299	1.38606	1.41163	1.23105	1	1.20022	1.20716	1	1.52426	1	1.0849	1	1.26941
Hspa1a	39558	17	35102565	35102952	3.24246	4.81789	12.0455	1.18226	0.397567	9.7076	0.979609	Inte	6342	NM_010479	NM_010479	0.805908	-0.311313	4.58432	3.28273	10.6303	8.88577	7.46794	7.75888	7.43645	7.59124	4.61398	6.19485	10.4605	7.74341	2.15817	3.05815	5.27443	4.6698	2.40155	2.24295	5.76488	3.35916	3.00371	3.97134	6.64451	4.77174
Hspa1b	39557	17	35096265	35096696	6.8816	10.8559	12.1348	2.9193	1.30893	12.978	1.40736	prom	-298	NM_010478	NM_010478	1.06948	0.0969134	2.43373	2.26819	12.7799	12.3432	6.62429	6.47702	8.68798	9.23905	3.47272	4.89613	12.3982	9.8121	2.09383	3.19536	9.54886	5.28143	2.9021	2.34653	8.76499	3.35916	3.50464	4.05624	8.82948	5.04115
Htra2	73585	6	83004447	83004775	43.5609	44.6182	31.0243	17.0878	5.94168	40.47	3.00513	prom	-46	NM_019752	NM_019752	1.30446	0.383453	32.6854	38.5383	47.0877	71.2142	38.8937	33.7456	47.6643	67.8112	33.5258	31.3574	41.0075	51.3203	51.9595	45.8677	72.7411	99.473	40.3434	39.7386	57.4727	82.7842	42.3265	38.7785	49.9797	76.4347
Htra4	82672	8	26166275	26166656	14.9706	34.8104	30.8865	4.20307	4.30749	40.8662	1.39305	intr	-17032	NM_001081187	NM_001081187	1.32311	0.403931	4.29757	3.53637	5.4712	11.467	2.54668	2.51492	4.03944	8.34025	2.23636	1.32468	3.27963	5.64785	3.50937	2.64652	2.96393	6.5047	2.0011	3.07158	4.35307	7.2911	2.92022	2.9526	3.54913	8.00465
Hvcn1	69536	5	122674391	122674810	13.4087	31.5694	33.7838	1.91094	2.57042	45.3292	0.723835	intr	14305	NM_028752	NM_028752	1.34174	0.424107	209.464	207.207	433.502	581.635	169.237	143.519	267.04	386.887	109.134	103.111	263.385	284.814	136.055	147.403	177.176	336.175	151.366	156.576	185.242	248.45	86.5751	92.4325	135.011	237.272
Icam1	86644	9	20819542	20819917	83.7316	86.4014	68.8253	10.3708	3.28231	76.5839	0.808765	prom	-654	NM_010493	NM_010493	1.11273	0.154102	243.156	342.903	970.905	673.99	297.963	411.078	1029.76	749.555	233.15	307.171	953.544	582.411	339.958	531.043	977.649	745.052	316.949	495.177	948.153	694.331	297.549	490.338	962.933	711.703
Icosl	9328	10	77550032	77550202	74.317	63.5304	42.4696	10.7655	4.22356	52.7922	2.23005	Inte	18004	NM_015790	NM_015790	1.24306	0.313894	14.0469	12.4137	60.9312	30.767	16.045	18.3633	87.5345	54.4789	14.9804	13.8248	87.284	30.3379	33.4931	35.3025	97.3479	57.8819	30.6327	28.5521	95.5918	83.8328	25.9629	30.0343	152.855	80.2065
Idi1	21886	13	8885186	8885576	28.5921	26.2495	16.0344	1.75975	1.57803	16.9111	1.16649	intr	529	NM_145360	NM_145360	1.05468	0.0768072	8.16863	6.4532	15.9613	15.327	7.53824	5.19517	16.0184	10.1379	12.8881	9.7663	21.5167	11.6927	9.17153	8.68377	12.2059	8.03378	7.20685	7.31833	18.2948	10.4366	9.18182	12.6307	15.0202	9.3517
Idi2	21894	13	8964563	8964908	95.8071	72.6028	46.3032	6.29938	2.97311	48.3973	1.75818	Inte	12627	NM_177197	NM_177197	1.04523	0.063816	1	1.12682	2.37575	1.75779	1.35152	1.3496	2.07274	1.2996	1.19021	1.48702	3.39361	1.94032	1.38606	1.54884	1.9242	1.61163	1.10011	1.10358	2.41182	2.57277	1.08349	1.16979	2.09249	2.34705
Ido2	82652	8	25669769	25670097	17.6504	19.6277	12.3057	1.22056	0.46908	5.98142	0.924655	intr	16872	NM_145949	NM_145949	0.486067	-1.04077	2.00361	1.76091	3.2356	4.3627	1.21091	1.46613	2.07274	2.94741	1.0951	1	1.91185	2.96123	1.12869	1.27442	1.23105	1.61163	1.50055	1.31074	1.70591	1.26213	1.33395	1.50937	1.36416	1.26941
Ier2	84399	8	87163286	87163620	12.381	9.47956	8.16993	6.84931	1.68906	9.99825	2.27011	exon	23298	NM_010499	NM_010499	1.22379	0.291352	20.4987	39.6797	12.7799	10.5671	28.8403	61.1307	17.2699	16.4295	28.5803	81.8448	15.9316	9.11358	27.3162	50.2584	17.1735	22.4072	28.5304	92.6676	23.2361	24.5916	34.4787	87.4237	24.1243	23.0916
Ier3	39670	17	35950169	35950648	80.6151	98.3416	73.1086	15.1636	5.24638	88.7141	1.8995	Inte	-8249	NM_133662	NM_133662	1.21346	0.279121	13.6168	68.087	80.7936	40.05	15.6935	52.6239	54.1007	33.5068	20.7818	76.9746	56.1671	32.1648	13.3538	64.9399	41.5493	62.1633	11.6117	54.5505	26.9421	24.5916	16.4453	73.2461	49.6156	47.3385
Iffo2	64731	4	139091011	139091405	10.7127	8.75028	3.89575	1.74188	1.43184	5.29729	0.962205	intr	4745	NM_183148	NM_183148	1.35976	0.443355	24.7999	26.7442	53.2786	49.4277	27.5748	29.9	45.6976	46.5395	25.2517	33.9548	43.4011	48.3651	42.5654	42.0258	66.6182	59.1052	23.625	25.0304	41.5897	37.9602	29.6364	27.3176	43.4248	44.375
Ifi203	5642	1	175872080	175872388	9.53717	16.5619	14.9506	2.59963	1.66513	18.8384	0.492349	intr	389	NM_001302649	NM_008328	1.26005	0.333477	28.6709	29.661	109.942	189.738	31.8633	34.7944	120.432	145.258	21.1622	20.643	97.3144	379.195	42.2437	47.7887	74.3584	52.3772	16.5171	17.6763	25.8833	19.349	32.308	40.9858	64.5462	41.6809
Ifi204	5630	1	175697006	175697357	19.7439	25.9588	16.0344	4.56231	2.48394	17.8387	2.16016	prom	-132	NM_008329	NM_008329	1.11253	0.153848	82.2923	85.2075	128.859	380.086	69.9679	71.8517	143.317	311.388	43.702	44.1822	117.603	902.226	41.4716	39.9677	49.5205	27.9119	11.011	13.8438	13.8828	11.223	54.5158	55.0785	64.7283	36.0233
Ifi205	5651	1	175961833	175962262	18.1484	41.822	24.2503	2.66628	3.94508	26.8554	1.23718	prom	-162	NM_172648	NM_172648	1.10743	0.147211	2.5771	3.66319	18.0249	50.6117	2.47638	2.98105	15.482	39.0494	2.61678	1.64936	12.0562	105.805	2.54423	1.41163	5.27443	7.42215	2.0011	1.20716	2.23534	1.78639	2.33581	2.52812	4.64162	6.3882
Ifi35	16457	11	101307758	101308076	14.1698	17.1473	5.54189	1.79848	1.29022	4.72559	1.4306	Inte	-1809	NM_027320	NM_027320	0.852703	-0.229885	44.4419	47.6692	47.8616	110.856	53.4465	50.6428	70.7282	167.429	46.7453	40.286	64.7157	139.28	54.5332	55.8841	48.7119	54.2121	53.3578	53.4111	42.8251	41.8921	49.5065	48.2868	44.8815	52.1879
Ifi47	13177	11	48901805	48902192	11.2749	19.9988	25.2663	3.99012	2.91549	28.152	0.783687	intr	1480	NM_008330	NM_008330	1.11421	0.156027	57.2021	62.507	117.079	210.506	69.9679	68.2392	138.847	234.989	33.0503	30.0587	116.121	202.469	133.868	142.875	167.818	107.424	59.4645	57.1399	49.1783	37.4359	111.121	119.684	143.387	110.65
Ifih1	50481	2	62454758	62455120	8.90232	11.5646	11.6211	1.89586	0.99172	15.4517	1.25671	intr	29373	NM_001164477	NM_027835	1.32963	0.411022	29.3878	36.2556	72.1092	236.981	36.2924	39.3392	108.453	226.45	35.9985	36.3899	85.2323	446.414	29.6325	30.5002	48.5963	38.6154	25.0265	26.9984	32.2365	44.2513	33.6438	33.0056	50.7081	50.0326
Ifit2	46409	19	34625043	34625459	4.25042	3.72093	10.5225	2.0622	0.986271	7.42538	1.27585	prom	67	NM_008332	NM_008332	0.705664	-0.502947	10.7493	12.7941	130.665	625.373	18.7868	19.8783	198.742	390.932	6.13565	6.03251	129.001	1129.65	22.5548	24.1885	11.8594	12.0094	6.20575	6.90402	2.76477	6.76684	13.1058	13.7343	9.92196	9.62111
Ifitm10	81859	7	149526468	149526782	30.5171	32.4908	23.7173	3.27851	1.46998	25.3912	1.69029	intr	31539	NM_177265	NM_177265	1.07058	0.0983919	1.86024	2.90228	2.54772	2.56295	1.56243	2.04879	2.7879	3.24701	1.76084	1.81169	1.91185	1.61792	2.09383	2.92094	2.96393	2.8349	2.10122	1.41432	2.58829	2.57277	2.33581	2.18854	1.72832	3.15528
Ifnb1	62242	4	88183379	88183771	9.74882	16.6924	17.5478	2.91795	2.09331	19.5935	0.580268	Inte	-14877	NM_010510	NM_010510	1.11658	0.159085	1	1.50727	2.20378	1.56834	1.0703	1.81573	2.96669	1.89881	1	1	1.91185	2.34331	1	1.27442	1.69315	2.8349	1	1	1	1	1	1.16979	2.09249	3.15528
Ift57	36527	16	49770496	49770849	4.36267	17.3407	20.9359	1.13411	1.59815	30.1541	0.644377	Inte	71266	NM_028680	NM_028680	1.4403	0.526372	12.4698	14.0623	13.4678	32.4957	10.2801	11.721	15.6608	32.4582	11.937	10.2533	15.5896	48.6069	24.5495	23.0908	35.1954	56.3528	21.5226	21.198	32.9424	53.4258	14.7755	12.4609	27.948	54.882
Igf2bp2	35148	16	22095690	22096096	4.70633	14.6438	15.8225	1.40866	1.76849	19.8432	0.186753	intr	67479	NM_183029	NM_183029	1.25411	0.326664	32.3986	32.9583	65.1445	126.912	29.2621	29.9	53.5644	113.051	20.6867	18.6949	44.313	120.447	18.1152	22.1304	33.347	68.5855	5.70519	7.0076	12.471	14.6307	13.7737	16.3661	37.7803	69.6995
Igsf6	80879	7	128216016	128216380	4.62257	8.02175	12.1819	0.785601	1.26806	10.8944	2.08301	intr	1846	NM_030691	NM_030691	0.894305	-0.16116	54.9081	53.7565	86.9845	122.72	33.41	35.4936	66.2585	85.4877	33.8111	39.4743	52.4057	134.444	23.2626	24.4629	40.163	60.3284	14.9154	13.4295	33.4718	61.0275	18.3655	21.7145	40.6936	65.9278
Igsf9	5554	1	174411795	174411965	15.266	41.5948	56.5147	6.72844	4.22356	79.8022	1.33803	prom	-464	NM_001145800	NM_033608	1.41206	0.497803	12.1831	11.0187	54.0525	31.8327	32.2851	34.3283	102.553	78.5969	30.2922	33.7925	142.451	70.3147	24.0991	26.1095	81.521	68.2797	39.042	40.3601	148.888	106.114	44.0798	47.1832	134.101	130.047
Iigp1	43566	18	60596583	60596925	19.6797	32.5052	35.0736	2.17396	2.69927	24.655	1.33021	Inte	61071	NM_001146275	NM_021792	0.702952	-0.508502	85.1598	82.1639	173.141	117.605	69.6867	67.0739	156.905	88.9332	19.4503	12.5261	72.8084	175.684	189.589	183.49	229.162	86.9345	13.2135	12.3937	7.88261	8.07748	118.801	119.005	151.763	48.1467
Ikbke	3582	1	133176680	133177044	2.19376	17.5899	21.865	1.09984	2.25433	37.6143	0.416603	prom	-722	NM_019777	NM_019777	1.72029	0.782655	48.0262	46.2742	262.049	240.533	95.91	84.0876	439.036	394.827	54.4488	49.2147	361.296	264.718	58.1364	62.0585	229.047	225.775	164.08	148.497	462.135	488.822	72.2987	74.944	320.916	290.615
Ikzf4	11542	10	128083402	128083745	13.3864	39.0772	46.0759	6.66959	4.0371	50.505	1.10527	prom	-525	NM_001358537	NM_011772	1.09613	0.132413	20.2119	26.7442	99.8822	68.9882	36.0112	45.1658	147.429	94.9252	45.2237	43.0458	151.798	108.33	35.4234	51.6305	113.059	74.7018	44.3478	54.9648	153.476	83.5706	53.8479	66.4545	122.812	118.732
Il12a	56844	3	68461470	68462045	5.70379	32.3653	22.3442	1.98928	1.69467	33.3215	0.527455	Inte	-32808	NM_001159424	NM_008351	1.49129	0.576557	1	1.12682	1.42992	2.51558	1	1	1.71516	3.69642	1	1	1.45593	3.17616	1	3.05815	1.57763	2.8349	1	1.5179	1	1.78639	1	1.33958	2.09249	2.88587
Il12b	13011	11	44203481	44203858	17.0962	31.8204	41.0158	2.12383	2.44867	54.808	2.41342	Inte	-9895	NM_001303244	NM_008352	1.33627	0.418208	7.45177	26.1101	505.299	849.467	9.22553	64.5102	892.985	1303.22	8.89369	42.2341	643.514	1046.44	24.9355	178.687	656.258	1377.79	4.30365	76.1985	835.207	360.903	16.0278	115.524	673.06	1124.71
Il13ra1	91828	X	33676374	33676751	4.53882	9.05154	6.48411	0.910214	1.63245	10.408	0.603356	intr	24460	NM_133990	NM_133990	1.60515	0.68271	25.9468	34.0997	26.4514	60.1551	27.0124	28.5017	20.8457	39.7985	23.5398	27.7859	18.6671	45.8128	25.8363	28.1676	29.1881	61.2459	17.2179	14.5689	18.6477	29.3099	20.9536	24.7708	22.6676	43.5667
Il15	84261	8	84922544	84922714	19.1245	21.1078	13.7107	4.70991	2.71515	22.3446	1.78404	intr	3856	NM_001254747	NM_008357	1.62973	0.704629	10.0325	10.2578	19.6586	42.8443	10.7722	11.954	26.2094	46.6893	9.65452	10.9027	23.1124	47.3173	20.6245	25.149	24.2205	31.2758	17.2179	16.6405	26.4127	21.4461	19.1169	19.677	25.3988	22.014
Il15ra	48079	2	11634397	11634735	33.1596	34.243	25.9017	3.38413	3.03468	33.9622	1.57027	intr	7227	NM_001271501	NM_008358	1.3112	0.390887	16.0541	14.6964	41.1548	63.6599	17.2401	20.1113	64.113	73.6535	10.0349	11.7144	46.7066	86.1926	27.8309	33.5188	62.1128	69.1971	21.5226	22.2337	50.2371	43.4649	23.0408	23.3275	45.4277	54.882
Il17rd	27243	14	27858260	27858663	9.34119	9.6897	8.46388	1.56107	1.01809	12.0153	0.752573	intr	6275	NM_134437	NM_027265	1.41959	0.505477	1.14337	1.12682	1.68788	1.71043	1	1.11653	2.07274	2.19841	1.19021	1.48702	2.59574	1.96718	1.70777	1	1.23105	1.91745	1.40044	1	1.52943	1	1.25046	1.25469	1.72832	1.26941
Il1a	52942	2	129156365	129156724	26.5329	40.1774	43.7057	5.25718	3.85717	56.277	1.90082	Inte	-20837	NM_010554	NM_010554	1.28764	0.364725	10.7493	59.9706	503.923	459.488	11.6159	67.4235	363.944	286.82	9.179	45.9679	236.486	277.534	4.41017	25.5606	254.462	366.757	12.7129	27.4127	162.83	112.405	3.67161	59.6628	408.133	564.605
Il1b	52948	2	129196797	129197156	24.8647	49.2908	44.6558	3.02686	3.57145	51.1609	0.84481	prom	-102	NM_008361	NM_008361	1.14567	0.196194	4.72769	25.3492	527.397	451.365	13.6547	53.6727	608.351	507.327	4.89929	36.3899	429.343	318.988	5.95439	30.2258	399.215	509.879	7.10674	24.4089	254.068	264.702	8.76438	80.1226	844.398	956.058
Il1rn	48546	2	24196956	24197365	22.1039	21.5035	17.2354	3.49583	3.13485	23.3718	1.85383	intr	-3650	NM_001159562	NM_031167	1.35603	0.439394	79.2815	101.694	468.068	927.661	74.3267	74.8816	345.171	574.139	44.2726	53.1108	225.316	642.322	43.4662	49.0236	149.681	312.321	50.855	55.897	58.8845	94.3179	35.3135	46.9285	156.315	306.511
Il23a	11504	10	127735119	127735635	20.2285	36.9523	31.0687	3.76845	2.58418	34.462	1.61635	prom	-237	NM_031252	NM_031252	1.10922	0.149544	1.14337	4.29728	14.3276	2.4919	1.0703	4.49597	12.085	1.89881	1	5.54549	12.6261	2.69257	1	9.50703	6.42968	3.44653	1.10011	7.11118	6.47079	1.26213	1	8.04633	7.37283	1.26941
Il23r	73266	6	67402554	67402882	3.73876	26.3848	14.0389	0.871826	1.09452	12.981	0.693491	intr	39131	NM_144548	NM_144548	0.924639	-0.113039	4.44094	2.90228	2.1178	5.47571	1.63273	2.86452	2.07274	4.89483	1.47552	2.13637	2.13982	3.44482	3.05897	4.84188	3.42603	3.44653	3.20243	2.76085	3.82363	5.45619	1.33395	1.67916	1.72832	1.80823
Il27	81128	7	133747220	133747601	14.746	19.0211	18.8005	4.80351	1.21148	26.952	1.79106	Inte	-8987	NM_145636	NM_145636	1.43358	0.519621	1.28675	1.38046	8.56664	6.28086	1.35152	1.46613	9.04556	7.74104	1.0951	1.16234	3.84954	5.35232	1.32171	1.82326	5.04338	4.36398	1.10011	1.41432	2.05886	1.78639	1.16698	1.67916	7.55491	5.31056
Il2ra	48069	2	11578042	11578210	3.90438	24.919	23.6871	2.04256	4.88439	32.7978	0.90264	intr	13707	NM_008367	NM_008367	1.38463	0.469497	27.3806	30.0415	94.7231	121.915	65.7497	66.6078	214.118	242.779	44.5579	45.9679	174.366	248.034	59.3589	69.6051	114.099	112.623	86.7947	86.3493	265.363	224.334	59.4416	59.9175	115.711	122.234
Il4i1	78021	7	52082244	52082603	24.7853	43.7052	45.1309	5.5758	3.4286	60.4629	0.633608	intr	-9234	NM_010215	NM_010215	1.33972	0.421936	220.79	272.519	417.079	437.157	139.287	166.826	398.808	372.506	201.385	224.703	455.444	371.592	376.697	448.168	573.542	555.14	119.531	113.798	376.543	226.693	207.549	212.56	405.948	402.959
Il6	66223	5	30206644	30207030	5.24571	33.5392	33.1374	0.740826	2.39158	50.1777	1.17858	Inte	-132817	NM_001314054	NM_031168	1.51423	0.598586	5.44455	38.6651	325.764	334.713	11.4049	67.6566	396.484	316.78	10.4154	51.0004	308.408	393.488	9.30022	69.4679	181.335	216.907	15.3158	56.3113	101.239	95.1043	13.4397	103.129	244.442	251.282
Inhba	22142	13	16035773	16036185	0.276883	5.80636	5.24336	0.55526	0.746885	11.2462	0.184033	intr	-67705	NM_008380	NM_008380	2.14485	1.10087	29.2444	37.2701	201.86	179.673	31.6524	35.0275	145.284	126.533	17.358	22.4287	99.1381	190.621	11.8739	15.9559	65.9251	144.734	14.8152	23.2695	61.5317	61.8139	7.67904	13.989	67.4595	126.814
Inpp5b	63594	4	124415971	124416361	26.6908	52.8598	45.625	6.4524	4.6026	56.8343	0.972073	intr	-2928	NM_008385	NM_008385	1.24568	0.316935	46.4491	52.9956	117.337	128.499	58.0163	61.5969	149.575	135.821	57.3971	57.8186	133.902	127.54	85.3534	84.561	183.414	202.839	79.9872	77.2343	165.477	112.929	77.8089	78.5096	159.046	194.706
Insm1	53538	2	146045970	146046354	5.49584	11.5433	10.3631	0.446811	0.934903	7.82675	0.394905	Inte	-1571	NM_016889	NM_016889	0.755251	-0.404972	2.00361	1.25364	3.57954	3.01289	1.14061	1	1	2.64781	1	1	1.45593	2.6657	3.50937	2.92094	3.88813	4.05817	1.80088	1.93221	1.52943	2.04852	1.16698	1.0849	1	2.07764
Irak3	11170	10	119638376	119638769	4.6443	7.87739	25.3145	1.89184	1.56599	21.9866	1.92931	prom	80	NR_152856	NM_028679	0.868539	-0.203338	21.6457	17.9937	55.6002	106.096	21.8802	20.1113	45.8764	78.8965	20.4965	20.156	36.6762	127.378	18.5012	18.9745	27.3397	55.7412	17.0177	18.9192	29.2363	65.2216	16.1948	16.451	30.6792	82.3617
Irf1	13426	11	53583206	53583611	39.3632	46.2982	69.2015	7.908	4.05223	69.6742	0.561642	prom	-107	NM_008390	NM_008390	1.00683	0.00982172	165.448	263.641	351.387	218.51	158.551	232.2	305.659	219.56	134.717	176.813	280.255	202.496	290.864	474.375	470.147	353.301	212.634	258.394	182.419	168.5	272.169	405.782	349.503	297.351
Irf4	22741	13	30861032	30861406	6.71034	8.18352	8.96817	1.52919	1.37129	13.0585	1.41912	Inte	20117	NM_001347508	NM_013674	1.4561	0.542108	231.113	303.716	574.259	412.386	242.634	357.356	697.925	411.604	263.489	334.931	724.669	451.384	243.765	448.58	610.741	448.41	219.141	327.689	631.376	275.973	248.375	417.752	569.456	439.06
Irf7	81799	7	148450703	148451041	23.9627	29.0389	25.2289	3.89175	1.51734	19.7598	1.12162	intr	1451	NM_001252600	NM_016850	0.783223	-0.352504	29.5312	30.2951	33.4162	192.343	26.239	30.7158	48.2006	228.847	9.74963	8.46759	34.2826	291.02	6.40479	6.48841	4.35023	2.8349	8.40818	8.04339	2.76477	2.57277	8.01299	8.04633	5.36994	3.42469
Irf8	85717	8	123244718	123245088	2.62066	13.1211	11.2162	1.23658	1.38611	17.374	1.22954	Inte	-15355	NM_008320	NM_008320	1.54901	0.631348	193.119	221.284	334.104	318.87	116.439	122.194	253.631	187.053	121.022	120.644	240.931	219.449	293.888	359.667	515.664	573.795	89.0972	105.408	161.241	67.3186	118.551	143.03	248.448	207.637
Irgm1	13152	11	48669698	48670083	4.96303	8.31521	9.5979	1.7826	0.799264	11.4928	1.18164	Inte	15031	NM_008326	NM_008326	1.19743	0.259939	144.659	161.299	234.19	343.072	154.895	156.92	284.025	344.044	79.9369	73.5655	263.613	418.07	307.143	311.095	287.271	181.432	152.767	152.64	82.8854	80.6872	256.056	262.054	259.737	163.454
Irgm2	13672	11	58028196	58028604	9.85581	11.0368	9.61418	2.38299	1.13131	11.9703	0.929188	prom	-79	NM_019440	NM_019440	1.24507	0.316226	33.2589	31.9437	79.4179	95.8661	35.2379	38.9896	109.883	98.6702	21.0671	18.5326	94.2369	126.411	68.1738	65.9004	73.6653	46.8725	56.3611	52.9968	36.8249	33.2419	70.7959	66.2847	67.4595	60.0007
Isg15	65531	4	155574879	155575225	20.8534	43.0087	30.8891	2.31412	2.66806	41.8633	1.7531	prom	-125	NM_015783	NM_015783	1.35528	0.438589	17.0577	21.7982	77.5262	348.495	21.3881	21.0436	122.577	397.074	11.4615	9.92864	79.3053	398.27	16.3136	15.8187	30.4589	23.0188	5.60508	6.59328	11.0592	6.50471	10.1002	11.1026	16.659	24.7081
Isg20	78916	7	86058590	86058995	9.71756	12.6821	12.6331	2.82428	1.64622	17.4185	0.748856	prom	142	NM_020583	NM_020583	1.3788	0.463412	5.44455	6.19956	6.33104	20.1816	6.13217	6.82662	11.9062	26.3164	3.94824	3.11041	5.78722	50.4875	8.27073	7.58609	7.23835	6.19888	3.00221	3.17516	1.35295	1.52426	6.84416	7.45206	5.36994	7.46583
Itga5	34190	15	103224053	103224419	32.1033	38.8323	24.3861	2.81271	3.36302	31.8202	1.03582	Inte	-27014	NM_010577	NM_010577	1.30485	0.383887	159.427	164.216	335.738	387.332	178.376	189.316	480.873	523.356	200.339	225.352	441.539	287.958	120.613	142.875	307.95	307.734	135.949	153.469	417.133	279.381	175.156	189.977	432.35	381.676
Itgal	81214	7	134439610	134439993	10.9459	17.7276	21.3741	2.53854	3.07984	30.7348	0.791872	prom	28	NM_008400	NM_008400	1.43795	0.524012	107.956	101.314	164.715	162.315	176.759	171.021	307.268	357.526	139.092	148.079	233.408	273.423	267.765	255.25	355.2	390.916	238.262	250.626	383.073	442.425	237.271	255.262	427.433	589.391
Itgb8	21653	12	120551233	120551587	7.89507	38.161	32.2787	1.9387	2.60777	50.5865	1.07093	Inte	-74661	NM_177290	NM_177290	1.56718	0.648168	2.43373	1.50727	6.15907	26.4808	2.8982	3.21412	12.085	30.8104	2.80699	3.11041	7.26898	35.12	2.73725	2.3721	4.46575	10.1745	1.80088	1.93221	5.58841	8.86387	2.16883	2.01875	6.64451	20.9363
Itpkc	77302	7	28013377	28013803	29.7909	39.474	51.1108	6.8469	4.09326	57.6166	1.2459	prom	26	NM_181593	NM_181593	1.12729	0.172858	11.6096	13.3014	23.5279	14.0956	18.7165	20.1113	25.1367	19.2757	18.1188	17.2339	21.6307	9.62404	15.8632	19.1117	21.91	19.9606	17.0177	18.9192	26.7657	16.7277	17.4471	20.1864	25.2168	22.8222
Itpr2	76438	6	146469958	146470326	14.4145	18.259	14.2123	4.19613	1.53301	18.8296	1.85434	Inte	-19397	NM_010586	NM_010586	1.32488	0.405864	21.9324	20.9105	23.442	61.576	11.8971	15.9162	21.9185	37.102	14.8853	16.9092	14.6778	43.6903	18.0508	20.2094	23.5274	37.0864	16.0166	16.9512	17.5889	26.6886	13.6902	14.838	15.7485	26.8633
Jade2	13315	11	51641011	51641379	0.54248	3.44149	3.2441	0.310825	0.696822	12.2506	0.618112	intr	29788	NM_199299	NM_199299	3.77626	1.91696	14.0469	20.7837	30.2347	25.2967	28.9106	35.7267	48.2006	51.3331	33.0503	30.708	57.7628	46.7262	24.0991	26.5211	45.5927	52.683	63.5691	69.2587	127.534	117.385	43.9963	45.74	71.8294	89.097
Jag1	53306	2	136942758	136943255	14.0012	29.6586	32.4852	3.91252	3.6117	42.3306	0.915353	prom	-751	NM_013822	NM_013822	1.30307	0.381919	19.6384	20.7837	105.987	79.9288	23.919	19.8783	83.0648	57.9244	14.5049	14.1495	95.9466	59.3265	4.79622	8.54656	54.6036	32.1933	8.90873	10.3221	70.7085	25.6401	6.09276	7.53696	38.5087	27.4022
Jdp2	20410	12	86881450	86881778	3.13013	9.97474	14.0389	1.74365	2.03268	23.7984	2.08047	Inte	-58441	NM_001205052	NM_030887	1.69517	0.761431	47.8829	49.1911	119.057	80.876	87.122	88.8655	225.561	231.244	80.4124	79.8967	224.974	274.014	61.4179	52.8654	105.897	136.783	66.272	61.3867	225.479	141.501	86.8256	83.2638	169.425	161.299
Kansl1l	1809	1	66863424	66863594	7.54913	8.69146	12.0386	5.38275	1.20673	11.5406	3.56808	intr	660	NM_001357156	NM_177645	0.958633	-0.06095	4.72769	2.64864	5.90112	4.86	3.24972	6.01089	7.43645	4.14582	5.1846	3.43508	6.24315	6.69563	5.18228	4.43025	5.621	3.44653	4.40376	3.90022	4.00011	5.45619	4.25603	3.80155	4.09537	5.31056
Kcnk5	26919	14	20974311	20974693	20.9039	32.1406	21.1324	2.54518	1.34257	18.6859	0.595459	intr	26502	NM_021542	NM_021542	0.884229	-0.177508	3.00722	3.79001	9.77042	2.61031	4.8667	7.05969	4.03944	3.39682	5.0895	4.89613	3.62157	2.04778	13.0321	19.249	13.5922	8.95123	6.10563	7.21475	5.94136	5.45619	9.18182	9.23487	6.82659	5.31056
Kcnn1	83804	8	73388531	73388845	10.5357	24.2001	38.9253	5.0999	3.42996	44.9332	3.13912	Inte	-7781	NM_032397	NM_032397	1.15434	0.207073	1	1	3.49355	2.25509	1.28121	1.23306	5.64855	3.09721	1.19021	1.48702	9.09269	2.6657	1.12869	1	3.07945	2.52908	1.30033	1.10358	7.52965	2.04852	1.25046	1.42448	7.00867	2.88587
Kcnq5	322	1	21953517	21953925	21.5989	37.3353	27.3099	3.22405	1.63412	30.7955	0.371675	prom	-990	NM_001310477	NM_023872	1.12763	0.173296	1.14337	1.63409	1.77386	4.83632	1.70304	1.81573	2.96669	8.78965	2.14126	2.29871	2.2538	10.5644	2.8016	3.33257	4.35023	7.11633	2.40155	2.55369	2.76477	6.50471	2.75325	2.52812	3.91329	9.08229
Kctd1	42357	18	15279008	15279336	5.04298	11.1545	7.27946	1.74365	0.46908	9.54482	0.693491	intr	30783	NM_134112	NM_134112	1.3112	0.390887	3.00722	3.15592	9.42648	16.2506	5.42913	4.49597	8.86677	13.1339	4.99439	4.08444	8.97871	18.3287	5.31097	4.43025	8.74018	8.64542	10.4104	12.808	24.8244	18.0384	5.25788	5.15988	6.09826	9.89052
Kctd12b	93262	X	150132436	150132779	7.81568	13.7437	7.62407	0.833699	1.04665	4.13776	0.663164	Inte	-1785	NM_175429	NM_175429	0.542723	-0.881713	10.8927	8.98957	29.5469	24.8705	8.17097	9.50687	14.5881	11.4861	10.5105	8.62993	22.6565	18.6511	11.2305	11.9768	33.8091	16.5966	12.4126	11.5651	17.7653	14.6307	12.0204	12.376	20.3006	19.5893
Kctd14	79615	7	104595337	104595708	5.61154	10.4306	8.73422	2.00402	1.93532	18.3398	0.817485	Inte	-4321	NM_001136235	NM_001010826	2.09976	1.07022	3.58071	2.395	1.94583	7.01498	6.55399	6.71009	8.50919	13.4335	7.65732	7.98058	6.47111	12.1226	3.7024	2.92094	3.65708	2.8349	11.1112	10.84	8.41204	13.8443	8.43043	8.38591	7.37283	12.0458
Kdm1b	23809	13	47138955	47139380	18.0508	34.4347	29.1602	3.09508	2.41346	30.0547	0.713616	prom	300	NM_172262	NM_172262	1.03068	0.0435896	20.2119	21.1642	46.2279	24.9415	22.302	20.694	34.7914	21.0733	22.2083	23.4028	40.0957	21.7944	25.0642	25.5606	47.3256	21.7955	23.3246	24.9268	49.1783	25.1159	24.6271	27.3176	35.0491	22.5528
Kdr	67755	5	76446032	76446383	13.5688	21.1479	13.9288	2.60703	2.0456	18.7901	1.08008	Inte	-71755	NM_010612	NM_010612	1.34901	0.431902	3.43734	2.64864	4.09544	8.79105	2.12486	2.39839	3.50306	10.2877	3.56783	2.78573	4.41945	12.7137	1.57908	1.41163	1.80868	2.8349	1	1.5179	1.17648	3.35916	1.75139	1.50937	2.09249	3.42469
Khdc1a	289	1	21316394	21316722	1.65201	12.3344	13.3457	1.74365	0.93816	19.9805	0.924655	Inte	-23200	NM_183322	NM_183322	1.49715	0.58222	1	1.25364	2.46174	1.89988	1.84364	2.04879	1.35758	1.5992	1.19021	1.16234	1.22796	1.18806	1.57908	2.50931	2.73288	1	2.10122	2.45011	1.88239	1.26213	1.75139	1.93385	2.09249	1
Kif3c	17899	12	3359281	3359718	34.3271	26.4854	19.6435	5.49669	0.704157	22.8295	0.520515	Inte	-5632	NM_008445	NM_008445	1.16219	0.216848	30.3914	34.2265	68.1539	67.9225	38.1203	35.0275	54.2795	56.4264	26.9636	25.3508	46.4786	47.1829	26.0937	27.6188	29.3036	46.8725	34.7372	42.7424	41.0603	44.2513	24.5436	30.8832	20.6647	39.795
Kirrel	57295	3	86969743	86970137	29.9666	17.0541	7.35864	0.725784	0.390503	7.73405	0.962205	intr	8729	NM_130867	NM_130867	1.05102	0.0717853	1	1	1	1.56834	1.63273	1.3496	1.35758	3.99602	1.0951	1.32468	1.79787	2.10151	1.25737	1.68605	1.9242	2.22327	1.30033	1.62148	1.35295	2.31064	1.6679	2.78281	1.9104	6.6576
Klf7	1709	1	64247279	64247617	5.48441	37.3654	23.547	1.01524	2.27601	29.3928	0.224325	Inte	-79485	NM_033563	NM_033563	1.24826	0.319921	70.3924	60.3511	151.903	104.131	88.3875	97.4889	191.769	136.27	73.1844	97.267	168.895	137.185	96.6777	108.847	174.519	120.574	101.11	106.34	177.654	133.113	94.9239	122.401	221.682	166.687
Klrb1c	75705	6	128714261	128714603	4.16943	4.73177	5.48544	1.67227	1.34963	10.3746	1.77361	Inte	24227	NM_008527	NM_008527	1.89131	0.919383	1.43012	3.0291	1.77386	1.35522	1.35152	1.46613	1.35758	1.4494	1.38042	1.32468	1.22796	1.0806	3.89542	4.43025	3.65708	1.91745	1.40044	1.10358	1	1.26213	1.50093	1.42448	1.18208	1.26941
Kpna3	28513	14	62066743	62067110	56.8824	43.1359	26.953	2.49337	2.09616	32.0748	1.03299	Inte	-8143	NM_008466	NM_008466	1.19003	0.250994	98.6368	115.898	251.645	320.48	111.096	115.901	263.822	288.917	102.762	112.527	270.338	448.053	125.825	133.408	242.447	241.678	92.0004	110.794	212.42	170.86	102.02	114.505	240.072	223.263
Ksr1	15049	11	78885088	78885466	17.8809	16.9384	15.3402	4.69033	1.62813	21.4235	2.20645	intr	-11939	NM_001348207	NM_013571	1.39656	0.481874	11.1795	15.0769	33.2442	24.7757	10.9128	12.1871	29.6065	27.0654	9.08389	10.7403	31.775	18.2481	19.3377	25.6978	39.5854	31.2758	13.5138	18.5049	43.178	30.0963	15.6104	15.8567	29.9509	28.7492
Ktn1	27863	14	48258094	48258496	57.3216	59.508	34.364	3.5567	2.67912	35.0971	0.754445	Inte	-10691	NM_001347524	NM_008477	1.02133	0.030453	85.8766	97.7626	156.718	174.416	87.4735	105.413	173.89	147.655	87.7354	95.9683	171.63	234.386	98.6723	112.14	198.317	194.888	109.52	122.291	239.068	149.889	77.8924	90.395	155.04	150.522
L1cam	92338	X	71126607	71126972	15.3143	15.614	14.4848	3.60386	1.68612	10.1784	0.415461	prom	-617	NM_008478	NM_008478	0.70269	-0.509039	50.4636	45.2597	51.215	95.4635	85.2238	86.4183	115.247	180.012	91.0641	88.3384	118.059	202.496	126.082	115.982	136.511	185.102	129.442	118.666	156.3	228.004	143.013	143.709	164.691	265.83
L3mbtl3	7542	10	26104864	26105266	26.3907	18.9025	14.7072	1.99175	1.91366	13.8104	0.565834	Inte	-10040	NM_172787	NM_172787	0.939021	-0.0907712	5.44455	7.34093	8.82459	13.2904	7.18672	6.94315	6.90008	12.5347	7.37201	5.05847	7.61093	11.2091	9.4289	7.99772	10.242	12.0094	11.3114	8.56128	10.5298	13.8443	5.8423	6.94269	7.55491	13.1234
Lacc1	29459	14	77351214	77351580	15.0387	24.126	19.7263	2.50019	3.08277	25.0912	1.03582	Inte	85027	NM_172488	NM_172488	1.27197	0.347061	34.1191	36.5092	102.72	175.789	46.9786	48.1956	156.369	240.382	48.267	46.6172	142.679	274.31	49.9005	49.984	118.142	178.985	67.5735	65.6334	160.006	205.198	58.7737	61.5305	163.598	231.615
Lad1	3972	1	137720834	137721225	12.983	9.08734	3.19867	2.04779	0.655832	5.01766	0.77567	intr	5855	NM_133664	NM_133664	1.56867	0.649543	33.689	38.4115	96.3568	92.8113	144.56	125.573	226.633	290.865	130.152	125.352	243.211	378.255	106.329	120.922	187.457	212.013	221.143	229.91	388.367	422.766	214.228	197.194	281.04	397.032
Layn	87815	9	50885139	50885629	5.82019	23.0463	31.093	1.9842	2.7213	31.8607	0.464215	prom	-185	NM_001033534	NM_001033534	1.02469	0.0351914	4.01083	3.15592	18.6268	29.1094	4.37458	3.33065	29.4277	16.4295	1.95105	2.62339	22.4285	21.875	1.77211	2.3721	10.1265	8.3396	4.20354	5.14317	53.2372	12.2715	1.91837	2.35833	14.6561	8.54347
Lcn2	49287	2	32243282	32243636	0.886181	1.49067	12.3655	0.323117	1.30388	6.13169	1.07093	prom	-200	NM_008491	NM_008491	0.495872	-1.01196	26.377	27.3783	69.6156	210.553	40.0185	41.7864	85.2102	252.516	34.667	33.9548	69.2749	269.124	14.4476	13.6233	31.2676	117.21	14.5149	14.776	41.0603	182.393	40.8237	34.4488	76.9277	364.973
Lcp2	12834	11	33922773	33923140	8.54791	23.581	23.2353	2.1817	2.65514	37.3068	1.03299	intr	-23971	NM_010696	NM_010696	1.60561	0.683119	91.3248	89.8998	221.378	224.738	99.9876	95.8574	238.076	214.466	85.9284	94.6696	207.535	309.612	114.308	127.919	244.873	262.779	77.8849	81.4811	186.125	204.674	109.117	113.996	315.272	317.018
Leng9	76698	7	4101035	4101562	29.9259	23.4309	27.5076	3.90684	1.94634	21.2278	2.30199	5' U	175	NM_175529	NM_175529	0.771705	-0.373878	3.86745	3.79001	10.0284	12.5326	6.48369	7.75888	9.93952	12.2351	5.0895	5.05847	7.155	7.44788	6.85519	7.17446	10.9352	6.19888	5.40486	4.52169	7.35318	8.60174	7.42857	6.7729	8.82948	9.3517
Lgals3bp	17580	11	118261873	118262247	23.7149	18.4364	17.0243	2.44671	1.50841	18.9739	0.608196	intr	1213	NM_011150	NM_011150	1.11452	0.156422	277.423	289.512	287.071	589.899	214.934	206.33	240.937	589.568	195.489	201.002	220.756	775.337	199.497	198.994	170.706	187.854	137.551	143.421	110.592	116.337	169.813	162.217	159.046	145.942
Lgals9	15041	11	78798323	78798708	12.4446	17.5442	16.9809	3.5652	1.73174	23.3108	0.590819	prom	-90	NM_010708	NM_010708	1.37277	0.457089	104.658	110.064	102.978	264.522	90.4263	86.8844	102.017	318.728	73.9453	79.2474	87.626	417.56	78.2113	82.5028	68.2356	63.6924	61.9673	70.0874	43.531	50.8045	60.9443	66.5394	58.1734	47.3385
Lhx2	49651	2	38204489	38204856	3.73	22.5265	21.2216	1.09085	2.51539	28.5488	1.03299	intr	-2155	NM_010710	NM_010710	1.34527	0.427898	1.71686	1.12682	3.57954	2.32614	1.14061	1.3496	1.53637	1.89881	1	1	2.48176	2.02091	1.4504	1.54884	1.69315	1.61163	1.10011	1.31074	1.88239	1	1	1.33958	1.72832	1.53882
Lif	11693	11	4199908	4200236	3.56487	18.5552	15.5988	2.26675	1.87632	24.6893	1.38698	Inte	33273	NM_001039537	NM_008501	1.58276	0.662446	6.01804	10.0041	14.3276	11.0644	8.7334	12.3036	16.7335	15.9801	7.65732	12.6884	13.7659	15.0779	6.27611	14.1722	20.0616	16.9025	8.50829	14.4653	9.64738	11.7473	5.42486	11.527	13.0173	16.6258
Lipg	44233	18	75036963	75037291	7.47752	9.00944	10.9192	1.39492	1.25088	11.9628	0.462328	Inte	83790	NM_010720	NM_010720	1.09558	0.131695	1.14337	1.63409	2.37575	1.44994	1.84364	2.04879	1.53637	1.4494	1.57063	1.32468	3.50759	3.09556	1.51474	1.54884	1.9242	1.30582	1.60066	1.5179	1.17648	2.31064	1.25046	1.67916	3.18497	2.34705
Llgl2	17322	11	115682352	115682680	1.73896	5.68453	9.70594	1.74365	0.7818	12.0901	0.693491	intr	-2856	NM_001252532	NM_145438	1.24564	0.316887	11.1795	11.2723	49.7532	15.5401	12.6704	15.7996	42.3006	15.2311	12.793	14.1495	31.547	8.73746	11.8096	14.035	46.5169	15.0676	14.1145	9.90781	44.0604	12.5337	12.1874	12.2062	33.9566	13.9317
Lmo4	59650	3	143894323	143894715	2.76459	7.17953	6.81609	1.60487	1.43915	14.3757	0.580268	Inte	-26300	NM_010723	NM_010723	2.10908	1.07661	70.9659	68.087	123.098	182.302	124.383	112.638	189.087	229.446	96.4851	90.1241	128.659	255.906	89.2139	96.6355	169.551	157.578	91.0994	86.5565	125.063	162.996	90.4991	90.4799	166.694	199.286
Lnx2	70896	5	147874809	147875206	4.382	9.12723	8.01901	1.00842	1.03347	16.0872	1.33691	intr	13140	NM_080795	NM_080795	2.00614	1.00442	24.6565	31.1828	62.7369	37.9897	44.3071	45.6319	84.3163	56.2766	42.6558	44.9939	70.7567	48.6337	41.9863	33.5188	76.5534	57.5761	33.4358	35.0776	80.7677	48.9696	37.7347	37.5051	69.0982	47.3385
Lox	43317	18	52726949	52727371	11.5562	11.1708	19.264	1.89736	1.21531	11.3754	1.07803	Inte	-37639	NM_001286182	NM_010728	0.590498	-0.759995	1.14337	1	2.89166	19.7554	1.35152	1.3496	2.25153	12.6845	1.47552	1.32468	2.36778	12.2838	1.19303	1	1.34658	6.5047	10.8108	11.2543	16.177	19.8733	3.83859	3.03749	3.18497	14.4705
Lpcat2	84689	8	95377113	95377448	13.0251	11.0265	5.76976	3.24371	0.918557	6.10564	0.905334	TTS	-1951	NM_173014	NM_173014	1.05822	0.0816331	19.9252	25.6028	38.8332	43.0811	26.3796	25.5883	37.4732	38.6	18.309	17.2339	27.7857	31.3319	18.3082	19.935	24.2205	26.6886	37.4402	35.699	39.6485	54.2122	20.4527	22.2239	32.1358	47.0691
Lrch4	70311	5	138070316	138070486	23.3184	29.5923	26.4181	6.0556	3.92188	28.2377	0.44601	prom	50	NM_146164	NM_146164	1.06888	0.0960954	3.00722	2.395	2.97764	2.27877	2.12486	2.28186	4.7546	2.64781	2.52167	2.62339	5.21732	1.59106	4.73188	4.97909	3.42603	3.44653	3.60287	2.45011	5.94136	3.35916	3.00371	4.65051	4.27746	3.15528
Lrfn1	77401	7	29240759	29241186	1.8033	7.00299	10.9172	0.803631	0.720648	9.48253	0.177568	intr	3716	NM_001141921	NM_030562	0.86859	-0.203253	3.15059	3.66319	10.1144	4.33902	3.60124	3.44718	2.43032	2.79761	3.56783	4.24678	3.62157	1.83285	4.1528	4.01862	9.77991	5.28143	8.10784	9.59708	5.58841	4.14555	3.25417	2.78281	4.45954	2.61646
Lrp11	6667	10	7309332	7309719	16.4334	13.2719	38.7808	7.09355	4.10819	43.8999	1.37145	prom	-72	NM_001359742	NM_172784	1.132	0.178877	3.00722	3.53637	7.01892	15.2323	3.46063	4.61251	7.79403	13.5833	3.18741	3.75976	7.155	11.639	6.34045	4.84188	4.46575	10.1745	6.90652	6.59328	5.41193	11.7473	5.25788	3.63176	4.27746	9.62111
Lrrc32	79714	7	105674009	105674394	5.11118	11.1479	7.383	2.0797	0.266421	13.6612	0.393879	Inte	31470	NM_001113379	NM_001113379	1.85036	0.88781	41.1444	43.9915	126.623	63.2574	50.9156	65.559	119.359	66.6128	43.1314	68.2083	130.483	58.6279	35.2304	59.4515	115.485	69.5029	30.2323	43.3639	72.4732	32.7176	24.961	70.5295	138.653	54.0737
Lrrc4	71652	6	28768304	28768636	13.3146	9.85456	7.36298	2.23944	1.08133	8.42397	1.14189	intr	13277	NM_138682	NM_138682	1.1441	0.194211	1	1	2.37575	2.04196	1.49213	1	3.86065	2.04861	1	1	4.41945	2.69257	1	1.13721	1.34658	1	1.10011	1.10358	6.82375	1.26213	1	1	3.36705	2.07764
Lrrc63	29321	14	75475128	75475466	65.8973	80.6636	54.158	5.07619	3.18641	46.5591	2.24325	Inte	55393	NM_027581	NM_027581	0.859691	-0.21811	1.57349	2.01455	3.2356	2.56295	1.42182	1.46613	4.21823	2.49801	1.19021	1.81169	2.93769	3.68662	1.64343	1.82326	2.15525	1.91745	1.20022	1.72505	5.05897	3.09703	1.50093	1.76406	1.72832	2.34705
Lta	39597	17	35355552	35355982	7.49451	8.5904	24.0617	2.66008	1.66978	25.8222	1.58697	Inte	-13471	NM_010735	NM_010735	1.07317	0.101874	1.86024	1.76091	4.3534	4.00749	2.68729	3.33065	8.50919	7.14184	2.61678	1.64936	5.67324	4.51947	2.09383	2.50931	3.3105	3.14072	3.20243	5.14317	7.1767	3.35916	2.58627	2.18854	3.36705	2.61646
Ltbp1	41116	17	75264198	75264554	5.04689	7.01618	7.82473	2.40977	1.1525	10.2012	1.06491	Inte	-140493	NM_019919	NM_019919	1.30371	0.38262	1.43012	1.76091	1.68788	3.03657	1.49213	1.81573	1.71516	3.39682	1.85594	1.48702	2.13982	3.12243	1.4504	1.54884	1.4621	4.36398	2.10122	2.03579	2.05886	1.78639	2.08534	2.18854	2.09249	2.34705
Ly75	50365	2	60208294	60208663	98.541	100.582	65.3225	7.59457	3.33568	66.6299	2.05479	intr	12809	NM_013825	NM_013825	1.02001	0.0285895	152.545	163.708	370.561	546.35	158.34	183.024	403.636	495.643	209.089	218.697	413.157	436.554	230.639	239.746	456.4	601.012	219.341	247.208	466.194	420.931	232.846	265.195	479.326	606.903
Ly9	5434	1	173534965	173535133	4.75316	16.5428	14.5507	2.38299	5.49494	20.3744	0.90264	intr	2416	NR_102726	NM_008534	1.40024	0.485673	37.1299	41.4551	75.2046	187.535	38.1203	34.5613	61.6099	127.732	33.8111	32.4938	62.0941	130.925	36.0025	38.0467	39.932	84.7938	25.8274	31.1416	31.0011	66.2701	33.3933	31.6473	40.6936	84.517
Lypd6b	49965	2	49599761	49600123	49.5536	58.5033	34.2351	8.37338	2.40846	43.9336	2.51343	exon	-43264	NM_027990	NM_027990	1.28329	0.359849	1	1.12682	2.20378	1.30785	1.0703	1.3496	2.60911	1.1498	1	1.32468	1.34194	1.0806	1.25737	1.41163	1.80868	1.91745	1.20022	1.10358	1.35295	1.26213	1.33395	1.0849	1.18208	1.26941
Mab21l3	58131	3	101633755	101634122	6.99374	30.5786	32.6843	1.40252	1.95642	40.4915	0.619796	intr	6207	NM_172295	NM_172295	1.23887	0.30902	18.9216	29.2805	48.2915	29.133	27.9263	40.9706	89.3224	50.7339	25.3468	34.2795	82.7248	39.741	28.3457	45.4561	76.5534	53.9063	29.9319	45.8498	87.1208	45.2998	34.8961	52.1071	86.2138	66.1972
Macc1	21668	12	120664720	120665097	13.8434	11.1978	9.34919	1.21362	1.36037	17.2728	1.20671	Inte	-16974	NM_001163136	NM_001163136	1.84752	0.885592	1.14337	1.63409	2.46174	2.44454	1.56243	1.81573	2.25153	2.19841	1.28531	1.64936	3.16565	4.78813	1.12869	1.27442	1.9242	1.61163	1.30033	1.31074	1.52943	2.57277	1.25046	1.16979	1.72832	3.6941
Maf	85444	8	118266531	118266882	10.5626	14.4327	12.6331	2.76997	1.60726	19.6226	1.94415	Inte	-35913	NM_001025577	NM_001025577	1.55327	0.635306	14.7638	11.6528	14.7575	34.627	11.2643	11.6045	16.9123	41.7459	12.6028	13.1754	20.8328	65.8281	18.7586	14.5838	14.5164	23.0188	7.80751	7.73265	13.5299	21.4461	22.7069	17.8942	32.8641	39.5256
Maff	32859	15	79188149	79188319	42.9462	32.0756	33.1062	9.0834	3.01683	42.2338	0.89202	exon	9402	NM_001304832	NM_010755	1.2757	0.351294	9.45899	17.4864	33.2442	21.4604	13.2328	17.0815	23.5276	18.2271	12.3175	16.9092	17.8693	11.6927	10.9088	16.3675	21.1014	38.0038	8.00773	10.2186	9.4709	9.126	9.59926	16.7906	21.211	17.1646
Malt1	43896	18	65638797	65639139	10.6738	7.81771	3.98941	2.67564	1.49959	7.32328	0.665103	TTS	48317	NM_172833	NM_172833	1.83568	0.876314	183.37	195.667	362.307	623.408	146.107	178.013	295.825	407.859	146.986	164.151	219.845	551.273	213.524	234.257	303.907	451.774	155.37	149.325	157.359	169.811	146.603	184.035	244.624	311.36
Map2k1	88675	9	64101344	64101652	17.6854	20.3311	19.7495	4.27081	2.16467	21.6845	1.9694	prom	-86	NM_008927	NM_008927	1.09798	0.134847	90.6079	101.821	139.693	193.219	122.625	114.969	175.857	222.406	136.524	134.767	170.263	141.241	102.597	98.0076	151.067	169.811	125.337	115.144	210.831	173.743	132.744	117.646	168.332	170.189
Map3k8	41870	18	4265984	4266504	23.0894	24.6935	23.8329	3.29952	1.28215	29.7818	0.874866	Inte	86707	NM_007746	NM_007746	1.24961	0.321477	17.6312	36.2556	42.3586	41.684	26.5905	53.5561	76.4495	61.6694	30.3873	52.7861	86.6001	57.0966	24.8068	62.7446	51.6	58.7993	29.7317	59.9366	73.1792	52.3773	30.8887	83.6034	79.1127	67.5442
Map6d1	35018	16	20268358	20268713	16.79	29.6302	24.341	3.38317	1.58915	33.2766	0.854329	Inte	-27105	NM_198599	NM_198599	1.3671	0.451117	1	1.12682	1.94583	2.58663	1	1	1.17879	1.5992	1.19021	1.16234	1.68389	1.75225	1.70777	1.96047	2.3863	3.75235	1.60066	1.20716	2.41182	3.35916	1	1	1.9104	2.07764
Marcksl1	63870	4	129191568	129191876	11.7594	9.13759	10.8899	3.15669	1.33211	14.2305	0.984698	intr	897	NM_010807	NM_010807	1.30675	0.385989	137.061	163.201	607.535	476.775	74.397	98.4211	404.709	341.947	33.3356	57.8186	427.633	346.66	234.371	284.065	680.172	711.718	144.458	171.906	543.667	455.27	38.7365	79.5284	409.407	338.032
Marco	3301	1	122428338	122428666	7.73837	20.7003	28.7712	1.91802	2.18904	33.0887	0.693491	Inte	-26901	NM_010766	NM_010766	1.15006	0.201714	1.28675	2.26819	36.8555	241.528	1.77334	2.39839	42.1218	371.608	1.19021	1.32468	24.4802	393.488	1.70777	1	10.5886	160.025	1.90099	1.82863	12.2945	229.314	1.08349	1.59427	17.9335	267.446
Mb21d1	89442	9	78290746	78291297	18.5813	24.8365	33.5317	4.15185	2.1408	36.6669	1.37607	prom	22	NM_173386	NM_173386	1.0935	0.128953	14.6204	10.2578	29.6328	37.6582	12.811	14.5178	32.4671	33.357	10.7958	10.091	26.8738	46.2695	19.0803	16.3675	25.9534	18.7374	18.3191	17.6763	23.7656	17.7763	16.1948	13.3099	14.8381	14.4705
Mbd4	74984	6	115797170	115797649	10.3002	10.2822	11.7496	2.14917	0.642414	12.6361	1.74121	intr	5949	NM_010774	NM_010774	1.07545	0.104939	5.15781	6.83366	5.9871	10.7803	8.10067	6.59356	12.979	11.7857	7.65732	7.33122	8.4088	15.5346	10.5871	10.6047	12.3215	11.0919	18.1189	11.8758	13.8828	20.1354	13.6067	10.5083	11.9249	8.27406
Mcemp1	82102	8	3660907	3661286	18.2852	32.7663	30.5995	2.86713	3.38299	30.3984	0.800229	Inte	-4665	NM_026985	NM_026985	0.993427	-0.00951477	9.31562	12.5405	13.3818	19.0212	11.6159	10.7887	16.376	16.8789	10.5105	9.92864	15.7036	23.4601	8.72113	9.0954	11.7438	18.7374	13.714	13.3259	22.3537	34.5525	9.09833	9.31976	17.9335	29.8268
Mcoln2	59723	3	145816797	145817236	14.162	27.1661	25.1224	2.60555	3.03744	24.9125	1.89986	intr	3879	NM_001005846	NM_026656	0.991645	-0.0121037	45.7323	49.0642	233.588	240.107	45.7131	42.9517	164.414	149.603	30.0069	23.8898	149.404	98.4973	27.0588	25.835	64.7698	67.3622	19.12	21.0944	41.7662	44.2513	25.6289	24.8556	53.0751	54.0737
Mdm2	11037	10	117155999	117156374	78.408	51.1279	33.5031	6.40548	1.50439	32.9489	1.81972	Inte	-8373	NM_010786	NM_010786	0.983459	-0.0240631	275.129	350.639	439.693	556.604	245.938	317.386	394.339	450.403	225.447	264.314	276.037	374.628	226.328	270.892	333.943	386.023	238.362	292.161	245.421	308.739	167.058	213.324	230.24	220.03
Me1	89652	9	86524786	86525156	27.594	25.1963	15.6719	2.47316	0.970277	14.7792	1.02462	intr	56235	NM_001198933	NM_008615	0.943035	-0.0846162	6.73491	4.93138	12.9518	21.6972	5.64004	4.9621	12.085	16.2797	3.85314	3.75976	9.89056	12.7942	6.01874	5.1163	5.85205	10.1745	5.10453	3.4859	6.11784	4.66981	3.7551	3.46197	3.18497	7.73524
Mefv	34233	16	3706694	3707052	17.4459	12.9713	14.6093	2.87556	1.14606	19.4721	1.48255	TTS	11251	NM_001161790	NM_019453	1.33286	0.414528	5.30118	5.94593	30.4067	30.6249	7.74915	8.57461	27.1034	23.1705	5.0895	5.38315	31.2051	29.3169	4.08845	3.60699	15.6717	10.7861	7.30696	8.35413	18.4712	14.1064	6.17625	7.70675	24.3063	16.6258
Met	71462	6	17431037	17431429	31.6473	31.4105	13.4872	3.35564	1.56998	18.8481	1.93423	intr	17276	NM_008591	NM_008591	1.39749	0.482833	148.53	129.848	386.039	632.643	133.241	100.169	246.3	322.922	83.741	66.2603	195.111	341.502	98.0289	93.2052	118.489	177.762	47.3512	52.4789	57.4727	79.9008	53.5974	53.2108	82.7543	146.751
Mettl4	41817	17	95149099	95149513	8.47302	10.0271	9.20021	2.90103	1.98207	10.7886	1.6483	prom	53	NM_001357138	NM_176917	1.17264	0.229764	4.01083	4.17046	4.95529	7.18074	4.30427	4.37944	8.68798	7.44144	4.23356	4.57146	7.61093	6.1583	8.5281	7.44888	8.62466	7.72797	7.50718	6.90402	7.70613	8.33961	7.84601	5.58436	10.8324	6.3882
Mfsd7a	68729	5	108876034	108876398	2.8989	4.0592	19.6785	0.942721	0.704479	10.2063	0.416603	intr	1903	NM_001359977	NM_172883	0.518652	-0.94716	6.73491	7.21411	30.4927	43.6258	7.04612	7.87541	36.4005	47.4383	7.75243	7.16888	30.2933	30.8752	8.33508	9.0954	22.2566	24.5479	10.2102	9.59708	19.0007	19.6112	9.84972	11.9515	27.4017	27.4022
Mitf	74388	6	97911905	97912290	5.77786	11.0565	11.3698	1.93115	1.33211	15.9381	0.393879	intr	-29679	NM_008601	NM_008601	1.40179	0.487272	58.6358	57.9415	142.531	136.219	49.4392	49.8271	135.45	105.112	45.2237	39.4743	113.728	116.578	53.8254	50.9445	112.944	107.424	44.1476	40.9816	70.3555	57.0956	35.8145	38.5238	92.7687	79.1288
Mki67	81619	7	142891382	142891710	3.73876	30.0315	28.4245	0.871826	1.09452	31.1797	0.924655	exon	16516	NM_001081117	NM_001081117	1.09693	0.133472	50.3202	39.0456	105.041	43.5548	45.5725	55.071	114.353	32.3084	22.0181	25.0262	74.5181	50.192	208.119	215.597	251.689	134.948	160.076	180.399	259.716	158.54	87.6605	98.7148	157.043	104.184
Mlkl	85315	8	113867017	113867376	17.4768	18.5208	17.1022	0.955851	1.57144	18.1389	1.05601	Inte	-5092	NM_001310613	NM_029005	1.06061	0.0849008	32.6854	31.4365	37.4574	74.1743	24.4814	27.3363	31.7519	54.6287	16.0265	14.4741	25.2781	106.853	33.7505	33.1072	32.1918	35.8631	24.1255	27.6199	21.2949	20.3975	24.3766	23.752	22.1214	24.1692
Mllt11	57763	3	95032462	95032832	18.1905	29.57	20.4349	4.63717	1.80194	27.4148	2.25416	prom	-48	NM_019914	NM_019914	1.34156	0.423916	10.7493	15.2037	22.7541	18.3582	13.2328	12.7698	20.1306	15.0813	12.2223	12.5261	21.1747	15.6152	16.6353	16.0931	16.1338	21.1839	10.9109	15.1904	19.5301	14.8928	14.2746	15.0078	16.4769	19.8587
Mmd	15793	11	90099893	90100267	15.4795	40.3532	39.0647	1.83503	3.01683	46.3187	0.608196	Inte	-10710	NM_026178	NM_026178	1.18569	0.245729	34.836	41.0747	70.8194	75.5004	30.176	31.415	61.7887	52.5315	47.7915	40.4484	90.2475	96.1331	46.233	54.512	87.5283	105.895	62.3677	69.8802	151.359	143.598	45.5826	55.2483	81.4797	116.846
Mmp13	86313	9	7261507	7262044	15.4013	18.9984	22.3373	2.55606	1.14606	21.7653	1.12956	Inte	-10738	NM_008607	NM_008607	0.974389	-0.0374301	76.7008	89.3926	246.486	330.805	42.5495	35.2605	143.317	181.211	51.5006	58.3057	130.027	194.275	9.10719	8.27214	14.1699	10.1745	34.537	41.3959	56.7668	34.8146	15.1929	21.1202	33.7746	29.5574
Mmp14	28151	14	55061399	55061737	32.4002	58.1818	76.3594	6.76826	3.64162	70.024	1.34595	TTS	11133	NM_008608	NM_008608	0.917031	-0.124957	21.5023	23.4469	86.4686	197.623	30.2463	29.667	88.786	213.568	26.488	32.9808	69.7309	149.355	15.4771	15.6815	50.2137	118.739	58.063	60.2473	126.828	146.482	14.9425	17.4697	53.8034	126.545
Mmp2	84684	8	95346249	95346694	9.29269	17.8666	14.3081	0.642604	0.576248	7.5981	0.851929	Inte	-4724	NM_008610	NM_008610	0.531036	-0.913119	7.88189	5.0582	9.42648	20.0395	4.37458	4.84557	5.82734	12.6845	1.95105	2.13637	4.41945	6.93742	4.21714	3.33257	3.54155	5.58725	2.80199	4.21096	3.64716	5.19406	2.08534	2.01875	2.63873	10.1599
Mmp25	38513	17	23788539	23788897	9.32043	12.6765	9.84537	0.958521	1.57583	12.7094	1.05896	Inte	-6482	NM_001320258	NM_001033339	1.2909	0.368374	85.4465	99.538	119.315	124.236	50.072	56.0033	79.489	113.201	42.0852	42.0718	86.4861	83.4254	99.4444	114.336	131.89	167.058	92.7012	92.3569	118.181	106.114	44.1633	45.8248	75.289	83.17
Mmp9	54478	2	164761361	164761720	13.5048	10.2893	14.0935	3.18617	2.85716	13.2553	1.05601	Inte	-12178	NM_013599	NM_013599	0.940528	-0.0884573	26.6637	25.9833	30.4927	88.4776	18.2947	15.1004	21.5609	65.1148	18.4041	20.8054	20.4908	44.3083	11.2305	11.8396	13.0146	29.4409	22.5238	25.6519	25.7068	60.7654	19.2004	18.2338	23.3959	50.8408
Mndal	5634	1	175810355	175810771	20.4294	17.9281	15.1689	3.29952	0.986271	25.5875	0.729055	prom	-245	NM_001170853	NM_001170853	1.68684	0.754324	45.5889	58.4488	121.12	245.033	60.4066	76.8626	173.533	246.224	52.1663	51.1627	156.927	733.479	65.7288	70.9772	104.973	96.4148	31.3335	30.0022	37.1778	51.3288	71.8813	77.4909	124.815	97.9875
Mob3b	60735	4	35103402	35103744	26.184	49.8894	46.8756	6.02019	3.44906	55.4128	1.99531	intr	1160	NM_178061	NM_178061	1.18213	0.241383	25.6601	28.7733	49.4953	42.0392	31.9336	31.1819	64.113	45.3411	42.4656	51.3251	74.1761	56.1025	30.276	25.835	60.2644	38.0038	29.2312	31.5559	86.7679	43.9892	29.1354	32.5811	66.7312	48.9549
Mon1b	85373	8	116159449	116159803	25.7798	18.3849	27.7822	5.16988	2.31801	28.8897	1.92767	prom	-73	NM_173015	NM_173015	1.03986	0.0563958	47.166	52.742	101.172	100.673	48.9471	50.7593	103.447	96.2734	43.1314	41.9094	99.594	102.984	66.4366	66.1748	110.287	118.434	47.1509	46.4713	98.2389	77.2795	54.3488	55.5029	102.237	104.184
Morc3	37579	16	93832250	93832558	9.53717	6.96741	6.82927	3.71375	2.33119	12.8752	1.9694	prom	38	NM_001045529	NM_001045529	1.88529	0.914788	62.937	67.7066	74.5168	131.293	67.8588	74.8816	100.944	131.477	65.5761	64.9615	92.4132	192.395	69.7181	65.626	78.7484	71.6436	67.4734	70.3981	74.0615	80.4251	72.9666	70.869	84.2109	82.6312
Mov10	58260	3	104621365	104621535	12.5819	13.658	14.7139	5.38275	1.8101	15.4693	2.67606	prom	31	NM_001163440	NM_008619	1.05134	0.0722344	42.2913	47.7961	45.454	86.82	56.8211	63.2283	57.6765	116.646	45.4139	44.0198	49.5561	135.868	51.5734	51.0817	44.784	44.7318	68.6747	71.641	56.7668	43.4649	55.2672	52.3618	36.8699	41.9503
Mpeg1	45536	19	12546480	12546821	21.7446	18.1573	20.8391	2.8512	1.05279	24.6049	2.22351	intr	11382	NM_010821	NM_010821	1.18071	0.239654	700.945	721.33	857.664	1686.59	625.648	596.714	739.583	1214.24	411.852	383.146	519.73	1096.33	912.48	888.887	892.854	1025.18	367.705	360.731	361.19	580.043	727.763	724.65	805.433	929.386
Mpp2	16507	11	101947221	101947549	4.43435	8.47316	7.79942	0.871826	2.18904	11.581	0.924655	intr	2444	NM_016695	NM_016695	1.48486	0.570328	1.86024	2.52182	2.63371	2.25509	2.54668	3.91331	5.82734	2.64781	3.75803	3.59742	5.78722	3.92841	2.3512	2.3721	3.42603	4.97562	2.70188	3.90022	8.05909	2.8349	2.66976	2.78281	3.54913	3.6941
Mpp5	19921	12	79849880	79850516	44.2133	57.6925	66.1452	5.75515	4.03192	67.6678	1.54982	intr	264	NM_019579	NM_019579	1.02302	0.0328333	25.9468	24.2078	55.8581	45.4019	24.1299	27.919	58.3917	33.2072	27.6293	28.76	55.2552	45.7859	25.0642	24.1885	46.1703	32.1933	26.1277	28.0342	43.8839	35.8632	20.5362	22.3937	43.0607	26.0551
Ms4a4c	45453	19	11481933	11482300	25.566	28.0863	23.5451	3.58423	2.65514	21.3832	0.826395	prom	-34	NM_029499	NM_029499	0.908178	-0.138953	5.30118	9.11639	5.81513	27.1438	14.9201	14.1682	15.8396	51.6327	7.0867	7.98058	7.38297	68.5416	11.1018	11.428	10.011	14.7617	5.20464	4.93601	4.8825	11.4852	10.8516	11.1875	9.37572	30.9045
Ms4a6b	45468	19	11591799	11592177	22.8604	28.1065	16.393	2.72342	0.814065	13.3621	0.401173	Inte	-1061	NM_027209	NM_027209	0.815109	-0.294935	3.58071	2.77546	4.09544	27.0017	4.16367	4.02984	7.07887	27.8144	2.23636	2.78573	3.62157	31.5737	5.95439	5.80236	7.4694	8.3396	3.9032	3.07158	5.05897	8.33961	6.00928	5.92394	6.64451	12.3152
Ms4a6c	45460	19	11543687	11544052	17.1895	15.9032	7.63179	0.940139	1.68612	6.97617	1.03865	prom	12	NM_001166376	NM_028595	0.914093	-0.129586	6.87828	5.43865	6.58899	41.2577	7.88976	7.17622	9.04556	45.6407	4.51887	4.7338	7.49695	58.8966	3.18765	4.56746	3.3105	10.1745	16.8175	18.4013	10.8827	26.4265	4.25603	4.22603	5.18786	28.7492
Ms4a6d	45475	19	11658220	11658692	6.40467	19.9004	20.3549	1.81753	1.95583	19.987	0.642557	Inte	20838	NM_026835	NM_026835	0.981926	-0.0263144	88.8875	88.7585	74.9467	238.805	114.4	125.806	77.8798	191.846	136.239	156.521	87.056	177.833	86.8332	81.1307	43.0511	34.0282	119.831	129.542	57.2962	64.4352	131.408	160.009	75.4711	69.4301
Ms4a7	45445	19	11414876	11415212	13.0712	11.0984	4.22984	0.680854	1.06846	4.09973	0.90264	Inte	-4408	NM_027836	NM_027836	0.969239	-0.045076	5.7313	5.69229	8.05073	15.8006	4.72609	5.54476	5.11218	12.8343	4.89929	4.89613	5.90121	12.3644	2.15817	3.19536	1.34658	5.28143	3.60287	5.14317	3.2942	4.93193	2.25232	3.80155	3.54913	9.08229
Msantd3	61295	4	48555217	48555595	16.4474	21.0334	18.4985	2.57212	1.2211	18.4419	1.80528	intr	2035	NM_028137	NM_028137	0.996938	-0.0044241	8.8855	11.6528	25.1617	24.5152	9.92857	9.04074	19.9518	15.9801	8.89369	8.95461	21.5167	29.7199	6.53348	5.93957	15.0941	9.56287	10.8108	13.3259	16.8829	18.0384	7.17811	5.41457	12.289	16.0869
Msr1	83146	8	40737166	40737513	8.21871	21.2903	17.5298	2.14263	1.33019	18.4053	1.09253	Inte	-9308	NM_001113326	NM_031195	1.04994	0.070307	103.368	96.6212	162.393	233.832	48.2441	40.388	85.5678	101.217	33.4307	37.5263	60.3844	118.163	38.7049	32.2839	60.6109	72.8669	18.8197	18.8156	27.2951	47.9211	16.0278	18.4885	35.9595	51.649
Msrb3	11207	10	120335836	120336210	6.71034	12.6986	13.5283	1.22335	1.78267	15.6256	1.41912	prom	4	NM_177092	NM_177092	1.15503	0.207936	2.00361	1.88773	2.63371	3.51019	1.77334	2.16532	3.14548	4.89483	1.95105	1.32468	2.8237	3.20303	2.41554	4.29304	5.85205	3.75235	4.30365	4.62527	5.94136	2.57277	2.83673	2.44322	2.82081	4.23292
Mtdh	30903	15	33976816	33976984	32.7628	65.5432	71.3997	4.76598	6.71603	80.2553	1.80528	Inte	-35574	NM_026002	NM_026002	1.12403	0.168677	190.969	188.438	274.517	393.394	210.083	190.482	302.619	395.426	218.314	207.657	301.341	493.699	228.645	207.09	248.224	318.744	213.034	208.055	256.362	287.245	199.952	206.532	285.592	380.06
Mthfr	65070	4	147415045	147415415	6.93704	7.98675	13.2136	2.47316	1.94055	17.8253	1.84431	prom	-68	NR_027809	NM_010840	1.34901	0.431902	30.248	25.7296	55.4282	147.467	32.496	32.9299	80.3829	219.709	29.8167	24.8638	64.1458	137.776	31.3698	30.0886	41.8959	48.4016	32.8351	31.3487	47.237	54.9986	30.0538	26.6385	35.2312	33.5986
Mx1	37792	16	97681406	97681845	9.2248	11.6999	10.6187	3.64777	1.51872	15.0236	1.38172	intr	2886	NM_010846	NM_010846	1.41482	0.500615	81.8622	96.748	170.905	366.374	137.459	143.869	321.929	444.71	144.703	121.456	341.235	742.023	141.203	143.424	97.4634	95.8032	130.042	126.331	81.6501	92.7451	136.25	142.436	120.627	155.372
Mx2	37803	16	97756525	97756868	12.3887	23.4873	18.7287	3.16806	1.94379	24.0964	1.32633	prom	-991	NR_003508	NM_013606	1.2866	0.363564	3.58071	4.80456	22.0662	38.7475	3.81215	4.49597	37.1156	50.4343	3.18741	3.11041	33.3708	73.1625	2.67291	3.19536	1.69315	2.8349	2.0011	1.82863	1.35295	1.78639	2.75325	1.93385	1.72832	2.34705
Mybpc3	51351	2	90952581	90952956	37.1126	41.7466	28.8035	3.50776	2.32497	25.7135	0.606574	intr	-5532	NM_008653	NM_008653	0.89272	-0.16372	6.59153	5.31183	6.07309	7.4886	6.55399	7.29275	8.15161	13.2837	7.0867	4.7338	7.72491	4.89559	11.4879	11.9768	17.058	17.5141	5.70519	6.17896	6.29431	12.0094	11.5195	13.0552	18.2977	13.3928
Mylk	35954	16	34756266	34756646	4.05269	19.534	11.3698	0.752523	1.34963	15.7084	0.798123	Inte	-28580	NM_139300	NM_139300	1.38159	0.46633	13.3301	11.5259	20.5185	35.3611	15.5529	18.1303	36.9369	61.969	26.2027	22.7534	49.6701	59.8906	24.4851	18.4257	34.3867	32.8049	34.9375	35.0776	52.1784	33.504	43.6623	40.1368	59.448	75.3571
Myo10	30693	15	25582653	25583028	4.94328	9.6627	8.48946	0.915068	0.95734	12.8011	1.21315	intr	30536	NM_019472	NM_019472	1.50788	0.592521	74.1201	68.9748	146.486	153.908	71.7958	86.3017	162.805	148.404	82.8851	88.8254	130.483	160.451	62.8334	68.3702	112.482	112.011	60.2654	63.3547	119.24	112.143	72.2152	91.3289	139.017	144.057
Myo1b	1084	1	51991384	51991722	42.3565	45.0675	45.7484	5.4146	4.24855	48.6586	1.57027	Inte	-18731	NM_001161817	NM_010863	1.06361	0.0889751	2.14698	3.66319	2.1178	5.26258	2.12486	1.58266	1.71516	1	4.23356	3.9221	3.05167	5.08366	1.25737	1.54884	1.4621	1.61163	3.00221	3.38232	2.41182	3.09703	1.6679	1.76406	1.9104	2.61646
Nampt	18761	12	33480626	33480978	13.6923	12.193	8.23666	2.43715	2.03979	9.48697	1.29242	Inte	-24398	NM_021524	NM_021524	1.1518	0.203889	242.153	265.544	810.716	968.18	242.985	219.848	617.111	624.172	148.602	152.625	532.61	990.293	225.428	219.987	457.324	528.228	140.554	126.952	178.007	194.975	164.803	190.062	431.439	374.941
Nccrp1	77410	7	29332722	29333067	8.18369	16.9271	11.205	2.98392	1.78386	14.0352	0.439546	prom	-622	NM_001081115	NM_001081115	1.25258	0.324904	1.28675	1.50727	2.54772	3.10761	1.28121	1.23306	1.53637	1.2996	1.38042	1.16234	1.22796	1.18806	1.4504	1.41163	4.11918	3.75235	1.80088	2.45011	1.88239	2.8349	1.91837	1.33958	2.45665	1.26941
Ncoa7	7635	10	30432351	30432772	9.95792	11.448	6.75167	2.44525	1.70548	11.3032	0.360198	intr	-56889	NM_001111267	NM_172495	1.67414	0.74342	45.1588	59.8438	118.111	116.942	58.7193	71.7352	148.323	125.185	67.383	62.8511	140.285	182.105	60.0667	84.9726	136.164	119.045	80.9883	100.643	139.888	107.949	66.4545	84.6221	111.705	108.225
Neat1	44997	19	5845552	5845938	49.5018	68.081	50.5161	10.2234	4.78316	57.2069	1.96429	prom	-265	NR_003513	NR_003513	1.13245	0.179445	341.654	295.473	771.851	775.274	496.078	479.133	1255.93	1020.1	385.984	277.626	1079.84	627.412	634.197	524.32	839.828	938.634	656.924	513.614	855.502	1053.45	770.425	660.638	914.318	901.098
Nfat5	85134	8	109834181	109834639	11.146	5.22319	3.59961	1.12386	1.11978	5.28619	1.48995	intr	17040	NM_018823	NM_018823	1.46854	0.554386	136.487	129.467	269.702	241.22	149.411	180.11	378.426	276.634	162.488	169.021	338.157	322.776	177.428	167.985	282.304	231.892	210.131	201.012	364.719	281.74	172.818	203.815	330.566	275.259
Nfkbia	19356	12	56567934	56568306	23.7658	39.9082	35.1486	2.76734	1.37866	40.0595	1.01911	Inte	25514	NM_010907	NM_010907	1.13972	0.188676	299.932	823.419	949.409	795.474	380.148	894.338	949.125	834.792	336.624	824.221	998.452	745.999	320.591	1008.4	926.587	783.279	376.915	987.074	1023.86	836.405	326.519	968.809	890.465	809.768
Nfkbid	77574	7	31207095	31207433	102.854	92.5289	89.3102	11.8444	5.46242	93.1183	3.36487	prom	-161	NM_001360907	NM_172142	1.04264	0.0602388	12.1831	43.8647	56.718	42.3944	20.9662	48.5452	62.3251	42.9443	14.6951	32.3314	57.9908	30.2035	26.6728	73.9958	80.0192	61.2459	24.0254	37.7706	51.4725	43.2028	30.7217	81.9904	69.8266	49.4938
Nfkbie	39983	17	45694401	45695098	126.351	94.5865	89.8819	6.8105	3.16399	81.3892	1.63174	intr	2101	NM_001304956	NM_008690	0.905513	-0.143193	61.9334	68.3407	214.07	219.694	80.4431	86.3017	226.812	239.333	61.5817	65.1239	236.258	200.454	103.434	115.982	255.617	263.697	62.6681	67.2907	219.479	176.626	75.8887	106.61	269.933	227.304
Nfkbiz	36732	16	55754576	55754954	34.8565	47.6508	30.6805	3.32862	2.30652	33.6813	0.60176	Inte	67486	NM_001159394	NM_030612	1.09781	0.134626	3.58071	100.679	335.48	191.064	8.87401	164.262	382.717	248.172	7.65732	111.715	305.331	268.883	5.76136	149.599	229.047	178.679	7.50718	118.77	139.005	177.151	6.34323	183.186	269.023	219.491
Nlrc4	41090	17	74841245	74841705	6.13777	8.33606	10.7519	1.98928	1.22641	15.7896	1.15381	intr	16973	NM_001033367	NM_001033367	1.46854	0.554386	11.6096	9.62366	19.1427	28.1621	10.6316	10.9053	18.1639	17.3283	9.55942	9.27929	16.5015	20.263	10.9731	11.428	17.4046	16.9025	11.011	9.4935	20.9419	26.1644	7.67904	8.72549	17.2052	18.5116
Nlrc5	84755	8	96983613	96984073	7.12973	10.7069	8.40378	1.11897	1.00342	8.98375	0.988979	Inte	-12820	NM_001033207	NM_001033207	1.06901	0.0962799	150.681	135.174	197.045	289.293	170.432	173.934	197.669	415.05	104.664	100.514	170.832	323.609	281.792	269.109	298.246	264.308	119.23	122.084	106.533	103.492	230.425	238.368	256.095	210.331
Nlrp3	13747	11	59340213	59340642	16.9518	12.4646	6.8908	3.59948	0.956384	10.2167	1.41392	Inte	-14643	NM_001359638	NM_145827	1.48266	0.568192	86.3068	90.7876	299.28	154.358	87.825	111.473	226.276	127.282	57.0166	68.533	185.764	86.112	56.3348	67.4097	150.027	99.473	53.9584	59.2115	105.827	75.7068	50.0074	86.32	181.26	110.919
Nod1	72997	6	54883870	54884264	5.50111	4.46443	9.81152	2.03219	0.911174	10.4886	0.577323	intr	37588	NM_001171007	NM_172729	1.06901	0.0962799	15.624	15.5841	26.5374	35.0533	18.6462	20.1113	25.3155	39.4989	13.4587	14.6365	20.1489	31.8961	32.7853	29.4025	42.4735	39.5329	13.9143	14.3617	13.0004	18.8248	24.961	25.0254	35.0491	30.9045
Nod2	84584	8	91190194	91190522	12.2597	17.3753	20.2785	1.91802	0.93816	25.9619	1.84931	intr	19112	NM_145857	NM_145857	1.28027	0.356447	12.6132	11.1455	42.3586	33.0878	13.9359	15.217	49.2734	43.6933	12.0321	10.7403	42.1473	42.5082	17.0857	16.3675	36.9283	32.4991	12.0122	12.3937	30.6482	37.9602	17.5306	17.3848	48.1589	43.2973
Nos2	15028	11	78702612	78703002	13.8207	15.9662	21.5735	2.63962	1.57803	23.4401	1.74973	Inte	-31482	NM_010927	NM_010927	1.08652	0.11972	721.735	649.55	1667.98	2767.13	461.067	467.596	1123.09	1972.23	228.966	232.171	654	1250.44	497.469	446.521	910.991	1403.17	104.815	111.105	236.773	205.198	140.592	141.078	407.951	422.087
Nppc	2455	1	88569066	88569436	2.15819	7.51134	9.06512	0.772862	2.21778	19.0662	1.84431	Inte	-2103	NM_010933	NM_010933	2.10325	1.07262	3.72408	4.29728	14.3276	8.36479	3.46063	4.14638	11.5486	6.09323	3.0923	4.89613	10.0045	8.73746	2.54423	2.3721	3.65708	3.14072	2.80199	2.03579	6.64727	3.88342	1.91837	2.44322	3.36705	2.88587
Nqo1	85137	8	109906353	109906838	3.0577	17.6987	13.128	2.00466	1.79766	18.3323	0.469	intr	20509	NM_008706	NM_008706	1.39643	0.481741	23.3661	19.896	50.2691	117.013	25.7469	19.5287	47.4855	71.4065	20.3062	12.5261	53.0896	52.3144	12.7747	11.8396	18.7909	27.3002	20.2212	20.5765	29.0599	34.2904	9.51577	11.4422	19.9364	31.9821
Nr1h3	51362	2	91036928	91037361	42.8772	46.2292	60.3939	6.73621	4.50086	56.5888	1.22576	Inte	-1872	NM_001355279	NM_013839	0.936995	-0.0938872	4.72769	4.67774	8.91058	10.425	5.99156	4.84557	7.25766	13.4335	4.80419	2.94807	7.83889	10.2688	3.7024	4.01862	4.92785	6.5047	2.60177	2.45011	3.64716	4.66981	4.75696	3.80155	6.46243	9.3517
Nrg4	88012	9	55144234	55144602	10.0746	9.27291	21.0094	1.70954	1.67237	22.4594	1.6483	Inte	-12986	NM_032002	NM_032002	1.06901	0.0962799	8.45538	6.19956	28.515	10.9223	7.04612	7.40928	29.964	9.38885	5.37481	3.59742	23.3404	8.03894	7.30559	6.21399	18.5598	11.7036	3.10232	3.17516	11.5886	5.98045	6.42672	5.41457	18.6618	10.9682
Nt5c3	73044	6	56873698	56874055	18.2138	19.7085	18.472	4.32543	2.44219	25.373	2.76102	prom	49	NM_001360963	NM_026004	1.37359	0.457956	28.6709	24.9687	31.3525	97.4054	27.0124	27.4529	49.631	111.403	28.3901	26.0002	40.4376	142.907	29.2465	29.5397	21.1014	19.6548	23.1244	26.7912	20.236	16.7277	23.2078	26.7234	16.841	16.8952
Ntng2	48987	2	29102457	29102795	5.73754	19.047	28.7609	0.846032	1.66907	18.1544	0.897298	non-	993	NM_133500	NM_133500	0.631216	-0.663794	26.9505	24.3346	30.5787	53.0508	25.6063	23.3742	34.7914	58.8232	33.716	37.3639	33.5987	43.3411	40.3134	29.4025	43.7443	58.7993	36.8396	32.6952	39.825	53.1637	42.8275	40.9009	49.2514	78.0512
Nudt17	57914	3	96512409	96512754	44.6383	90.5495	51.4113	6.29938	1.93252	53.116	1.09887	prom	-99	NM_030094	NM_030094	1.03316	0.047061	18.4915	18.6278	25.2476	39.1501	7.88976	7.87541	19.2366	26.4662	6.42096	7.33122	17.5273	21.5795	33.6218	36.6746	49.8671	88.4636	15.0155	16.2261	32.4129	52.9015	8.76438	10.3385	19.9364	50.5714
Nudt9	68458	5	104471695	104472009	11.5347	21.7352	13.0355	1.82139	2.44997	15.4209	0.724411	Inte	-4031	NM_028794	NM_028794	1.18299	0.242442	72.6863	83.4321	132.126	99.2051	90.0747	92.3614	188.193	136.869	79.9369	85.2539	180.407	187.397	77.3105	78.2493	147.486	119.963	84.0917	82.724	173.418	105.065	76.1391	70.9539	138.107	112.805
Nup210l	57603	3	89959916	89960230	9.80906	12.2121	9.59554	1.82139	0.816657	6.51398	1.69029	intr	52019	NM_029937	NM_029937	0.678855	-0.558824	1.71686	1.50727	2.89166	2.3735	1.63273	2.04879	2.7879	3.54662	1.66573	1.16234	2.48176	2.47764	2.22251	2.64652	2.27078	3.75235	2.80199	1.93221	3.11773	2.8349	2.50278	1.84896	2.63873	2.34705
Oaf	87334	9	43038891	43039266	1.82521	21.6707	20.7689	0.762557	2.59849	29.9434	0.606574	intr	8820	NM_178644	NM_178644	1.44175	0.527816	10.1759	11.2723	37.2855	12.4616	18.2947	18.5964	40.3339	19.8749	20.4013	19.9937	55.4832	12.7405	11.4879	16.0931	50.2137	20.2664	15.2157	14.5689	40.5309	11.4852	15.5269	17.1302	54.8959	22.5528
Oas1a	69435	5	121358030	121358404	2.13511	7.80726	9.57618	1.22335	1.9198	13.9514	2.02732	prom	-683	NM_145211	NM_145211	1.45689	0.54289	27.8107	28.0124	32.8143	109.767	29.8245	28.1521	39.6187	136.72	23.9202	23.4028	33.0288	57.7414	5.69702	6.48841	5.85205	5.58725	4.10342	2.65727	2.41182	2.8349	6.5102	6.09373	6.28034	5.57997
Oas1b	69429	5	121269004	121269381	5.06835	8.58497	11.6111	1.36532	1.90452	21.3696	0.603356	intr	6546	NM_001083925	NM_001083925	1.84045	0.880057	3.00722	3.40955	9.77042	17.6004	4.7964	6.12743	22.4548	30.0614	3.75803	4.08444	22.3145	21.4452	4.47451	4.70467	3.65708	6.5047	5.50497	3.69306	5.05897	7.55322	7.42857	5.49946	4.64162	8.54347
Oas3	69424	5	121225683	121226039	15.8617	14.9217	11.3379	2.73107	1.44062	10.5529	0.851929	intr	1807	NM_145226	NM_145226	0.930767	-0.103508	57.0587	53.6297	62.307	441.514	65.6091	68.7053	122.577	504.032	30.102	27.6236	67.2233	474.704	43.7236	42.5747	34.0402	20.8781	8.6084	6.90402	6.11784	4.66981	33.3098	32.9207	17.9335	10.9682
Oasl1	69117	5	115371683	115372159	27.8	18.6985	13.2568	4.08513	1.83165	14.4696	1.91147	Inte	-1328	NM_145209	NM_145209	1.09149	0.126292	58.6358	63.5216	162.565	329.29	84.5208	84.3207	231.997	338.052	32.765	28.76	137.664	329.734	27.1232	27.8932	42.0114	23.3246	14.1145	15.7083	6.11784	10.4366	17.5306	21.2051	27.5838	20.1281
Oasl2	69113	5	115347202	115347663	8.28967	10.531	8.26223	1.2406	0.889997	7.69659	0.657889	5' U	490	NM_001359181	NM_011854	0.931539	-0.102312	38.2769	31.3096	85.6948	497.733	48.6659	54.838	150.826	577.284	18.4041	19.5066	102.558	1010.6	27.1232	29.5397	25.6068	23.0188	13.3136	13.9474	11.7651	12.7958	23.6252	25.8744	21.5751	22.2834
Ogfrl1	330	1	23389976	23390373	25.7892	29.0654	34.3672	6.33863	2.97123	33.5413	1.14592	prom	-161	NM_001081079	NM_001081079	0.97597	-0.0350919	125.304	124.394	131.525	182.42	42.6198	45.865	62.1463	88.334	58.4432	56.0329	73.6062	151.88	154.844	157.831	169.205	219.353	73.7803	69.673	127.358	139.666	61.4453	58.729	79.1127	113.613
Olfr920	87141	9	38566155	38566540	4.00006	7.67557	10.3362	0.5942	1.33211	7.37273	0.19694	Inte	5967	NM_146787	NM_146787	0.713293	-0.487434	4.72769	6.4532	7.1049	8.72001	4.72609	4.37944	9.93952	5.19443	5.0895	4.89613	8.06685	6.34637	4.98925	5.66515	9.43333	9.56287	5.40486	4.52169	10.5298	5.19406	5.00742	6.00884	6.82659	5.04115
Orm1	61855	4	63009647	63010041	8.5412	23.9294	30.0117	5.95143	3.38436	47.7816	1.15465	TTS	4254	NM_008768	NM_008768	1.5921	0.67093	1	1	1.25795	2.68135	1.28121	1.23306	1.53637	2.34821	1.47552	1.48702	2.59574	4.7344	1	1	1.23105	1.61163	1	1.10358	1.52943	1.52426	1.16698	1.16979	1.54624	1.26941
Osbpl3	72614	6	50284851	50285239	14.48	13.0564	10.9889	1.17921	1.05744	9.14466	0.977084	intr	47791	NM_027881	NM_027881	0.832175	-0.265042	7.45177	7.72139	21.9802	68.3488	5.56974	4.72904	19.2366	46.2399	3.18741	3.9221	10.8024	30.1229	15.2841	14.5838	17.058	36.7805	11.2113	11.0472	12.471	28.2614	4.84045	6.43331	8.82948	37.3703
P2ry14	56526	3	58933456	58933840	20.498	12.7343	6.51396	2.23405	0.53423	7.93546	1.57962	intr	1036	NM_001287124	NM_133200	1.21822	0.284779	39.5673	43.7379	68.7558	137.876	34.9567	35.2605	53.2068	82.0423	22.2083	14.7988	28.9255	106.799	41.6646	36.6746	47.3256	76.5367	24.2256	25.7554	27.2951	28.7857	19.5343	23.4124	29.5867	41.4115
P4ha1	8526	10	58785748	58786259	22.6031	26.2987	38.2702	5.14838	3.51275	40.7624	1.03865	prom	-40	NM_001316370	NM_011030	1.06512	0.0910174	74.1201	91.168	103.837	182.965	62.3048	66.6078	75.5556	116.047	54.2586	68.3707	55.5971	101.399	43.7236	44.4956	45.3616	87.5461	36.7394	38.0814	35.413	64.6973	34.8126	34.2791	38.1445	58.3843
Panx1	86524	9	14779090	14779497	7.14725	11.0639	7.26327	0.983642	0.75606	9.53825	1.11776	Inte	70628	NM_019482	NM_019482	1.31322	0.393105	21.5023	26.3637	32.0404	43.5548	28.3481	19.1791	28.5337	33.9562	18.7846	16.2599	23.7963	22.5735	26.9945	20.3466	14.7475	25.4653	19.7207	17.4691	13.7064	17.7763	17.1132	14.4984	12.8353	20.9363
Papss2	46275	19	32670359	32670752	31.857	24.3483	23.7233	2.18289	1.56599	16.782	0.964653	intr	351	NM_001201470	NM_011864	0.707408	-0.499385	34.6926	32.1974	63.1668	83.3389	20.3335	22.0924	26.3882	38.1506	31.4335	30.708	45.9087	62.4967	40.4421	42.4375	54.3726	74.7018	40.5436	40.4637	58.5316	71.2506	26.7143	27.9119	39.0549	49.7632
Paqr8	266	1	20902201	20902561	17.0321	16.0263	11.6856	2.06526	1.28215	15.6535	1.47431	intr	-5540	NM_001355122	NM_028829	1.33955	0.421748	5.87467	7.34093	15.4454	9.57252	10.9128	12.4202	33.0035	17.7777	10.5105	13.6624	38.7279	12.3644	13.4182	16.7792	23.2963	17.8199	13.9143	15.5011	50.5901	26.4265	14.0241	14.4984	32.5	22.8222
Pard3b	1576	1	61752635	61753018	13.701	12.5839	8.16371	1.04528	0.937344	11.9888	1.18781	intr	67429	NM_001081050	NM_001081050	1.46854	0.554386	1	1.50727	1.51591	2.20773	1.77334	1.46613	2.25153	3.99602	1.95105	2.29871	2.36778	4.25081	1.83646	1.27442	1.69315	4.36398	3.50276	4.21096	3.64716	6.24258	2.08534	2.01875	2.45665	7.73524
Parp10	32560	15	76073496	76073843	38.4636	48.4608	65.5321	7.74643	3.84276	66.0424	1.74805	5' U	200	NM_001163575	NM_001163575	1.00779	0.0111923	42.148	54.6443	64.7145	123.549	64.9763	60.7811	74.304	140.465	52.832	51.3251	62.2081	97.7719	60.324	62.7446	60.9575	72.5611	57.5624	58.0722	53.2372	62.076	67.2894	71.4633	70.5549	72.3936
Parp11	75653	6	127403700	127404053	18.3394	19.4336	22.0632	6.80469	3.05101	28.9715	1.28875	intr	232	NM_001362187	NM_181402	1.31311	0.392992	22.0758	22.5592	26.1075	68.0883	29.4027	28.8513	40.1551	89.3826	25.9174	21.2924	35.7644	92.1032	42.115	39.6933	40.2785	45.955	35.1377	31.6595	33.8247	46.3483	42.243	40.7311	38.8728	43.5667
Parp12	72179	6	39068045	39068408	12.4918	15.1186	14.408	3.30861	2.26054	14.8342	2.08875	prom	121	NM_172893	NM_172893	1.02958	0.0420514	57.0587	53.5029	69.9596	282.591	72.991	69.9872	97.9044	321.874	51.5006	44.0198	91.9573	352.571	70.9406	63.9795	56.6831	67.668	59.7649	56.7256	42.1192	58.6684	67.039	62.5493	49.6156	60.0007
Parp14	36016	16	35903065	35903433	16.3519	17.5899	12.513	3.88531	1.53301	11.9103	1.6483	Inte	-31781	NM_001039530	NM_001039530	0.951834	-0.0712184	152.258	137.837	503.752	1132.41	130.57	150.744	663.955	1014.85	124.636	129.897	555.748	1531.32	226.2	213.95	410.421	310.181	135.849	141.039	240.832	175.054	191.853	204.834	368.985	295.734
Parp8	26500	13	117841557	117841920	18.4627	19.092	11.5891	5.0417	1.83669	17.709	1.25325	Inte	-27416	NM_001081009	NM_027272	1.52808	0.611719	12.0397	9.8773	12.35	28.3989	7.25703	9.04074	11.5486	29.612	7.1818	8.30525	12.3982	33.1857	14.898	19.3862	18.2132	29.4409	18.3191	19.4371	21.4713	35.8632	9.68275	10.8479	13.5636	24.1692
Parp9	36018	16	35916974	35917302	9.21648	10.7255	9.70594	1.22056	0.7818	13.8718	1.38698	Inte	-21418	NM_030253	NM_030253	1.42921	0.515216	78.2779	91.8021	141.327	283.278	89.8638	103.432	186.763	304.047	76.3229	75.1889	166.615	389.082	132.774	131.35	155.11	139.535	94.303	97.8466	103.71	108.735	101.186	107.629	131.006	120.887
Pcgf5	46509	19	36449683	36450021	135.676	116.988	91.4967	10.1524	4.40029	97.9347	2.01892	Inte	-3705	NM_029508	NM_029508	1.07036	0.0981003	23.7963	27.5051	29.8908	50.6117	25.6766	28.5017	30.5004	56.726	24.586	26.0002	26.6458	49.3591	29.5682	33.1072	28.726	48.4016	23.2245	23.166	21.4713	32.9797	24.5436	28.5062	27.4017	29.8268
Pcsk1	24792	13	75359052	75359407	23.5382	36.9635	26.5829	3.38317	2.02255	29.5138	0.854329	Inte	131925	NM_013628	NM_013628	1.11025	0.15089	1	1.25364	2.37575	1.92356	1.28121	1.3496	1.35758	1.2996	1.19021	1.81169	1.45593	1.64479	1	1	1.4621	1.91745	1.30033	1.5179	1.35295	1.26213	1.16698	1.0849	1.36416	1.26941
Pcx	44872	19	4510018	4510393	12.3202	11.4451	11.8246	4.88036	1.91468	13.3577	2.02191	prom	-266	NM_001162946	NM_008797	1.12965	0.175874	16.6276	16.2182	22.2382	56.3425	12.811	11.6045	21.3821	39.7985	7.94264	8.95461	14.1079	18.6242	14.319	16.0931	17.7511	26.6886	18.8197	17.0548	18.8242	32.4555	7.2616	8.21612	8.28323	16.3564
Pdcd4	47335	19	53899436	53899764	2.60844	2.68138	0.346641	2.44111	1.09452	13.1082	0.924655	intr	-67121	NM_011050	NM_011050	37.815	5.24089	68.9587	79.5007	116.563	69.1539	56.1884	63.6944	116.677	40.8471	77.8445	85.2539	129.457	53.5234	92.6884	101.026	156.843	106.507	75.0818	87.4887	179.771	81.2115	54.9332	57.4555	123.722	76.7041
Pde1b	34206	15	103338270	103338598	2.08675	8.1514	7.79942	1.22056	1.40724	12.981	1.15582	intr	877	NM_001357980	NM_008800	1.66435	0.734958	25.23	22.3055	31.5245	36.5926	26.9421	29.4339	47.8431	62.718	30.102	28.5976	38.6139	31.4931	38.6405	39.6933	46.8635	45.3434	34.1366	31.8666	35.0601	50.0181	48.0872	47.7774	59.63	71.0465
Pdlim4	13466	11	53880189	53880504	31.5972	24.57	14.9793	3.2681	0.976878	15.5044	1.44422	intr	2172	NM_019417	NM_019417	1.03506	0.0497114	14.9072	16.4719	14.6715	26.1255	9.57705	7.29275	9.04556	23.0207	10.5105	9.60396	12.7401	14.2182	12.9678	15.4071	11.6283	35.2515	9.30917	9.38992	15.1182	23.281	7.17811	7.45206	10.104	22.2834
Pdzd2	30623	15	12411037	12411400	13.1988	11.7266	11.1192	1.73308	1.55412	10.4644	1.46213	intr	111092	NM_001081064	NM_001081064	0.941109	-0.0875664	1.43012	2.01455	2.1178	3.39178	1.77334	1.46613	1.35758	1.89881	1.38042	1.48702	1	2.20898	1.57908	1.68605	1.4621	1.30582	2.70188	3.07158	3.64716	2.57277	1.75139	1.33958	1.36416	2.07764
Pf4	67967	5	91200404	91200750	14.4243	14.1329	10.6797	2.47941	1.18581	8.80698	2.19138	prom	-884	NM_019932	NM_019932	0.824644	-0.278157	13.7602	17.6132	23.6999	31.1933	6.55399	4.9621	10.2971	17.9275	7.27691	5.70783	12.3982	15.3734	2.47988	2.92094	5.1589	9.25705	8.00773	7.31833	9.11795	18.5626	4.33952	4.48072	3.54913	11.7764
Pgpep1l	78622	7	75289783	75289953	11.5753	10.9678	8.69456	3.70064	0.603366	11.0495	0.89202	intr	119251	NM_030101	NM_030101	1.27086	0.345799	2.14698	1.88773	1.94583	1.59203	1.21091	1.3496	1.53637	2.79761	1.76084	1.48702	2.36778	1.75225	1.32171	1.54884	1.57763	2.22327	1.30033	1.41432	1.88239	2.8349	2.00186	1.59427	1.72832	2.07764
Phf11a	28404	14	59916265	59916634	11.4385	11.4406	6.00844	2.16988	0.972907	9.0499	1.43835	prom	-91	NM_172603	NM_172603	1.5062	0.590912	3.58071	4.17046	4.09544	15.5165	5.71035	4.49597	4.7546	27.2152	4.04335	3.59742	7.26898	41.5142	4.47451	3.46978	3.3105	3.14072	3.00221	2.86443	2.58829	4.66981	5.00742	4.8203	5.91618	6.6576
Phf11b	28406	14	59960117	59960460	14.1347	12.3078	8.45278	1.16718	1.19618	12.4133	1.54738	prom	-122	NM_001164327	NM_001164327	1.46854	0.554386	16.0541	19.2619	23.442	80.5208	26.0281	24.8891	30.3216	100.018	17.2629	16.7469	27.6717	222.189	29.6325	28.442	22.9498	26.077	15.7162	12.4973	12.2945	19.0869	30.4712	26.214	26.4913	33.868
Phf11c	28409	14	60015857	60016186	15.6897	9.30284	3.28308	1.56452	0.779424	3.9332	2.07415	intr	-3673	NM_001164289	NM_001164289	1.19802	0.260655	5.30118	3.53637	3.7515	11.0171	4.58549	4.14638	7.25766	14.1825	4.04335	2.94807	6.12917	17.6033	6.79085	5.80236	6.0831	5.58725	3.9032	3.79664	3.47068	8.33961	5.1744	4.22603	5.36994	5.04115
Phf21a	51450	2	92126024	92126419	11.1188	15.3188	12.5212	1.3031	0.779029	14.6892	2.30344	intr	64503	NM_001109690	NM_138755	1.17315	0.230384	23.7963	25.0955	28.601	52.3878	25.6063	30.2496	39.9763	72.6049	26.1076	25.8379	36.1063	96.8048	31.3698	33.7932	37.0438	67.3622	55.7604	49.4751	77.944	99.2984	39.9889	40.052	38.3266	77.243
Phf6	92105	X	50265347	50265667	8.46656	11.3235	6.92848	3.75321	1.44242	7.56586	1.42166	5' U	116	NM_001290546	NM_027642	1.09199	0.126965	16.771	22.1787	32.2124	31.9984	17.3808	25.4718	34.9702	33.2072	17.2629	18.3703	37.93	48.2039	29.7612	31.1862	44.2064	31.2758	28.8307	27.7234	44.7663	32.7176	22.3729	25.8744	33.7746	32.2515
Phlda1	10872	10	110953272	110953655	26.2851	25.8107	27.7566	3.43449	3.21375	31.1708	1.18781	Inte	10122	NM_009344	NM_009344	1.123	0.167363	21.3589	48.0497	178.644	88.7144	32.6367	52.0412	119.002	70.9571	13.3636	33.4678	114.982	91.5659	15.5415	27.0699	45.5927	46.8725	15.0155	21.5087	32.06	25.1159	12.6883	26.2989	51.2543	47.8773
Pigg	68720	5	108741536	108741904	21.5442	29.3483	47.7347	6.2165	3.34474	53.0858	1.6483	prom	-224	NM_001310689	NM_001081234	1.1121	0.153288	8.74213	7.59457	16.7352	16.6531	10.3504	10.3226	21.9185	15.5307	8.79858	8.62993	15.8176	12.9286	12.3887	12.6629	15.6717	18.4315	13.1134	10.2186	25.5303	18.3005	12.1874	11.527	14.1098	17.1646
Pigz	35740	16	31935393	31935802	11.0171	14.7084	9.86867	1.2585	1.12854	8.57307	1.1123	intr	1661	NM_172822	NM_172822	0.868716	-0.203044	1.71686	2.01455	2.03181	2.63399	1.63273	1.81573	2.07274	3.84622	1.57063	1.16234	2.02583	2.47764	1.57908	1.41163	2.73288	2.52908	1.70077	1.82863	1.70591	3.09703	1.25046	1.33958	1.9104	2.61646
Pik3r3	63141	4	115894548	115894862	11.3531	30.138	25.1657	2.73209	2.44997	23.796	1.44882	prom	492	NM_181585	NM_181585	0.945573	-0.0807392	3.72408	2.77546	8.30868	4.64687	3.03881	3.21412	6.72129	3.09721	2.80699	3.27275	7.26898	2.9881	4.53885	4.15583	10.1265	3.75235	6.80641	5.24675	14.2358	9.38813	3.0872	2.52812	5.91618	3.15528
Pik3r5	14191	11	68245525	68245695	25.8348	32.4895	28.0901	7.06486	3.92188	39.7783	2.67606	prom	-17	NM_177320	NM_177320	1.4161	0.501919	356.994	347.976	787.758	609.957	460.083	440.094	813.602	735.025	457.978	416.425	850.846	708.037	471.732	458.321	810.946	776.857	376.114	380.618	733.38	570.082	498.588	495.347	817.997	738.644
Pilra	70336	5	138277124	138277482	7.40855	11.399	17.4676	2.3963	1.28931	20.2883	1.27076	exon	203	NM_153510	NM_153510	1.16148	0.21597	26.2336	28.9001	72.4531	83.3625	21.1772	21.8593	78.0586	86.9858	20.7818	23.2404	63.3479	87.8046	12.3243	11.5652	34.9644	65.8331	20.8219	20.7836	72.8262	91.4345	13.8571	11.4422	62.7254	102.567
Pilrb1	70338	5	138291380	138291833	12.843	18.1723	13.6789	1.76752	1.92464	19.4431	1.00426	Inte	7670	NM_133209	NM_133209	1.42139	0.507301	5.30118	5.0582	9.77042	11.7512	5.14792	4.49597	10.6547	15.8303	4.32866	5.54549	11.7143	12.7674	5.43965	5.52794	8.50913	9.86868	8.10784	7.52549	11.5886	20.1354	5.42486	5.75415	15.0202	18.2422
Pilrb2	70346	5	138324195	138324545	18.1706	19.1981	16.8923	3.43151	1.31878	21.7062	1.08317	Inte	-11384	NM_001024932	NM_001024932	1.28498	0.361741	3.58071	4.4241	5.90112	8.53056	4.23397	3.91331	8.50919	8.63985	2.42657	3.11041	8.06685	10.4838	2.73725	2.3721	5.04338	5.58725	6.10563	3.90022	6.64727	14.1064	3.0872	4.14114	5.91618	11.7764
Pirb	76661	7	3671758	3672209	6.7029	7.56637	9.57989	0.760866	0.682298	11.1993	0.336238	prom	0	NM_001357394	NM_011095	1.16904	0.225322	111.684	120.083	158.868	259.336	139.709	136.76	221.627	285.472	130.152	137.527	193.629	380.861	119.326	121.059	175.558	257.886	133.346	131.406	193.713	264.44	153.365	154.576	218.04	313.246
Pkp4	50283	2	58998690	58999063	10.2454	13.5814	16.3079	4.13989	1.09997	18.5772	0.406551	prom	-30	NM_026361	NM_026361	1.13915	0.187959	48.1696	43.611	85.5228	112.538	40.7216	44.3501	56.425	76.3499	29.8167	28.2729	52.8616	92.936	37.8684	40.9282	44.3219	49.9307	32.8351	30.8308	38.4132	39.2708	28.551	28.8457	42.8786	58.1149
Pla1a	36198	16	38432551	38432938	66.6179	72.9047	51.8546	4.72903	3.84314	65.4724	1.7633	intr	480	NM_134102	NM_134102	1.26261	0.336414	3.15059	3.28273	18.1969	16.7242	2.19516	2.63145	22.8124	15.6805	4.61398	4.89613	25.734	18.2749	3.57371	5.66515	20.2927	13.2327	4.50387	4.21096	36.2954	12.0094	3.7551	3.71666	20.8468	10.9682
Pla2g4a	4292	1	151702724	151703052	8.6948	10.2965	8.14606	1.91802	1.09452	10.5629	0.231164	intr	66681	NM_001305632	NM_008869	1.29669	0.374837	21.3589	28.0124	53.0206	66.5964	15.4826	15.6831	35.6853	45.3411	13.0783	15.9352	23.1124	35.0126	22.4905	19.1117	39.932	36.7805	16.2168	18.0906	20.7654	29.5721	17.6976	15.6869	34.685	41.6809
Pla2g4f	52386	2	120140136	120140489	20.1975	36.4753	19.4865	1.78218	0.726432	22.3495	0.85917	prom	-412	NM_001024145	NM_001024145	1.14692	0.197765	1.28675	1.25364	2.80567	7.2281	2.19516	1.11653	6.18492	16.2797	1.47552	1.48702	4.0775	10.2151	3.18765	2.92094	3.65708	9.25705	2.60177	2.13937	6.64727	13.0579	2.50278	2.27343	5.00578	13.6623
Plagl2	53866	2	153063580	153063922	12.6751	26.9505	38.7305	2.67564	3.14915	44.794	1.1085	intr	3343	NM_018807	NM_018807	1.15656	0.209836	92.185	93.3239	230.493	176.997	113.697	116.95	267.755	217.163	109.039	113.663	265.209	226.38	120.227	135.878	227.66	215.377	117.729	131.096	256.715	178.461	125.647	133.522	255.367	239.697
Plat	82617	8	23867841	23868193	10.2085	23.3865	19.7034	2.59963	0.874195	21.9386	1.50782	prom	-177	NM_008872	NM_008872	1.11344	0.15503	1.28675	1.63409	7.87876	9.07522	1.0703	1.23306	6.5425	2.34821	1.19021	1	6.01519	5.02993	1.70777	1.54884	6.42968	7.11633	1.10011	1.10358	5.05897	1.26213	1.58442	1.50937	5.36994	2.61646
Plek	12069	11	16891995	16892323	2.95623	14.9085	6.58617	1.22056	1.25088	11.7083	0.462328	intr	16562	NM_019549	NM_019549	1.77771	0.830021	481.442	540.486	1211.66	873.503	479.557	497.312	1134.17	641.249	469.39	512.368	1011.22	708.494	427.271	526.24	808.289	693.981	346.181	399.262	739.204	352.253	333.699	453.069	793.052	563.797
Plek2	19937	12	80041057	80041415	14.0205	14.7401	11.7509	3.19507	1.28931	17.1401	1.48255	Inte	-33311	NM_013738	NM_013738	1.45862	0.544605	1.28675	1.25364	2.89166	1.9946	1.35152	1.11653	1.71516	1.1498	1.38042	1.16234	2.2538	1.80599	1.32171	1.27442	2.61735	3.44653	1.60066	1.72505	1.88239	1.26213	1.33395	1.16979	1	1.80823
Plekhh1	19946	12	80129906	80130269	19.484	16.3784	12.3721	1.73308	1.97798	12.9943	1.25325	prom	-62	NM_181073	NM_181073	1.05029	0.0707843	1	1.38046	2.20378	2.11301	1.28121	1.3496	1.71516	1.5992	1.28531	1.16234	1.56991	1.88658	1.25737	1.27442	1.80868	1.91745	1.50055	1.41432	1.70591	1	1.33395	1.42448	1.54624	2.34705
Plekhn1	65535	4	155602813	155603197	18.9384	19.1473	18.2095	2.08512	0.667788	15.4361	1.97452	prom	-354	NM_001008233	NM_001008233	0.847696	-0.238381	20.4987	19.0082	16.8212	32.851	14.8498	15.9162	18.879	33.0574	13.9342	14.9612	13.6519	37.1081	14.7694	14.035	15.4406	21.1839	15.9165	14.2581	12.824	13.0579	12.6883	12.4609	12.8353	14.4705
Plscr1	89801	9	92144251	92144611	25.5878	49.0562	50.0588	2.70072	3.70399	60.179	1.05308	prom	-601	NM_011636	NM_011636	1.20217	0.265638	19.7818	25.7296	61.6191	28.9436	25.1142	28.2686	53.5644	29.0128	23.1594	26.3249	47.7324	16.851	20.5602	22.4048	50.0982	33.4166	18.1189	20.1622	35.2366	21.9703	14.859	18.064	29.0404	26.0551
Pml	88249	9	58093866	58094222	15.7014	14.8229	12.4557	2.24911	2.01687	15.3604	1.49088	intr	3549	NM_001311088	NM_008884	1.2332	0.302407	69.8189	65.4238	56.2021	198.973	69.5461	67.4235	66.4373	210.122	43.9873	47.4289	56.9649	256.954	89.6643	86.0703	61.7662	71.6436	59.3644	54.2397	33.2953	56.5713	63.8664	62.2946	40.6936	43.8362
Pnp	27965	14	51564033	51564388	6.90881	8.02692	8.64747	2.89986	1.01127	10.3475	1.28149	5' U	233	NM_013632	NM_013632	1.19659	0.25893	79.4249	91.4217	109.598	250.006	88.5984	85.9521	117.392	269.443	80.3173	82.6565	104.267	156.475	92.238	89.775	74.0119	101.919	84.4921	82.8276	80.4147	104.017	86.9091	89.1216	92.4046	98.7957
Podnl1	84368	8	86651068	86651453	13.0372	16.9045	15.3566	2.0797	2.531	14.5286	1.18164	intr	1373	NM_001013384	NM_001013384	0.946081	-0.0799644	1.57349	2.64864	3.2356	1.73411	4.02306	4.61251	4.21823	4.59522	2.42657	2.13637	2.70972	2.42391	17.9865	21.8559	19.5995	16.5966	5.8053	4.52169	5.76488	5.71832	12.0204	11.6119	13.3815	17.1646
Poglut1	36216	16	38553538	38553890	44.8849	58.1665	36.0152	3.08706	3.64248	47.672	0.646208	Inte	-3376	NM_001300827	NM_172380	1.32366	0.404538	54.9081	68.087	108.395	135.911	39.3155	45.6319	103.089	116.646	51.3104	51.1627	127.178	111.339	82.4579	102.124	171.168	193.664	73.1797	78.3737	195.831	166.928	59.1076	62.5493	147.757	178.81
Polk	25367	13	97312398	97312812	11.4351	12.8312	16.7526	6.49278	2.10595	17.2415	1.6483	prom	-71	NM_012048	NM_012048	1.02918	0.0415013	12.0397	15.3305	14.8435	24.6573	14.9201	18.0137	19.0578	24.8184	12.8881	15.1235	15.7036	23.5945	17.9865	20.3466	23.1808	29.4409	26.2278	26.0662	31.0011	35.8632	15.4434	18.064	17.0231	21.7446
Pot1b	40452	17	55851841	55852239	7.59549	9.98821	9.99858	1.58068	2.31947	15.9419	0.952534	prom	-106	NR_151542	NM_028370	1.59442	0.673031	8.45538	9.75048	14.4136	15.6112	10.3504	8.45808	23.7064	18.3769	10.4154	10.7403	14.9057	12.5256	12.7104	11.1536	17.6356	17.5141	11.912	12.7045	17.5889	12.7958	15.1095	13.5645	22.6676	24.4386
Pou2f2	77218	7	25905455	25905823	27.5115	32.2162	62.5649	5.12861	3.34474	49.5694	1.03019	intr	11840	NM_001163554	NM_011138	0.792288	-0.335903	6.73491	7.34093	38.3173	47.841	11.8268	12.0706	55.1735	69.6088	8.41816	9.7663	43.2871	59.0578	11.2305	10.3303	33.2315	46.2609	16.6172	18.7121	65.9436	83.8328	15.1929	19.677	62.1792	80.7453
Ppm1k	73052	6	57470867	57471250	21.6684	26.3618	19.1476	3.58382	2.1425	20.8168	0.395936	intr	14361	NM_175523	NM_175523	1.08718	0.120588	12.0397	14.5696	17.767	34.1297	14.2874	13.9351	27.6398	41.2965	15.7412	13.6624	27.3297	58.01	18.9516	17.328	19.484	22.713	30.5326	28.8628	28.1775	30.6206	18.1985	18.913	17.5694	23.361
Ppp1r12b	3888	1	136852378	136852782	8.61215	10.014	11.9608	3.25597	1.77724	12.6055	2.62749	prom	-63	NM_001081307	NM_001081307	1.0539	0.0757325	30.9649	24.8419	51.3869	66.1464	22.7941	24.8891	44.8036	47.1387	25.7272	25.8379	20.9468	23.1915	18.3725	18.9745	19.9461	24.2421	20.2212	20.8872	12.6475	19.349	17.4471	19.5072	12.8353	22.5528
Ppp1r15a	78101	7	52779235	52779405	23.9895	21.7286	16.7203	5.38275	1.8101	17.1882	2.23005	exon	2318	NM_008654	NM_008654	1.02798	0.0398129	85.4465	156.226	124.818	95.132	72.7097	156.92	105.95	94.0264	79.4613	157.008	104.381	83.5329	72.2918	194.604	107.63	107.73	68.1741	203.394	100.357	73.3476	54.0983	174.866	84.2109	74.8183
Prdx1	63170	4	116350471	116350831	18.1412	16.0263	12.3173	3.49505	0.997229	16.2333	2.73801	Inte	-7553	NM_011034	NM_011034	1.31792	0.398267	861.953	775.608	2093.09	5283.52	890.482	714.645	1837.89	3691.65	486.414	417.886	1513.53	2360.63	530.026	463.81	968.523	2222.76	503.855	437.069	625.376	1274.68	362.419	319.358	822.549	1696.93
Prdx5	45103	19	6984378	6984765	16.3597	15.4536	17.6276	4.58125	2.12035	17.4737	1.37145	prom	24	NM_001358444	NM_012021	0.991267	-0.0126545	295.918	311.071	468.326	595.583	304.29	292.797	414.721	577.734	242.376	254.411	356.622	360.604	273.299	260.327	354.16	473.181	230.253	222.038	266.775	385.543	247.039	241.085	384.462	535.509
Prkaa2	62745	4	104688627	104688970	38.247	38.3592	20.5519	3.00132	1.49522	20.6888	0.663164	non-	93704	NM_178143	NM_178143	1.00666	0.00958074	1.86024	1.38046	3.92347	2.61031	1.14061	1.46613	4.03944	1.89881	1	1.97403	3.62157	1.77912	1.38606	1.41163	3.07945	1	1.10011	1.20716	3.64716	1	1.41744	1.42448	3.36705	1.53882
Prkab2	57967	3	97465115	97465453	24.3845	26.7491	27.4154	3.21492	1.97254	28.7753	1.12162	intr	3149	NM_182997	NM_182997	1.0496	0.0698441	5.01444	7.8482	11.6621	6.58872	8.10067	7.87541	11.0123	9.23905	12.3175	11.8767	18.8951	7.15235	6.85519	7.86051	11.8594	9.25705	6.20575	6.17896	10.7062	7.02897	8.84787	11.2724	16.841	8.81288
Prkar2b	18691	12	32812770	32813137	9.71353	22.0472	18.2784	3.11672	2.23591	28.4351	1.03299	Inte	-66810	NM_011158	NM_011158	1.55566	0.637527	19.9252	19.5155	26.6234	67.5199	25.1142	19.1791	25.1367	46.0901	19.9258	18.0456	21.4027	44.9531	22.5548	21.3071	13.8233	24.2421	37.7405	34.0418	25.5303	45.2998	27.7996	26.5536	19.7543	43.2973
Procr	54026	2	155569115	155569495	9.00598	22.4039	16.6059	1.95656	1.34963	23.1782	1.39672	Inte	-7648	NM_011171	NM_011171	1.39578	0.481069	51.3238	52.9956	300.484	437.251	56.3993	59.4993	237.718	256.411	30.4824	36.5522	168.781	318.316	24.8712	42.4375	114.561	166.447	31.4336	44.9176	92.0622	54.9986	16.7792	24.1765	79.2948	126.545
Prom1	66908	5	44449575	44449914	11.5253	12.5568	4.8632	1.34966	1.36158	5.54106	0.447326	intr	36262	NM_001163584	NM_008935	1.13939	0.188258	5.7313	6.4532	5.4712	13.8825	2.68729	2.74799	2.60911	3.09721	2.33146	2.62339	1.91185	3.04183	2.60857	2.78373	1.4621	1.61163	2.10122	3.58948	2.23534	2.8349	1.83488	2.10364	2.63873	1.80823
Psd3	83570	8	70522438	70522800	43.2511	30.6122	10.2077	3.31775	2.55014	14.1833	1.04726	Inte	-24146	NM_177698	NM_027626	1.38947	0.474533	13.3301	15.4573	12.178	27.499	11.6159	15.1004	21.9185	33.6566	17.4531	19.5066	19.1231	39.5798	13.3538	17.7396	26.4155	37.0864	24.6261	26.2733	49.7077	62.8624	14.7755	20.8656	24.1243	51.3796
Pstpip2	44357	18	78026453	78026904	5.94408	6.0843	7.81517	1.90217	1.59203	14.994	0.504357	Inte	-6610	NM_013831	NM_013831	1.91858	0.94004	23.7963	21.6714	56.804	67.8515	26.7311	25.3553	49.4522	56.2766	17.7384	15.6105	43.6291	64.646	19.209	20.8955	45.4772	42.8969	25.8274	20.7836	40.0014	36.9117	25.0445	26.7234	46.5202	56.7678
Ptger1	84330	8	86186252	86186640	3.52812	2.53874	25.6407	3.24283	1.32181	21.4093	1.1725	intr	-4097	NM_013641	NM_013641	0.834972	-0.2602	2.86384	3.79001	2.20378	2.70503	1.70304	3.44718	1.17879	2.64781	1.66573	1.64936	1.56991	4.22394	2.22251	1.68605	2.50183	1.91745	1.80088	2.34653	2.76477	3.09703	1.75139	2.44322	2.63873	3.15528
Ptges	49158	2	30753472	30753855	2.90402	7.25639	10.687	1.19461	1.60687	10.3539	0.395936	intr	5153	NM_022415	NM_022415	0.968831	-0.0456833	3.43734	3.15592	13.5537	36.0005	1.98425	2.86452	11.5486	27.365	1.57063	2.62339	8.4088	11.4241	1.4504	2.09768	3.88813	11.3978	2.10122	1.72505	5.05897	4.93193	2.33581	2.44322	6.82659	13.9317
Ptgs2	4311	1	151946901	151947314	6.07667	12.9475	17.7567	1.9387	1.49015	14.5543	1.10153	prom	-53	NM_011198	NM_011198	0.819652	-0.286916	3.72408	20.5301	533.502	413.097	6.48369	22.0924	305.837	184.356	1.85594	4.24678	164.222	173.642	4.73188	17.1908	119.298	206.815	2.80199	3.90022	11.2357	12.7958	3.50464	16.0265	141.566	145.134
Ptpn14	6270	1	191640234	191640572	12.2345	13.2184	6.39132	1.01524	0.455202	3.70497	0.448649	intr	88256	NM_008976	NM_008976	0.579688	-0.786651	2.14698	1.25364	2.89166	3.27338	1.14061	1.81573	2.25153	2.49801	1.28531	1	1	1.69852	1.64343	1.96047	1.80868	3.75235	1.40044	1.10358	1.35295	1.26213	1.58442	1.42448	1.72832	3.15528
Ptx3	56800	3	66011848	66012230	6.19652	8.84098	10.5662	2.24575	1.07405	12.0201	0.396972	intr	-11770	NM_008987	NM_008987	1.1376	0.185999	1.71686	2.90228	22.8401	20.0869	2.75759	1.93226	7.25766	8.04065	1.38042	1.32468	7.72491	7.9852	1.19303	1.27442	2.03973	4.97562	1.70077	2.45011	11.0592	9.126	1.16698	1.67916	3.18497	5.84938
Pus10	12441	11	23565654	23566357	10.3447	17.5648	13.343	3.25415	1.89678	13.2413	1.07855	prom	30	NM_028304	NM_028304	0.992379	-0.0110362	24.5131	26.7442	48.0335	58.6869	32.3554	39.4557	51.9552	53.7299	35.7132	35.7405	60.3844	58.8697	38.7692	40.2421	75.5137	64.304	45.8495	49.7858	78.1205	74.6582	38.6531	42.3441	65.8208	67.0054
Pvr	77118	7	20498811	20499365	1.85322	27.8136	24.1147	1.03234	2.22178	46.4142	0.821174	intr	7404	NM_027514	NM_027514	1.92473	0.944656	21.5023	33.0851	212.78	94.2558	29.1215	37.4747	295.11	92.5284	18.0237	22.9158	172.998	51.3472	23.9704	56.1585	175.096	64.6099	24.526	37.4599	349.719	71.5127	18.8664	34.3639	135.558	44.6444
Rab20	82336	8	11486179	11486526	5.34216	9.8341	13.7617	2.63708	1.33019	14.3152	0.874026	Inte	-7854	NM_011227	NM_011227	1.04022	0.0568865	31.1083	39.6797	72.0232	64.8914	39.9482	43.8839	75.198	86.2368	22.9692	29.4093	49.4421	46.6725	22.5548	32.5583	55.7589	65.8331	44.8484	55.897	73.1792	78.5902	20.0353	31.1379	62.9075	67.8136
Rab29	3662	1	133764509	133764903	2.17149	15.6255	12.4087	1.74188	1.04134	9.95891	1.15465	intr	852	NM_144875	NM_144875	0.802576	-0.31729	10.0325	12.16	12.4359	21.8156	9.43644	7.29275	11.7274	21.6725	11.0811	10.4157	12.9681	19.5914	15.2841	12.5257	17.5201	22.4072	11.4115	12.9116	15.2946	19.8733	13.6067	11.527	12.8353	12.0458
Rab32	6795	10	10278016	10278186	19.7955	19.0384	18.3923	6.0556	2.71515	24.0634	1.33803	prom	-96	NM_026405	NM_026405	1.30834	0.387736	47.166	50.0788	101.86	129.73	63.8515	56.4694	128.12	157.991	63.7691	57.981	112.588	120.904	64.0559	61.3725	100.583	121.798	66.4723	63.6654	118.887	137.045	65.1187	67.0487	122.084	178.541
Rab33a	92029	X	45872760	45873124	7.52148	11.3078	14.2123	1.5712	0.422687	9.7476	1.04151	exon	480	NM_011228	NM_011228	0.685858	-0.544018	2.29035	2.26819	4.69733	4.69424	1.49213	2.04879	2.7879	3.09721	1.95105	2.29871	3.27963	2.12838	1.4504	1.27442	2.96393	6.5047	1.40044	1.41432	2.76477	2.8349	1.41744	1.84896	2.27457	1.80823
Radil	70663	5	143025198	143025615	12.8575	25.5622	17.5864	3.97736	1.22988	25.3259	0.363653	intr	1645	NM_001289588	NM_178702	1.44008	0.526152	3.86745	3.53637	10.7163	5.78356	10.2801	6.47702	16.1972	9.38885	10.0349	8.62993	20.1489	6.05084	7.04822	5.1163	10.9352	9.25705	9.80972	9.59708	15.4711	11.223	9.76623	9.65935	15.5665	13.6623
Ralgps1	49388	2	33201111	33201492	2.02103	4.43209	9.99708	1.5011	1.07687	12.3804	0.398014	intr	25712	NM_001290570	NM_175211	1.2384	0.308476	4.29757	5.56547	8.99656	17.2689	5.14792	4.49597	7.79403	10.5873	4.13845	4.40912	4.98935	7.85087	4.92491	5.39073	4.6968	9.25705	7.30696	5.45391	4.8825	8.60174	4.84045	7.02758	4.8237	9.08229
Rapgef2	56978	3	78956887	78957249	45.9297	47.5218	34.8632	4.89764	2.40846	41.1661	1.04726	Inte	-7271	NM_001099624	NM_001099624	1.18079	0.239751	52.1841	51.2202	114.929	129.825	51.6186	49.8271	123.114	124.436	51.4055	61.8771	98.5682	167.973	55.6914	56.4329	101.738	101.308	44.3478	46.057	93.2975	75.7068	54.0983	52.5316	103.694	106.878
Rasa2	89925	9	96570416	96570827	17.4167	21.4844	27.6638	5.14865	2.12132	28.2347	1.66033	Inte	-38700	NM_053268	NM_053268	1.02064	0.029471	33.1155	35.7483	133.416	66.6911	19.3493	23.9569	71.9798	29.4622	27.344	27.6236	70.6427	23.7825	41.4716	44.3584	132.699	66.4448	19.0199	20.4729	89.5915	29.8342	17.4471	20.7807	59.2659	24.9775
Rasa4	70197	5	136559556	136560048	6.43415	9.29545	14.79	2.44111	1.77208	17.7322	2.77397	prom	16	NM_133914	NM_133914	1.19893	0.261745	100.357	103.216	106.847	199.328	82.4116	87.1175	100.944	265.099	58.6334	64.6369	81.471	185.356	90.0504	83.3261	80.0192	112.929	37.3401	39.8422	32.9424	43.2028	62.7811	63.9076	60.9046	51.9184
Rasgef1b	68253	5	99647353	99647709	7.85072	18.6769	19.0029	2.73107	1.29656	26.9686	1.27789	3' U	34415	NM_181318	NM_145839	1.41918	0.505058	24.083	38.4115	75.5486	49.7592	19.982	40.1549	60.716	33.6566	11.3664	22.1041	50.468	39.3112	13.6755	44.9073	51.1379	46.2609	6.7063	20.6801	18.2948	14.6307	9.59926	35.8921	45.0636	31.9821
Rasgrp1	52144	2	117129650	117130031	18.5635	18.0977	16.7115	2.70197	1.34609	21.0357	0.995036	intr	38772	NM_011246	NM_011246	1.25875	0.331994	16.1975	16.345	74.4308	103.799	45.2913	49.4775	86.283	131.776	41.6097	40.773	81.243	135.546	79.6269	83.4633	138.937	144.122	67.9739	75.5771	104.592	145.957	73.1336	83.7732	139.746	180.696
Rasl10b	15325	11	83212267	83212777	1.7335	6.96696	10.8125	1.12141	2.21234	12.5228	1.18936	intr	-10117	NM_001361566	NM_001013386	1.15818	0.211861	1.86024	3.40955	10.3723	4.81264	1.91395	2.28186	8.15161	5.04463	2.14126	1.32468	5.78722	2.9075	2.3512	3.19536	9.66438	6.19888	6.30586	5.86822	14.5887	6.50471	2.08534	1.42448	4.45954	1.80823
Rassf4	75066	6	116624821	116625135	9.80906	39.9973	26.252	2.91423	2.93997	32.437	0.724411	Inte	-1124	NM_178045	NM_178045	1.2356	0.305214	249.178	252.862	1043.39	1293.77	386.756	376.234	1117.19	1258.73	374.191	330.386	1092.37	1005.98	326.767	329.069	729.039	815.696	557.214	553.077	1032.69	987.129	517.79	516.486	886.823	1033.38
Rbfox2	32656	15	77062066	77062432	15.3504	23.2609	10.7174	2.0314	1.12101	11.9754	1.24298	intr	13789	NM_001358770	NM_053104	1.11737	0.160107	10.7493	11.5259	32.3844	42.5365	12.6704	11.8375	40.3339	43.9929	8.89369	8.79227	24.1382	25.8512	9.4289	11.7024	27.8018	30.0526	22.724	16.1226	34.7071	48.1832	7.76252	8.13123	21.7572	24.1692
Rbl1	54163	2	157013026	157013417	11.6702	5.84829	3.63485	2.04779	0.786999	3.95007	1.35742	intr	17048	NM_011249	NM_011249	1.08672	0.119983	18.9216	24.9687	19.7446	43.9573	25.0439	28.3851	26.9246	51.3331	19.165	16.2599	23.5683	77.0581	58.3937	55.8841	55.0657	51.4597	50.2544	48.4393	40.7074	51.3288	41.6586	42.429	33.5925	52.7267
Rcsd1	5134	1	167605177	167605646	16.3573	29.0289	26.6669	3.0486	1.85898	35.3344	0.970001	intr	32813	NM_001038846	NM_178593	1.32503	0.406022	68.0984	69.6089	178.3	135.816	86.3487	99.0038	231.282	138.218	71.3774	73.0785	226.455	118.942	100.024	108.984	257.235	197.028	74.381	85.8314	271.187	129.181	69.2096	79.7831	220.772	147.559
Relb	77081	7	20224789	20225145	49.5076	31.9187	25.0711	5.62279	2.16093	34.5901	0.638947	intr	-10180	NM_001290457	NM_009046	1.37968	0.464337	94.9091	103.596	188.016	157.153	73.4128	70.2203	151.899	156.793	115.601	102.787	198.416	93.5271	152.527	142.464	221.653	274.094	104.214	97.4323	188.772	210.179	122.308	116.458	206.933	198.208
Rffl	15267	11	82659022	82659192	26.6736	27.9368	17.0547	6.0556	2.11178	18.6614	1.78404	intr	-16562	NM_026097	NM_026097	1.09421	0.129888	25.9468	21.7982	67.724	53.3824	27.3639	21.9758	56.6038	49.3857	18.309	14.3118	42.7172	32.917	21.7184	20.0722	53.795	39.8387	20.2212	20.7836	40.5309	33.7661	21.538	18.5734	37.9624	40.3338
Rgs1	4273	1	146227840	146228206	1.71425	7.01672	6.98964	0.625047	0.70063	12.4316	0.62149	Inte	-131789	NM_015811	NM_015811	1.77857	0.830717	132.329	291.034	205.127	304.851	97.8082	278.464	244.512	279.929	67.9537	201.651	142.109	250.721	162.5	346.221	266.708	376.237	45.5492	275.485	124.887	147.268	54.6827	228.775	151.035	165.34
Rhbdf1	12738	11	32121191	32121704	4.89214	6.72049	23.4932	3.45603	1.0997	21.2375	0.886804	intr	845	NM_010117	NM_010117	0.903986	-0.145628	1.57349	1.88773	3.2356	1.92356	2.26547	2.39839	4.21823	1.749	2.04615	2.29871	3.84954	2.07465	1.57908	1.13721	3.3105	4.05817	3.00221	3.69306	5.76488	3.09703	1.50093	3.12239	3.91329	2.88587
Rhbdl3	15185	11	80150047	80150431	1.55963	10.3524	9.62289	0.744684	1.60269	14.4577	0.987262	intr	35825	NM_139228	NM_139228	1.50243	0.587301	1	1.25364	4.00946	1.73411	1.0703	1.3496	2.25153	2.04861	1.19021	1.32468	3.27963	1.69852	1.25737	1.82326	4.11918	3.44653	1.20022	1.5179	4.8825	1.78639	1	1.25469	3.18497	1.53882
Rhob	18057	12	8457468	8457823	35.1867	37.2608	17.7753	2.89986	1.44468	24.8104	1.70866	Inte	49169	NM_007483	NM_007483	1.39578	0.481069	194.266	194.018	349.581	348.874	130.71	126.855	258.994	294.91	157.257	146.131	265.095	157.092	85.4821	114.473	246.953	244.43	74.0807	106.237	244.891	176.889	76.0557	92.4325	196.191	194.167
Rhof	69641	5	123579477	123579829	35.8917	57.267	70.8998	6.82402	4.66237	79.6906	1.50782	intr	2985	NM_175092	NM_175092	1.12399	0.168626	30.3914	38.7919	126.365	55.8452	99.2142	113.454	197.491	111.403	97.0557	112.527	234.89	90.9211	49.2571	63.2934	134.316	89.381	88.1962	97.4323	239.597	118.696	101.186	116.713	212.76	145.673
Rhoq	41641	17	87376392	87376781	5.27857	8.32014	9.06078	2.05832	1.31841	12.0185	1.55932	intr	14136	NM_145491	NM_145491	1.32643	0.407545	36.9865	45.5133	71.0774	113.272	40.581	34.5613	52.134	86.087	40.4684	42.5588	50.354	59.5951	42.9515	41.477	56.5676	92.1334	36.8396	36.4241	48.8253	75.1825	39.5714	38.5238	55.078	76.7041
Rilpl1	69764	5	124971663	124972001	8.10005	12.2817	10.7643	3.21492	1.51734	7.65694	1.12162	intr	9568	NM_021430	NM_021430	0.711326	-0.491418	2.00361	3.79001	2.37575	2.06565	1.49213	3.21412	1.17879	2.79761	1.85594	2.29871	1.56991	4.60007	3.05897	2.3721	1.4621	2.52908	1.90099	2.13937	1.52943	2.31064	2.50278	2.10364	1	2.34705
Rmrp	60931	4	43505643	43506000	25.004	29.0701	61.6263	7.52945	2.58585	51.7983	2.54863	prom	109	NR_001460	NR_001460	0.840523	-0.250641	2.00361	1.25364	2.80567	1.66307	1.49213	3.56371	6.5425	2.34821	5.37481	4.40912	3.16565	1.21493	1.64343	1.68605	1.4621	1	1.90099	2.34653	1.17648	2.31064	3.7551	1.25469	1.54624	3.15528
Rnd1	33741	15	98507879	98508274	13.8624	13.2703	17.2706	3.04057	1.55806	20.8185	0.959769	prom	-185	NM_172612	NM_172612	1.20543	0.269547	3.72408	4.4241	8.30868	4.86	3.24972	3.33065	7.61524	6.24303	1.76084	3.43508	7.61093	3.52542	4.34582	4.97909	5.96758	5.28143	4.20354	3.69306	8.58852	6.50471	4.08905	2.9526	7.19075	9.08229
Rnd3	50035	2	51033145	51033550	1.05626	7.29653	7.86061	0.564857	1.26632	15.6664	0.748856	Inte	-28717	NM_028810	NM_028810	1.99302	0.994959	24.2264	37.5238	54.0525	26.5044	25.3954	30.7158	49.631	19.4255	23.0643	32.8184	56.281	37.2425	13.4825	28.3048	43.5132	23.6304	16.2168	24.7196	22.8832	17.252	17.6141	28.2515	39.9653	25.7857
Rnf128	93057	X	136104602	136104951	11.6854	9.97935	6.35276	2.29423	0.734758	5.86072	1.73803	intr	6898	NM_001254761	NM_023270	0.922547	-0.116306	71.9695	75.3157	108.997	227.746	39.1046	33.7456	62.1463	117.695	32.1943	25.6755	47.8464	119.534	18.9516	13.0745	25.7224	46.5667	25.0265	22.3373	35.2366	63.911	12.1874	11.4422	20.1185	45.1832
Rnf135	15171	11	79985386	79985775	10.3372	13.0228	14.9064	2.64641	1.84577	21.6761	0.779658	intr	-11793	NM_028019	NM_028019	1.45415	0.540172	10.7493	9.24321	18.9708	22.7865	12.4595	10.9053	21.9185	25.118	9.55942	11.3897	18.0972	16.3943	11.7452	8.95819	15.7872	12.9268	12.4126	11.4615	18.8242	16.4656	14.3581	12.1213	16.1127	12.3152
Rnf145	13024	11	44317790	44318153	26.7905	24.3254	27.25	2.04819	2.96696	26.2185	0.835501	Inte	-14494	NM_028862	NM_028862	0.962149	-0.0556674	28.6709	37.7774	59.8994	57.9055	36.0112	39.4557	58.9281	66.7626	37.2349	37.0392	56.0531	56.4249	59.1659	56.7073	69.1598	87.5461	42.2455	45.6427	59.061	67.5808	50.5918	46.6738	72.9219	73.7406
Rnf19a	31000	15	36290088	36290426	1.94064	6.45308	11.6053	1.69206	1.82081	15.1904	0.224325	Inte	-77355	NM_013923	NM_013923	1.30892	0.388376	34.6926	44.7524	78.1281	62.5233	43.0416	42.6021	71.4434	44.8917	38.9468	46.1302	66.3114	47.5859	50.2222	54.1003	87.1817	76.5367	38.9419	38.1849	70.3555	47.9211	38.3191	39.5426	68.7341	62.156
Rnf24	53089	2	131146987	131147353	11.9998	10.477	8.85354	1.56262	0.840755	12.4316	1.03582	intr	31458	NM_178607	NM_178607	1.40413	0.48968	22.6493	27.5051	49.4093	35.2191	26.1687	29.5504	50.1673	33.0574	19.3552	19.182	37.702	26.7915	19.402	21.1699	37.737	29.7468	19.0199	22.6481	29.9423	21.9703	16.0278	17.1302	30.4971	25.7857
Robo3	87118	9	37262085	37262441	12.4169	9.78312	6.8666	1.76716	1.44062	6.33175	0.638947	Inte	-21503	NM_001164767	NM_011248	0.922109	-0.116991	1.28675	1.25364	1.25795	1.18945	1.42182	1.81573	1.35758	2.94741	1.66573	1.64936	1.45593	1.67165	1.38606	1.13721	1.9242	1.61163	4.10342	2.45011	3.2942	4.66981	2.00186	1.33958	1.9104	3.6941
Rpph1	27950	14	51427163	51427503	22.8151	31.3513	38.2895	8.57876	3.46935	49.7229	2.45306	prom	113	NR_002142	NR_002142	1.2986	0.37696	2.00361	1.88773	2.46174	1.61571	1.70304	2.74799	4.21823	1.2996	3.94824	1.81169	2.59574	1.85972	1.57908	1.68605	1.69315	1	1.90099	1.5179	1.52943	2.04852	2.58627	1.25469	1.9104	2.07764
Rsad2	18606	12	27145009	27145437	13.3932	20.3845	14.6107	1.87076	1.79741	15.5072	0.885768	Inte	-3906	NM_021384	NM_021384	1.06136	0.0859094	36.6998	35.7483	212.178	849.68	33.6209	33.8621	279.913	559.758	11.937	11.8767	197.048	1226.5	15.0911	17.8768	14.0543	11.7036	4.10342	6.28254	3.11773	2.04852	17.0297	19.5921	14.474	6.6576
Rtp4	35284	16	23609811	23610170	8.34119	11.2693	8.70947	1.59309	0.857149	8.83689	2.53443	prom	-14	NM_023386	NM_023386	1.01463	0.0209539	13.4734	14.5696	42.6165	89.5196	15.2716	18.1303	55.1735	76.0503	6.61117	7.16888	42.8312	116.766	5.56834	5.52794	5.04338	3.75235	1.90099	2.34653	1.70591	1	7.42857	5.83905	5.36994	3.15528
Samd9l	71152	6	3376977	3377409	12.0809	6.5962	4.47423	0.529553	0.831024	3.18868	0.702053	Inte	-27622	NM_010156	NM_010156	0.712676	-0.488683	49.0299	55.7856	102.978	204.846	54.9932	57.6348	134.735	164.882	40.7537	41.0977	99.48	330.46	67.3374	62.7446	66.1561	43.8143	37.5403	42.4317	40.1779	34.8146	64.7013	62.9737	69.2803	40.6032
Samsn1	37006	16	75872494	75872822	3.99961	9.86748	18.372	2.09238	1.5636	21.3804	1.38698	intr	36853	NM_023380	NM_023380	1.16375	0.218783	193.55	219.128	399.624	384.467	197.78	225.325	462.1	346.741	174.851	196.131	464.107	482.63	229.159	284.476	377.612	373.485	245.67	263.573	490.018	423.552	185.842	207.721	342.584	373.863
Sap30	83428	8	59965581	59965985	10.0946	14.6292	18.1523	2.26502	1.01557	20.6647	0.75071	prom	874	NM_021788	NM_021788	1.13841	0.187015	15.624	13.4282	21.8942	44.2415	13.0922	10.4391	24.4215	48.7865	11.7468	11.2274	21.9726	56.801	11.1662	8.68377	8.62466	12.0094	15.3158	10.3221	13.5299	18.0384	13.0223	9.48955	8.6474	15.2787
Sash1	6747	10	8646072	8646414	20.1801	20.1615	15.459	4.51514	1.64955	18.5523	1.1085	Inte	-40375	NM_175155	NM_175155	1.2001	0.263155	19.4951	17.8669	40.6389	62.8074	11.3346	8.34154	25.1367	37.851	8.22795	11.065	12.2842	31.0901	3.95977	4.84188	7.9315	9.86868	8.6084	10.4257	10.1768	21.7082	5.50835	4.65051	5.00578	13.1234
Satb2	1328	1	57032851	57033203	2.67365	10.8937	7.42914	0.812383	1.31129	13.7561	1.07701	TTS	2467	NM_001358581	NM_139146	1.85164	0.888805	3.00722	2.64864	7.53482	5.97301	2.54668	2.98105	5.64855	3.99602	2.71188	2.62339	6.92704	6.53443	2.3512	2.3721	3.19498	4.6698	3.10232	3.27874	5.58841	5.19406	3.0872	4.05624	5.18786	5.31056
Scarf1	14746	11	75327855	75328237	6.27118	21.5499	12.7985	1.34745	1.87959	7.10281	1.78638	intr	1003	NM_001004157	NM_001004157	0.554973	-0.849511	24.6565	23.7005	24.9037	49.0961	13.725	13.1194	14.0517	31.7092	9.55942	9.60396	11.2583	21.2302	8.39942	10.3303	10.5886	19.0432	6.20575	7.0076	11.9416	12.2715	7.59555	7.70675	10.6503	15.0093
Scn4b	87513	9	44954116	44954647	5.96158	16.0329	15.4167	2.26182	1.25559	13.0495	1.4279	intr	7257	NM_001013390	NM_001013390	0.846452	-0.240499	2.00361	3.40955	3.14961	4.64687	2.05456	2.39839	2.60911	3.24701	4.04335	3.59742	2.13982	3.60602	6.66216	7.31167	10.5886	24.2421	4.40376	4.21096	3.47068	9.65026	3.92208	3.63176	7.55491	17.7034
Scnn1a	75542	6	125283499	125283887	9.3348	15.4138	10.1098	2.06362	1.71835	11.2963	2.93125	intr	12335	NM_011324	NM_011324	1.11737	0.160107	1.28675	3.15592	1.51591	1.3789	1.56243	1.69919	2.07274	1.5992	2.23636	2.29871	1.56991	1.56419	1.9008	2.3721	2.73288	3.14072	1.80088	1.93221	2.05886	1.52426	1.50093	1.84896	1.9104	1.80823
Sdc4	54434	2	164261324	164261644	5.88203	8.24525	9.23798	1.60852	0.961614	10.1748	0.710829	intr	7204	NM_011521	NM_011521	1.10141	0.139349	48.8865	65.9311	112.952	84.5939	58.5084	78.1445	120.79	99.4192	61.2963	76.0006	102.899	57.9563	37.3537	65.0771	78.7484	74.0902	69.0751	99.8146	156.476	89.3375	53.3469	82.6695	117.532	89.3664
Sel1l3	67053	5	53586036	53586495	10.1276	5.51839	3.71563	1.99361	0.558672	4.54713	0.825945	intr	18425	NM_172710	NM_172710	1.22379	0.291352	1.14337	1	1.77386	2.91816	1.35152	1.23306	1.89395	1.4494	1	1.16234	2.2538	2.23584	1.12869	1	1.11553	1.61163	1.30033	1.20716	1.17648	1	1	1.25469	1	1.26941
Sema3c	65811	5	17061873	17062260	19.3074	19.9988	22.0345	2.21674	1.72279	21.0331	0.391844	Inte	-18567	NM_013657	NM_013657	0.954553	-0.0671023	1.43012	1.38046	4.61135	5.66516	1.98425	2.28186	4.93339	5.64383	1.47552	2.13637	3.16565	4.4926	1.25737	1.27442	1.4621	2.52908	1.80088	1.5179	2.05886	3.35916	1.33395	1.50937	1.54624	3.96351
Sema4c	534	1	36613081	36613251	11.2398	25.4536	52.5018	6.0556	4.52524	67.5249	0.89202	intr	1236	NM_001304329	NM_001126047	1.28614	0.363053	6.59153	8.86275	24.9897	18.4055	9.36614	9.6234	27.461	23.6199	5.56502	6.8442	26.3039	18.4093	8.39942	17.7396	21.7945	18.7374	14.2146	16.019	36.4719	23.0188	9.43228	9.82914	19.2081	19.0505
Sema6d	52557	2	124401838	124402204	44.7264	58.3445	36.9674	4.84411	2.10189	49.8403	1.24298	intr	-34011	NM_172537	NM_172537	1.34822	0.431058	13.1867	15.0769	28.0851	24.2784	11.4049	11.721	31.2156	24.6686	20.4013	17.8833	48.4163	39.0694	9.68627	11.9768	26.531	35.5573	18.0188	17.987	60.8258	46.6104	11.7699	13.3099	35.4133	28.2104
Sema7a	88217	9	57787522	57787908	20.0224	55.1392	41.0904	3.4078	3.8531	62.3977	0.982147	prom	-227	NM_011352	NM_011352	1.51855	0.602692	163.011	193.637	664.371	504.979	213.739	286.388	995.432	923.924	168.765	208.145	836.257	611.238	214.811	320.288	628.763	645.356	214.335	318.16	1267.75	837.191	212.391	309.51	707.656	756.964
Senp8	88351	9	59596703	59597026	20.0427	16.5552	10.9122	4.07248	2.06415	10.2095	1.87794	intr	1591	NM_001172070	NM_027838	0.935604	-0.0960294	3.29396	4.29728	4.52537	6.87289	4.44488	5.07864	4.57581	6.39284	4.23356	3.27275	4.98935	6.85683	7.04822	4.43025	5.1589	5.58725	6.80641	6.90402	5.76488	8.86387	5.09091	4.65051	4.64162	6.3882
Serpina3f	21067	12	105463106	105463503	17.6717	20.2926	24.9162	2.73714	0.904289	27.4429	1.52789	intr	10462	NM_001033335	NM_001033335	1.10141	0.139349	55.0515	63.1411	116.391	31.3827	56.8914	59.1497	93.4346	23.3203	13.6489	12.8507	40.7796	9.30165	110.962	133.957	181.566	104.978	18.6194	20.3693	17.4124	12.7958	54.3488	68.2373	138.835	59.4619
Serpinb1a	22833	13	32954348	32954692	58.4472	59.0078	27.7635	1.4963	1.34179	24.1477	0.881648	Inte	-11466	NM_025429	NM_025429	0.869762	-0.201307	6.16142	7.46775	7.36285	15.5638	8.45219	11.6045	13.1577	28.5634	6.32586	4.40912	7.61093	18.4093	20.4315	19.5234	31.2676	53.6005	17.8186	20.3693	23.4126	35.0768	12.2709	11.6968	13.0173	33.0598
Serpinb1b	22865	13	33163452	33163817	54.0688	105.154	56.0703	6.89435	4.91784	68.9612	1.03865	Inte	-12337	NM_173052	NM_173052	1.22991	0.298547	1.28675	1.50727	1.94583	4.03117	1.49213	1.3496	2.07274	3.99602	1.38042	1	2.59574	2.80003	1.83646	1.41163	2.03973	2.8349	2.40155	2.03579	3.2942	2.57277	1.16698	1.50937	2.27457	3.15528
Serpinb2	3178	1	109402748	109403121	16.4385	16.7882	10.6687	1.53329	1.09997	12.534	0.203275	Inte	-5065	NM_001174170	NM_011111	1.17483	0.232458	6.16142	12.6673	180.45	35.0296	8.24128	7.40928	54.6371	11.6359	13.2685	14.3118	111.904	44.0933	2.28686	2.09768	5.621	3.75235	18.7196	19.5407	35.2366	31.1448	6.25974	6.7729	24.8526	11.7764
Serpinb6b	22848	13	33074587	33074963	8.72255	8.79493	8.0133	1.97737	1.22759	11.7679	0.403307	Inte	17393	NM_011454	NM_011454	1.46854	0.554386	70.3924	89.773	151.989	244.393	76.5764	97.6054	170.314	254.313	49.9789	55.7082	139.032	199.675	129.042	172.65	276.643	431.59	103.413	116.802	267.304	350.68	65.9536	78.6794	164.691	295.195
Serpinb9	22853	13	33096219	33096583	23.818	36.8227	19.3662	4.08513	2.53612	23.9676	1.24981	prom	-9	NM_009256	NM_009256	1.2376	0.307549	83.1526	113.995	434.448	465.266	82.3413	97.6054	482.125	499.388	65.2907	63.5005	401.075	556.028	209.792	284.476	875.871	759.425	117.729	144.043	762.675	495.637	109.2	137.682	551.977	595.318
Serpinb9b	22860	13	33127270	33127634	0.391744	2.89943	2.49886	1.25696	0.986271	11.6971	0.208301	exon	8169	NM_011452	NM_011452	4.68098	2.22681	13.9035	11.0187	59.1255	98.1395	25.4657	25.7049	126.511	146.756	18.0237	19.0196	101.418	144.17	19.9811	20.0722	83.6004	117.822	89.0972	90.596	331.718	259.459	25.5455	26.8082	101.691	164.262
Serpinc1	4873	1	162893437	162893786	24.6783	23.6883	16.9407	4.9162	2.20427	28.3467	2.17254	exon	-15125	NM_080844	NM_080844	1.67329	0.74269	1	1	3.14961	4.78896	1.42182	1.81573	2.96669	5.04463	1.66573	1.48702	2.70972	3.39109	1.25737	1.96047	4.81233	4.97562	2.0011	2.45011	7.1767	6.76684	1.6679	2.27343	1.18208	3.15528
Serpine1	70275	5	137542452	137542790	0.928131	13.2184	15.6419	0.169206	1.51734	17.6604	1.12162	intr	5521	NM_008871	NM_008871	1.12904	0.175099	44.1552	46.1474	135.308	53.856	36.9955	39.4557	75.7344	36.9522	30.5775	42.5588	78.5074	29.3169	17.4074	23.0908	74.8205	34.334	12.9131	11.5651	34.1777	46.0862	11.7699	15.602	54.3497	30.0963
Serpinf1	14734	11	75224927	75225255	1.9998	8.58042	7.97274	1.74365	2.50176	24.0529	0.462328	intr	11034	NM_011340	NM_011340	3.0169	1.59307	1.71686	1.76091	1.77386	1.78147	1.49213	2.16532	2.43032	3.39682	1.66573	1.81169	3.16565	3.31049	1.83646	1.82326	1.9242	1.91745	5.00442	4.62527	5.76488	7.2911	1.83488	2.10364	1.9104	3.6941
Sh2b2	70217	5	136719428	136719857	5.38469	34.2777	29.4184	2.26634	1.91277	40.0885	0.706962	intr	1167	NM_001302938	NM_018825	1.3627	0.446471	23.2228	24.081	58.6956	24.6573	27.4342	29.4339	36.0429	22.2717	28.295	31.3574	43.6291	17.9794	21.1393	22.2676	46.8635	20.5723	24.9264	23.0624	34.0012	14.8928	27.7161	30.8832	41.7861	13.9317
Sh3bp5	27438	14	32236236	32236672	9.68074	9.84387	8.99676	2.22995	1.52917	11.9675	1.39122	intr	-5591	NM_001347585	NM_011894	1.3302	0.411646	35.9829	36.3824	106.159	127.575	46.7677	49.594	134.735	151.55	44.5579	43.3705	156.927	171.573	26.9301	24.6001	57.1452	85.0996	26.7284	25.859	59.4139	61.5518	36.9833	35.8921	85.1213	113.883
Sh3pxd2a	47187	19	47544597	47544943	1.64849	8.23571	10.3511	1.48765	0.741128	17.3727	1.31483	Inte	-5869	NM_001164717	NM_008018	1.67834	0.747031	3.72408	2.90228	4.26741	8.67265	1.77334	2.39839	3.86065	9.38885	4.70908	4.7338	8.97871	18.7317	3.76674	3.88141	5.621	13.2327	6.00552	5.45391	6.64727	8.86387	3.42115	3.12239	6.64451	16.8952
Shc4	52618	2	125560739	125561397	14.7796	13.3127	11.318	1.73835	1.48091	10.9749	1.38277	Inte	-11184	NM_199022	NM_199022	0.969687	-0.0444087	1.14337	2.14137	2.71969	2.23141	1.56243	1.3496	1.35758	1.2996	1.19021	1.16234	2.2538	1.59106	1.51474	1.68605	2.50183	2.22327	1.10011	1.62148	3.2942	2.04852	1.08349	1.76406	1.72832	1.53882
Shisa3	67517	5	68034727	68035114	3.68462	8.72675	15.718	1.77339	1.72279	20.6017	1.7633	intr	35799	NM_001033415	NM_001033415	1.31071	0.390348	1	1	1.08598	2.01828	1	1	1	1.2996	1	1.16234	1.11398	2.23584	1	1	1.23105	1	1	1	1	1	1	1	1.36416	1
Siglec1	53066	2	130924194	130924522	1.39117	4.0757	5.02629	2.26675	2.18904	10.4357	1.61815	Inte	-11857	NM_011426	NM_011426	2.07622	1.05396	22.6493	24.4614	17.767	37.6345	10.2801	13.5855	10.1183	23.4701	10.0349	10.4157	6.92704	17.4958	2.15817	2.09768	1.9242	1	1.60066	1.31074	1.17648	1	4.33952	3.88645	3.00289	3.15528
Siglece	77918	7	50920323	50920733	5.21688	9.09524	14.4203	0.976445	1.87632	13.2355	0.924655	Inte	-4997	NM_031181	NM_031181	0.91784	-0.123686	2.14698	2.52182	6.07309	11.538	2.47638	2.63145	3.14548	13.1339	2.33146	2.78573	3.27963	10.2688	2.3512	1.54884	3.07945	11.0919	2.10122	3.07158	4.8825	17.252	1.75139	2.10364	2.63873	18.2422
Six1	19643	12	74117198	74117561	17.8342	20.1581	10.9626	3.46617	1.55412	15.6391	2.08875	Inte	30319	NM_009189	NM_009189	1.42659	0.512566	23.2228	25.3492	51.043	45.2598	36.2221	36.6589	64.2918	58.6734	31.6237	28.76	66.8813	70.261	27.7022	34.4793	48.9429	45.6492	42.5459	47.7142	50.4136	49.2317	36.4824	36.4014	54.3497	55.1514
Six5	77000	7	19679390	19679779	19.2081	32.1049	31.8589	5.29281	4.08707	39.8111	0.974572	prom	-308	NM_011383	NM_011383	1.24961	0.321477	1.57349	1.25364	3.49355	2.75239	2.40607	2.86452	3.68185	5.64383	1.66573	1.64936	5.21732	3.92841	2.60857	2.3721	3.7726	4.97562	3.80309	3.4859	5.05897	8.86387	3.83859	3.63176	4.27746	6.3882
Skil	55826	3	30999810	31000188	3.6969	11.9127	14.1371	1.05911	1.35677	21.4235	0.802346	intr	6019	NM_001271772	NM_011386	1.51541	0.59971	130.035	161.552	237.371	261.965	162.769	197.59	305.837	272.889	151.551	187.527	268.857	291.531	148.088	193.643	224.772	219.965	173.39	199.769	239.774	237.178	138.505	201.099	242.257	213.295
Slamf1	5462	1	173677392	173678114	7.14948	13.6431	7.24393	1.50505	0.923434	12.3147	0.945146	Inte	-19510	NM_013730	NM_013730	1.7	0.765534	31.5384	36.1288	96.0989	62.2391	39.667	48.5452	123.293	73.5037	53.0222	55.3835	128.659	87.6971	52.4742	70.2911	113.984	98.2497	71.4778	90.9068	175.712	97.7256	51.8442	76.3872	106.243	106.07
Slamf7	5448	1	173579051	173579379	16.1723	17.3753	17.852	3.66167	1.25088	20.9986	1.15582	prom	-85	NM_001347184	NM_144539	1.17626	0.234208	273.695	275.309	752.419	998.965	359.971	388.121	825.045	970.362	337.29	316.1	783.141	1415.5	423.089	481.098	728.115	814.778	313.044	367.36	547.726	511.627	409.84	476.16	675.063	684.223
Slc11a1	1982	1	74421582	74421936	22.5573	19.5774	20.7162	3.06961	2.17314	16.9801	1.4993	prom	-18	NM_013612	NM_013612	0.819652	-0.286916	31.9685	30.6756	67.81	167.998	22.0208	23.8404	53.7431	127.582	16.5972	20.643	47.5045	96.7779	28.5387	28.3048	43.0511	109.565	17.5182	16.9512	28.001	65.2216	19.0334	20.526	39.4191	119.54
Slc11a2	33923	15	100251654	100252013	41.3088	28.3202	31.3541	4.14202	1.42858	32.2081	1.05601	intr	1652	NM_008732	NM_008732	1.02724	0.0387717	33.1155	32.7046	87.8444	111.756	32.4257	29.5504	70.907	97.6216	30.7678	33.6301	81.243	47.9352	33.7505	36.263	53.6794	86.017	30.933	30.2093	57.4727	65.7459	28.3006	31.7322	73.2861	74.5489
Slc16a10	7910	10	39911316	39911785	3.22282	8.70117	11.5153	1.21944	1.42158	13.1725	0.485	Inte	-49491	NM_001114332	NM_028247	1.14392	0.193984	11.1795	12.7941	76.1505	120.779	15.0607	11.6045	61.9675	111.853	7.94264	7.16888	41.9194	70.8789	8.33508	9.0954	27.5708	57.5761	7.50718	6.28254	26.9421	60.2411	10.0167	8.38591	39.9653	79.6677
Slc1a2	51700	2	102479964	102480321	10.5448	17.7377	17.5165	1.28161	1.14927	21.8652	1.91147	intr	-18703	NM_001077514	NM_011393	1.24826	0.319921	1.71686	1.50727	3.14961	3.53387	1.84364	1.69919	2.60911	1.749	1.85594	1.32468	2.02583	1.99405	2.67291	2.3721	4.58128	4.97562	1.90099	2.03579	2.05886	2.57277	1.91837	2.10364	1.72832	2.61646
Slc22a21	13451	11	53769714	53770052	36.2815	46.3165	32.1248	4.23016	3.03468	41.3722	0.897298	intr	23952	NM_001362202	NM_019723	1.28786	0.364975	3.29396	2.77546	4.8693	6.2335	3.46063	3.91331	8.50919	9.08925	3.47272	2.29871	8.75074	7.44788	2.54423	2.92094	7.58493	5.89307	5.8053	5.55749	16.7065	12.7958	3.92208	4.14114	10.2861	10.1599
Slc22a23	22952	13	34486387	34486733	17.3916	17.5899	10.0225	3.30588	2.66806	13.3914	0.876552	Inte	-49509	NM_001033167	NM_001033167	1.33613	0.418065	26.5203	29.0269	67.896	60.3446	31.7227	31.648	73.9465	58.0742	28.7706	31.195	73.6062	35.1469	42.4367	49.5724	78.1708	97.3322	27.5293	29.2771	55.1785	38.7466	32.2245	32.5811	56.8988	62.9642
Slc25a22	81821	7	148623257	148623651	11.2918	11.6968	27.5588	8.70941	2.86369	30.6184	1.15465	TTS	319	NM_026646	NM_026646	1.11102	0.151883	23.0794	29.7878	31.7825	65.3176	29.6136	27.8025	47.1279	101.217	27.9146	22.1041	44.427	96.8316	27.9596	28.5792	23.5274	30.3584	32.5348	31.9702	28.354	29.0478	35.4805	33.6848	25.9451	32.7904
Slc25a25	49295	2	32307564	32308129	14.5371	14.2587	13.1809	3.84653	1.72466	17.2142	1.47618	prom	-857	NM_146118	NM_146118	1.30599	0.385149	23.6529	39.8065	48.8934	35.1243	25.7469	36.7755	35.3277	33.9562	22.6839	29.247	33.7127	26.5766	38.3831	50.6701	41.7804	37.3922	32.9352	42.0174	32.9424	27.475	35.9814	44.6363	43.6069	37.3703
Slc25a37	28932	14	69904667	69904995	10.2599	21.5583	43.1568	2.26675	1.87632	43.3971	2.5428	Inte	-1671	NM_026331	NM_026331	1.00557	0.00801211	11.753	14.0623	39.4351	37.5872	17.9432	16.2657	43.7309	36.2032	13.2685	10.4157	23.2264	25.0184	19.2733	19.7978	30.1123	26.3828	27.7295	21.8194	26.5892	28.5235	22.9573	19.5921	29.2225	37.3703
Slc28a2	52503	2	122233402	122233784	8.1376	9.39354	13.5426	2.24575	0.939797	13.2222	3.17578	Inte	-32963	NM_001356532	NM_172980	0.976339	-0.0345453	3.43734	3.91683	4.61135	7.32283	2.8279	2.86452	3.32427	6.69244	2.04615	3.43508	1.91185	5.05679	4.79622	5.1163	4.92785	3.44653	2.60177	2.76085	3.11773	4.40768	2.41929	2.10364	2.45665	2.88587
Slc28a3	24384	13	58617719	58618084	8.28221	8.57807	6.85304	2.66373	0.983569	10.8645	1.45412	Inte	94336	NM_022317	NM_022317	1.58536	0.66481	8.45538	8.10184	9.94239	19.779	4.72609	4.49597	7.97282	17.0287	2.80699	3.27275	4.76139	11.5853	6.34045	7.7233	7.4694	11.3978	2.40155	3.90022	9.29443	9.91238	3.33766	2.9526	7.19075	10.6988
Slc2a1	63299	4	118774782	118775146	6.50294	12.6608	10.464	1.25696	0.704479	10.5503	2.29132	Inte	-6386	NM_011400	NM_011400	1.00825	0.0118589	123.727	131.75	314.156	233.358	118.759	113.337	199.636	189	70.2362	77.137	129.913	106.799	76.1523	74.4074	126.691	207.732	55.2599	48.4393	76.5322	98.7741	64.9518	65.2659	106.789	125.198
Slc2a6	48793	2	26883956	26884415	40.262	49.8954	57.7161	5.73164	4.58111	59.8403	1.65189	prom	-668	NM_001177627	NM_172659	1.0368	0.0521437	98.6368	116.405	362.393	259.715	155.246	169.855	430.097	290.116	120.356	146.293	403.355	187.693	148.409	170.455	358.781	277.764	180.698	192.207	347.072	248.45	142.262	187.516	426.523	269.871
Slc31a2	61769	4	61983734	61984062	12.1727	12.3344	9.53262	2.61548	0.7818	11.072	2.31164	intr	31317	NM_001290518	NM_025286	1.16148	0.21597	42.148	38.031	107.191	149.077	48.6659	47.7295	119.359	148.554	36.3789	37.2016	99.48	89.4703	52.5386	49.4352	79.2105	86.6287	52.0563	45.1248	99.2978	110.308	53.8479	48.2868	102.055	111.189
Slc39a14	29016	14	70751060	70751398	10.0407	11.3449	19.8467	2.87651	1.82081	28.6518	1.12162	prom	2	NM_001135151	NM_144808	1.44365	0.529724	18.0614	18.3741	52.2468	40.0026	22.7941	22.442	41.4066	38.3004	20.972	22.1041	57.3069	28.4304	21.268	20.4838	39.0078	36.1689	21.2223	23.7874	42.8251	35.8632	20.2857	20.2713	44.1532	43.5667
Slc39a4	32598	15	76447648	76448003	8.83685	10.9008	20.0173	2.25545	0.722339	16.9322	0.854329	prom	-544	NM_028064	NM_028064	0.845881	-0.241473	25.6601	31.1828	69.7016	92.977	38.1906	35.2605	64.2918	95.5244	20.6867	21.13	47.9604	37.8604	22.4261	24.1885	36.2351	62.775	32.0342	36.6313	40.3544	50.8045	19.7848	20.3562	34.685	40.8726
Slc41a1	3655	1	133724347	133724517	66.6001	89.8117	45.8137	14.8026	6.33534	59.913	3.56808	prom	-157	NM_173865	NM_173865	1.30775	0.387091	31.9685	52.8688	144.422	75.1215	39.0343	54.0223	104.877	55.3778	48.8376	57.6563	120.225	61.3414	70.0398	96.2239	179.371	128.526	57.2621	72.4697	161.418	90.1238	56.436	76.1326	116.257	86.6723
Slc44a1	61358	4	53422482	53422810	4.08655	6.2208	6.23953	1.39492	1.71996	11.7083	2.31164	Inte	-30639	NM_001159633	NM_133891	1.87647	0.908023	10.7493	10.3846	14.3276	28.0437	7.32733	6.94315	11.9062	16.4295	9.93984	11.552	12.5121	15.5346	13.6755	15.8187	18.0977	34.334	16.8175	14.8796	19.0007	25.1159	11.8534	10.3385	11.0144	17.434
Slc5a3	37444	16	92022143	92022577	3.94271	18.3194	23.8399	1.8449	0.945366	37.0298	0.698818	Inte	-36207	NM_017391	NM_017391	1.55327	0.635306	7.73852	5.94593	22.3242	13.5983	6.55399	7.64235	22.4548	13.7331	6.89649	5.87017	16.1595	5.86278	10.4584	11.9768	22.3721	14.7617	9.90983	13.2224	28.7069	17.5141	7.01113	10.0838	18.8439	10.9682
Slc6a12	75311	6	121293150	121293502	26.8985	32.3813	49.5814	7.14897	2.03979	43.4029	0.86161	intr	232	NM_001347433	NM_133661	0.875386	-0.192009	18.4915	17.3596	28.859	61.8602	13.5141	12.4202	22.4548	46.0901	10.6056	11.2274	19.579	30.8215	12.5174	10.1931	13.5922	30.97	12.1123	13.5331	15.4711	24.0673	5.8423	5.66926	8.82948	15.5481
Slc6a20a	91213	9	123591585	123591926	51.2672	20.6333	25.3404	1.34174	1.95519	26.8083	1.33411	Inte	-3806	NM_139142	NM_139142	1.05793	0.0812457	1.28675	1.50727	2.54772	5.54675	1.98425	1.93226	4.39702	8.49005	1.0951	1.16234	2.36778	5.43292	2.15817	1.68605	4.35023	4.6698	3.30254	2.55369	4.35307	4.66981	1.41744	1.33958	1.9104	2.88587
Slc7a11	56193	3	50209938	50210108	42.1074	27.7299	12.7074	8.07413	1.50841	21.608	2.23005	intr	37512	NM_011990	NM_011990	1.70042	0.76589	699.082	577.517	1616.74	1536.71	537.206	496.03	1141.32	754.948	422.504	356.685	1082.8	899.861	503.839	485.489	684.677	760.037	319.652	314.845	444.311	463.658	272.252	317.575	584.933	526.08
Slc7a2	83183	8	41944001	41944329	2.69539	11.2618	22.5316	0.34873	0.7818	26.8528	1.15582	Inte	-3556	NM_001044740	NM_007514	1.19178	0.253117	740.516	760.136	1828.69	2577.82	468.238	475.287	1152.77	1269.36	683.661	761.883	1170.91	1696.98	380.365	388.481	628.301	725.785	287.016	342.604	465.311	309.264	414.516	498.063	986.968	885.472
Slc7a8	28188	14	55397691	55398044	6.38242	14.1516	9.66273	0.486049	1.59815	10.6426	1.28875	intr	2855	NM_016972	NM_016972	1.10141	0.139349	81.5755	74.8084	159.985	216.852	77.2795	64.2771	121.683	176.866	56.5411	54.4095	96.8585	188.338	65.4071	62.7446	90.6475	117.516	58.7637	56.6221	83.2384	96.9392	79.8126	79.7831	121.173	106.609
Slc8a1	41371	17	82102499	82102929	23.2131	30.7618	24.5905	2.92609	1.66978	29.3169	1.41064	intr	35013	NM_001286684	NM_011406	1.1922	0.253632	5.01444	7.97502	3.92347	11.5854	5.14792	6.12743	3.50306	9.38885	5.85034	3.75976	2.70972	16.6898	6.40479	6.3512	4.11918	10.1745	7.7074	10.0114	7.00022	13.5822	5.92579	5.75415	3.36705	10.1599
Slco3a1	78729	7	81539411	81539807	2.23254	12.4373	11.054	1.44424	1.16559	17.182	0.382938	intr	160057	NM_001038643	NM_023908	1.55437	0.636328	20.6421	23.7005	88.8762	178.134	30.8791	32.8134	96.474	165.032	33.1454	33.4678	105.065	163.406	30.469	32.97	59.8023	99.473	32.3346	34.6633	73.0027	60.5033	28.718	31.3926	75.6531	105.8
Slfn10-ps	15293	11	82859093	82859451	71.855	74.3884	59.5486	8.78644	3.15166	63.5468	1.48255	Inte	-5237	NR_073524	NM_181542	1.06714	0.0937517	23.5095	23.8273	35.5658	49.5934	26.9421	28.0355	36.9369	51.6327	27.8195	28.4353	36.3343	59.2727	32.0776	31.5979	42.358	55.1295	20.4214	19.4371	37.0013	53.4258	27.7996	29.1853	36.5058	55.4208
Slfn2	15297	11	82880166	82880534	37.6636	38.7168	26.8797	7.14897	3.06602	33.5756	2.26641	intr	1736	NM_011408	NM_011408	1.24911	0.320896	389.11	541.247	883.115	839.805	465.918	581.565	910.328	801.836	414.23	509.608	974.288	833.045	381.137	463.124	674.28	579.911	249.775	309.252	474.488	382.922	379.284	490.168	778.303	613.099
Slfn4	15307	11	82995264	82995606	23.1821	12.2409	9.8073	1.33782	1.34963	8.66588	0.886804	intr	6747	NM_001302559	NM_011410	0.883615	-0.17851	6.01804	6.70684	10.0284	60.3209	6.20247	5.77783	14.5881	49.0861	5.66013	6.8442	12.5121	68.8908	2.15817	1.54884	2.03973	1.30582	5.40486	5.35033	5.58841	7.55322	2.66976	3.46197	2.82081	3.42469
Slfn5	15282	11	82766109	82766541	39.9397	37.0527	35.7939	5.29553	2.25564	26.1858	0.702053	intr	721	NM_183201	NM_183201	0.731572	-0.450928	53.4744	62.8875	169.272	656.798	46.9083	56.0033	213.582	584.025	41.6097	49.5393	170.832	1102.41	50.4152	57.805	97.2324	86.6287	17.318	22.6481	55.5314	36.6495	25.2115	34.7035	55.2601	57.8455
Slfn8	15288	11	82834126	82834526	8.34179	11.0816	11.2277	1.28681	1.53858	9.80953	0.758217	prom	-14	NM_181545	NM_181545	0.873691	-0.194806	17.0577	14.5696	56.0301	134.206	15.2013	16.7319	76.8071	131.926	12.3175	11.552	59.7005	291.128	11.2305	11.9768	14.0543	12.3152	7.10674	6.17896	5.94136	10.1745	11.8534	11.6119	18.8439	15.0093
Slfn9	15286	11	82805315	82805665	11.7335	16.3837	13.6438	1.79746	1.31878	11.6879	1.08317	prom	-158	NM_172796	NM_172796	0.85665	-0.223221	10.0325	11.5259	23.9579	36.5452	10.491	10.9053	34.0762	34.106	6.04055	9.60396	30.4072	120.232	22.8122	22.9536	28.6105	16.2908	15.4159	16.9512	14.2358	17.7763	13.1058	12.0364	19.9364	14.2011
Slpi	54426	2	164186757	164187121	22.4861	15.4636	16.7111	2.04256	1.83165	17.431	0.833206	Inte	-4696	NM_011414	NM_011414	1.04308	0.0608466	5.15781	4.93138	38.8332	61.0313	7.96006	6.12743	44.6248	60.3212	3.85314	4.08444	34.0546	30.0155	4.92491	4.01862	8.74018	18.1257	4.50387	4.10738	9.11795	13.3201	4.33952	4.39582	13.1994	34.9456
Slx4ip	53292	2	136802084	136802438	10.7953	23.4531	16.0591	1.29247	2.17314	25.588	1.28511	intr	77174	NM_001355671	NM_028201	1.59337	0.672081	13.7602	12.2869	29.1169	36.3794	14.5686	14.7508	28.3549	25.867	13.8391	10.9027	24.2522	26.0124	16.1849	12.5257	20.9858	22.4072	16.0166	14.776	24.4715	27.2129	14.1911	13.5645	19.9364	22.2834
Smpd3	85049	8	108861786	108861956	11.5753	8.69146	8.69456	5.38275	3.62019	14.4872	1.33803	prom	17	NM_021491	NM_021491	1.66623	0.736589	1	1	1.42992	1.33153	1.42182	1.58266	2.07274	2.94741	1.19021	1.81169	2.2538	2.37017	1.57908	1.27442	2.50183	1.30582	2.0011	2.45011	6.29431	6.24258	2.75325	3.20728	6.46243	7.19642
Sned1	2866	1	95128671	95129341	8.47055	11.499	7.72129	1.62186	0.612371	5.98104	0.565834	Inte	-3468	NM_172463	NM_172463	0.774616	-0.368446	4.58432	3.28273	3.40757	6.1151	4.02306	5.07864	5.46976	8.63985	9.84473	7.98058	9.09269	13.7346	7.88468	6.07678	6.5452	9.86868	8.30807	8.14697	6.82375	9.65026	13.9406	13.3947	8.82948	15.2787
Snn	34571	16	11063142	11063502	100.688	107.005	73.4301	6.51351	4.84369	71.7742	3.15924	Inte	-3069	NM_009223	NM_009223	0.97745	-0.0329052	39.1371	42.5965	94.3792	95.724	28.8403	31.1819	75.3768	80.2447	29.9118	24.7015	88.6518	83.6403	71.2623	80.7191	137.435	136.477	44.2477	50.8216	162.124	107.424	34.8126	36.1468	100.052	101.22
Sntb1	31558	15	55578713	55579065	12.7201	15.3911	8.39816	2.1122	0.874195	13.8747	0.430805	intr	159615	NM_016667	NM_016667	1.65211	0.724311	1	1.12682	1.34394	2.34982	1.49213	1.46613	1.71516	1.749	1.19021	1.48702	1.34194	2.02091	1.83646	1.82326	1.57763	2.52908	2.30144	2.96801	2.23534	6.24258	2.33581	2.18854	2.09249	2.88587
Snx10	72701	6	51508360	51508708	19.1765	18.4997	11.5985	5.42336	1.32636	17.0329	0.871514	intr	13242	NM_001361577	NM_028035	1.46854	0.554386	86.8802	94.0848	153.794	214.508	103.292	103.315	175.499	176.117	78.1299	73.0785	136.182	147.447	115.852	116.668	163.659	180.82	86.0939	79.8238	111.298	116.337	107.364	116.798	157.407	134.627
Snx11	16057	11	96639100	96639457	16.6161	22.4677	24.3639	3.04382	1.86756	33.2071	1.27431	prom	-410	NM_028965	NM_028965	1.36296	0.446745	41.4311	43.611	74.2588	54.9453	70.0382	69.0549	146.178	96.7228	59.0138	54.2472	127.406	47.5591	60.131	55.198	95.0374	69.1971	91.4999	88.8352	185.948	105.852	68.5417	72.7367	117.35	89.097
Snx16	55481	3	10439445	10439807	16.6229	12.6336	17.4316	3.31775	1.27507	11.5311	1.25671	intr	504	NM_029068	NM_029068	0.661506	-0.596174	6.16142	8.73593	12.4359	11.8222	6.20247	8.34154	9.93952	8.93945	5.94544	7.98058	11.1444	10.4838	6.40479	8.40935	10.5886	13.2327	6.40597	6.80044	10.8827	14.8928	6.5102	5.58436	11.7428	8.54347
Snx27	57724	3	94386199	94386750	8.28136	8.87474	11.4524	3.11389	1.48925	14.1668	0.688037	5' U	163	NM_029721	NM_029721	1.23702	0.306865	49.3166	47.2888	69.8736	110.643	47.8925	46.9138	71.2646	98.6702	40.9439	37.0392	67.1093	67.0908	48.871	48.7491	54.9502	82.0414	54.9595	51.0288	62.9435	80.9493	47.0853	45.5702	61.4508	76.4347
Socs1	34529	16	10783152	10783480	14.0856	25.4195	33.1042	5.40532	3.909	47.4696	1.38698	TTS	2313	NM_001271603	NM_009896	1.43394	0.519989	24.5131	21.9251	41.5847	48.7409	24.5517	32.8134	43.3733	77.5483	17.5482	22.9158	45.7947	37.6723	48.4206	37.9095	50.0982	81.124	35.7383	48.5429	42.8251	48.7075	51.6772	40.1368	53.9855	82.6312
Socs3	17524	11	117803407	117803577	23.8217	39.7324	22.4052	5.38275	2.41346	28.7288	2.23005	Inte	27188	NM_007707	NM_007707	1.28224	0.358662	13.4734	98.3967	160.243	126.249	10.7019	121.611	176.572	149.153	8.22795	104.085	157.269	100.727	15.9919	170.455	160.078	156.355	10.1101	161.134	82.003	69.4157	8.84787	185.393	190.91	200.094
Socs5	41657	17	87548659	87549013	2.3363	7.95022	8.19012	0.323117	1.59364	10.8484	1.28511	Inte	41817	NM_019654	NM_019654	1.32457	0.405523	8.8855	9.24321	16.9931	18.7371	11.7565	11.2549	17.8063	14.6319	7.75243	7.6559	16.2735	12.0957	12.26	11.7024	17.9822	22.4072	10.3103	10.5293	18.6477	26.1644	11.603	9.91403	17.3873	13.6623
Sod2	38272	17	13200405	13200760	19.6821	19.8196	24.341	4.18869	2.02255	31.8655	1.49508	prom	-122	NM_013671	NM_013671	1.30913	0.388608	78.1345	86.983	390.08	741.623	86.6299	87.0009	321.213	605.896	79.8417	77.7863	305.901	598.88	83.6161	80.3075	181.335	383.577	76.0829	72.7804	195.478	313.72	76.4731	79.6133	223.867	475.431
Sorbs1	46664	19	40450145	40450522	7.86729	14.7438	15.0793	2.27553	1.0883	17.3836	0.603356	intr	26466	NM_001034964	NM_009166	1.15281	0.205151	1.71686	1.88773	3.14961	4.50479	2.47638	2.16532	4.39702	5.49403	1.57063	1.97403	3.84954	3.87468	2.09383	2.23489	6.42968	7.11633	1.80088	2.65727	5.23545	3.35916	1.6679	1.67916	5.36994	6.11879
Sp100	2344	1	87560641	87561034	11.1028	12.0846	10.9937	3.3471	0.652495	8.9221	1.35051	intr	14275	NM_001313714	NM_013673	0.811564	-0.301224	106.379	112.727	107.363	401.872	112.923	116.367	154.402	446.958	101.906	95.3189	142.337	962.54	117.975	120.922	125.536	125.467	88.2963	88.7316	91.1798	97.4635	109.451	111.534	104.786	104.723
Sp110	2338	1	87495201	87495539	8.94381	21.1286	14.9691	1.52286	1.66907	21.6123	1.34595	prom	15	NM_030194	NM_030194	1.44379	0.529864	54.9081	58.8293	56.804	110.264	66.7339	65.0928	82.5284	147.056	50.7397	55.0589	71.8965	262.623	83.1014	84.1494	93.3045	73.1727	59.0641	55.0684	58.5316	59.4548	72.5492	69.8503	88.945	76.7041
Sp6	16082	11	96857808	96858461	5.89595	13.4685	14.887	1.40133	1.25663	15.5336	0.696677	Inte	-16748	NM_031183	NM_031183	1.04344	0.0613461	1	1.12682	5.29923	5.04945	1.14061	1	5.11218	5.04463	1.0951	1.32468	5.3313	3.87468	1.32171	1.13721	3.3105	2.8349	2.20133	1.5179	3.47068	3.62129	1.50093	1.76406	1.72832	3.42469
Spaca6	38412	17	17974744	17975389	12.115	15.3809	18.4209	3.72411	1.74929	19.8035	1.52819	exon	7128	NM_001162909	NM_029205	1.07506	0.104415	1	1.38046	3.2356	7.4886	1.35152	1.46613	3.14548	4.74502	1.0951	1	2.93769	7.71654	1.19303	1.13721	2.15525	4.05817	1.50055	1.31074	1.70591	3.62129	1.16698	1.33958	1.54624	2.88587
Spata13	28459	14	61344924	61345303	10.1585	10.3033	9.29985	1.65992	0.676597	11.3443	1.00029	intr	-6627	NM_001310594	NM_001033272	1.21984	0.28669	15.624	16.2182	41.9286	55.2532	22.4426	25.5883	58.2129	67.0622	8.98879	11.8767	22.8845	39.338	30.855	34.0676	49.8671	51.7656	10.5105	10.7364	28.001	43.727	23.2078	26.7234	55.4422	80.2065
Spata31d1b	24425	13	59820443	59820824	15.3448	21.6988	18.3529	2.40175	0.807655	24.3225	0.398014	TTS	6989	NM_001167593	NM_001167593	1.32527	0.406287	1.71686	2.01455	6.76096	5.45203	2.12486	2.74799	4.21823	4.74502	4.23356	3.9221	8.29482	11.8271	1.83646	1.82326	3.7726	5.28143	1.70077	2.86443	6.82375	5.19406	3.58813	3.88645	4.8237	8.00465
Spic	10058	10	88139474	88139854	4.72814	10.091	8.67696	0.602019	0.539853	10.4357	1.59625	intr	6104	NM_011461	NM_011461	1.20269	0.266261	2.14698	1.50727	5.9871	7.91485	3.81215	3.33065	7.61524	12.5347	2.33146	2.94807	7.38297	12.6599	2.28686	2.09768	4.81233	8.03378	3.70298	3.4859	5.05897	5.98045	2.00186	1.84896	3.18497	7.19642
Sppl2a	52699	2	126758677	126759067	43.8753	58.9035	46.9369	6.7457	2.76156	56.6202	1.16649	prom	99	NM_023220	NM_023220	1.2063	0.270593	227.959	252.354	340.209	528.258	268.084	279.629	399.345	481.711	262.157	257.658	383.066	471.292	235.143	230.964	312.918	305.593	225.448	222.245	322.012	281.74	217.484	245.584	339.488	351.772
Spred1	52119	2	116915217	116915595	11.6188	8.56226	5.86538	3.17732	1.62813	7.2884	1.80528	Inte	-31401	NM_001277256	NM_033524	1.24261	0.313378	67.0948	79.1203	168.412	227.982	92.0432	95.2747	196.06	198.138	113.033	115.449	215.855	256.685	70.5545	91.6959	166.316	172.869	139.953	138.657	216.832	240.586	104.859	131.145	210.757	276.606
Spryd7	28527	14	62175440	62176015	12.4491	11.6246	11.1721	4.07802	1.96225	15.6807	1.84609	prom	-5	NM_025697	NM_025697	1.40356	0.489095	17.4879	14.95	36.1677	44.573	17.4511	16.6153	31.7519	33.357	15.8363	16.7469	24.2522	29.4781	12.7104	12.3884	12.7836	17.8199	12.4126	10.9436	13.1769	17.7763	13.4397	13.5645	15.2023	22.014
Sptb	19837	12	77810924	77811286	12.0536	23.1292	24.0274	1.73787	1.84177	20.1795	2.30397	5' U	429	NM_013675	NM_013675	0.839853	-0.251791	1.43012	1.76091	3.14961	4.43375	1.42182	1.3496	2.25153	1.5992	1.76084	1.48702	3.16565	2.04778	2.3512	2.50931	4.92785	4.97562	1.30033	1.5179	2.58829	1	1.83488	2.27343	4.64162	3.15528
Sqstm1	13237	11	50024082	50024252	16.2726	13.4511	21.7364	7.06486	4.82693	25.5367	1.78404	exon	155	NM_011018	NM_011018	1.17483	0.232458	1368.06	1316.24	3578.64	2922.57	1522.09	1343.8	2938.35	2567.09	1326.85	1236.56	3183.93	1927.14	988.919	972.036	1744.62	1643.85	996.699	954.033	1561.76	1206.27	982.902	1002.09	1880.26	1369.6
Src	54179	2	157249824	157249994	10.9043	15.3135	13.3763	7.06486	1.50841	16.6971	1.33803	prom	-120	NM_009271	NM_009271	1.24826	0.319921	47.8829	50.8397	102.204	139.344	61.6721	57.8678	89.8588	129.529	49.0278	44.0198	63.8038	64.3236	39.7343	45.1817	70.4306	123.938	70.2765	81.1703	112.887	102.968	29.3859	30.0343	49.9797	69.6995
Srgap2	3607	1	133378038	133378398	12.1205	8.69721	2.84245	1.90639	0.997229	5.33379	1.47431	intr	45720	NM_001081011	NM_019520	1.87647	0.908023	79.9984	81.5298	104.181	136.029	78.4746	79.3098	137.417	159.04	92.5858	83.7929	134.472	174.932	95.4552	94.3029	124.843	142.899	101.711	94.7392	140.77	155.656	109.618	108.563	146.665	174.769
Srxn1	53758	2	151931011	151931395	39.2135	31.2403	21.6145	5.95748	1.60269	21.0887	1.18471	prom	-57	NM_029688	NM_029688	0.975676	-0.0355256	458.359	403.903	1070.65	879.423	499.242	389.636	788.035	574.738	339.002	297.106	942.829	435.399	233.02	193.094	365.02	352.689	261.487	222.556	261.48	267.061	201.538	183.865	404.491	328.602
Ssc5d	76772	7	4876871	4877222	17.9564	37.7856	35.308	1.79233	2.48394	37.2235	1.51211	prom	-399	NM_173008	NM_173008	1.05425	0.0762206	2.29035	3.15592	2.28977	5.12049	2.54668	3.44718	2.07274	7.59124	2.90209	2.62339	2.59574	14.245	2.60857	3.33257	2.3863	5.28143	6.50608	5.86822	5.05897	6.50471	3.17069	2.61302	2.63873	5.84938
St18	28	1	6466583	6466974	30.0506	26.0924	21.2275	2.04779	0.918165	17.9355	0.77567	Inte	-10533	NM_001244693	NM_173868	0.844916	-0.243121	2.43373	1.76091	2.46174	6.13878	1.21091	1.46613	1.53637	3.39682	1.19021	1	1.34194	3.92841	1.19303	1.27442	1.57763	1.30582	1.50055	1.31074	1	3.88342	1.16698	1.0849	1	3.15528
St3gal5	73397	6	72033934	72034262	6.86889	16.8391	15.4255	2.26675	1.87632	21.5077	1.15582	Inte	-13504	NM_001035228	NM_011375	1.39429	0.479532	36.5564	33.5924	117.337	210.482	33.1288	28.1521	93.6134	177.166	26.2027	25.0262	98.2262	163.997	33.4931	31.8723	96.6548	141.981	27.3291	27.2055	73.0027	97.4635	32.7254	32.666	133.009	169.381
St5	80309	7	116789989	116790400	10.4778	6.76204	6.91595	1.53068	0.623918	8.22666	2.02929	Inte	-29534	NM_029811	NM_029811	1.18952	0.25038	11.4662	10.3846	11.3181	18.5476	9.92857	11.1383	16.9123	31.2598	12.6979	12.3637	17.4133	23.8094	11.8739	13.8978	15.0941	20.5723	24.7262	25.5483	38.7661	47.1347	12.0204	13.5645	11.7428	24.9775
St8sia6	48171	2	13715197	13715367	8.22016	8.8984	10.0322	5.04633	2.71515	15.7149	2.23005	prom	-135	NM_145838	NM_145838	1.56645	0.647496	2.29035	3.91683	8.56664	11.3486	9.78796	8.34154	15.6608	22.5713	8.41816	10.4157	13.9939	26.093	7.17691	5.80236	9.89543	10.4803	5.50497	6.80044	8.41204	16.7277	9.01484	12.9703	11.5607	22.5528
Stap1	67861	5	86507701	86508106	11.7597	20.0655	21.1956	1.41214	2.40601	25.664	1.68493	intr	7133	NM_001310639	NM_019992	1.21082	0.275983	4.44094	5.94593	11.834	27.6174	5.42913	5.77783	12.4426	26.9156	5.1846	5.38315	12.6261	35.6842	5.63268	7.31167	11.1662	19.6548	8.40818	8.25055	14.7652	34.8146	2.83673	2.8677	9.19364	31.9821
Stat1	1101	1	52176007	52176360	21.4094	25.3135	19.1644	4.53646	3.05101	22.8225	1.50355	prom	-98	NM_001357627	NM_009283	1.19088	0.252025	78.1345	87.3635	77.3543	210.837	91.8323	88.5159	110.777	236.337	69.4753	71.4551	92.4132	266.626	139.852	154.401	121.262	122.103	98.7078	106.34	86.2385	70.9884	127.651	148.039	128.092	114.96
Stat2	11501	10	127707523	127707693	10.0655	14.0719	10.3666	6.0556	3.01683	15.9604	1.78404	prom	54	NM_019963	NM_019963	1.5396	0.622558	157.706	150.265	239.005	591.794	139.99	138.275	343.741	696.676	139.758	114.637	350.353	878.933	221.631	201.464	188.035	179.903	133.947	123.949	116.593	88.8132	199.033	190.402	152.491	139.477
Stat5a	16395	11	100723164	100723509	33.1481	57.2053	67.5598	3.97856	4.45966	82.7594	0.439546	intr	1539	NM_001164062	NM_011488	1.22498	0.292759	193.693	202.642	502.118	321.144	351.112	367.028	725.28	592.564	435.248	398.73	821.553	443.701	270.274	288.73	544.199	487.248	222.745	239.232	640.2	292.487	386.297	415.885	673.971	484.052
Stk17b	1176	1	53830846	53831196	33.3264	37.391	29.5615	5.55577	2.93063	30.4125	1.73307	intr	11038	NM_133810	NM_133810	1.02879	0.0409449	35.8396	41.7088	76.8383	61.5523	44.3774	47.1468	98.4407	69.9084	33.9062	35.4159	71.7825	50.4875	62.6404	73.9958	98.3876	95.8032	50.0541	53.4111	100.533	94.0558	50.3414	59.0686	73.4682	75.6265
Ston1	41786	17	88995424	88995861	4.89455	21.9773	13.9196	0.654368	1.52567	10.3163	0.867525	Inte	-30252	NM_029858	NM_029858	0.741134	-0.432193	1.86024	1.76091	7.44884	4.43375	1.21091	1.58266	2.07274	1.4494	1.28531	1.81169	2.02583	1.69852	1.96514	1.96047	7.0073	3.14072	2.70188	1.93221	6.11784	2.04852	1.50093	1.42448	2.27457	1
Strip2	71745	6	29866906	29867234	10.6077	9.33121	12.4791	3.13857	1.71996	16.1626	0.924655	prom	57	NM_001037740	NM_177204	1.29517	0.373146	45.3022	52.1079	42.8745	93.2138	33.1288	29.9	41.4066	69.6088	43.7971	37.2016	57.9908	75.2312	100.603	90.5982	86.7196	148.404	63.5691	50.4073	90.6504	146.744	64.0334	67.8128	66.5491	126.276
Susd2	9207	10	75130022	75130429	22.3527	19.8804	22.3485	4.21561	2.01616	26.5635	0.931471	intr	-23473	NM_027890	NM_027890	1.1886	0.249266	1.14337	1.25364	1.85985	6.06774	1	1.23306	2.43032	4.74502	1.19021	1.16234	2.02583	4.06274	1.57908	1.54884	1.4621	3.14072	1.40044	1.41432	2.94125	2.57277	1.91837	1.33958	2.09249	2.88587
Suv39h2	47719	2	3392117	3392483	13.714	19.0316	20.8136	4.68785	3.64327	19.1606	2.07163	prom	-42	NR_027509	NM_022724	0.92058	-0.119386	3.15059	3.28273	6.33104	3.01289	4.51518	4.02984	4.57581	3.69642	4.61398	4.57146	6.35713	3.98215	6.34045	4.01862	7.81598	2.8349	7.10674	5.55749	7.70613	4.93193	7.2616	5.49946	7.19075	3.42469
Swap70	80362	7	117367561	117367997	6.21399	9.52112	10.3006	1.96761	1.76443	13.5951	0.869515	intr	2562	NM_009302	NM_009302	1.31983	0.400352	80.2851	89.8998	368.584	250.479	97.5269	100.402	435.818	293.112	90.2082	91.7475	468.438	336.263	112.506	119.001	397.02	247.182	89.3976	98.1573	443.605	271.517	103.523	103.639	439.451	324.831
Synpo2	58976	3	122858196	122858571	4.86723	7.22357	7.73147	2.7452	1.50439	14.6934	0.404383	intr	80683	NM_080451	NM_080451	1.90047	0.926355	1.28675	1.50727	8.56664	9.45412	2.75759	2.39839	15.1244	13.7331	2.52167	3.59742	12.7401	16.448	2.67291	2.78373	10.242	14.7617	3.10232	3.79664	22.1773	13.0579	2.33581	3.88645	10.2861	15.5481
Tarm1	76635	7	3498017	3498399	12.0198	24.4048	18.6024	2.24575	1.87959	22.6197	1.78638	intr	5297	NM_177363	NM_177363	1.21595	0.282089	138.638	147.602	236.598	313.921	128.461	126.738	216.085	216.414	79.6515	79.085	151.228	309.854	100.796	107.75	130.273	166.141	67.2731	69.8802	87.2973	86.7162	76.5566	78.8492	112.798	122.504
Tbc1d1	67263	5	64547351	64547679	9.12954	17.0536	11.4391	2.78984	1.40724	16.1626	2.31164	Inte	-3984	NM_001310611	NM_019636	1.41292	0.498677	83.0092	87.9976	134.878	141.973	79.951	88.6324	185.333	157.542	88.9718	89.3124	198.986	169.827	109.675	106.926	186.649	168.588	85.1929	87.1779	221.949	127.346	87.8275	95.2341	198.74	155.641
Tcp11l1	51905	2	104530984	104531154	24.996	20.0731	11.7042	6.0556	3.62019	18.4159	0.44601	intr	21250	NM_177190	NM_177190	1.57344	0.653922	26.8071	19.7692	61.6191	78.4606	30.1057	26.4041	67.3312	86.2368	24.586	20.156	62.436	77.1387	30.276	24.4629	38.3146	72.8669	46.5503	47.2999	58.3551	93.0073	23.5417	21.7994	39.6011	73.2018
Tdrd7	61090	4	45980387	45980701	11.7164	18.8223	8.87135	1.82139	2.77663	13.2938	0.724411	intr	2337	NM_001290475	NM_146142	1.49851	0.583532	41.2877	46.9083	63.2528	101.242	47.8222	54.0223	74.304	108.407	50.6446	52.4614	78.0515	105.321	41.2142	42.8491	54.9502	57.8819	45.1487	46.1605	64.7083	57.6199	48.4211	54.2295	71.2832	70.7771
Tgtp2	13172	11	48873538	48873879	19.0684	13.3085	9.16921	1.8449	0.601596	8.32405	0.222351	intr	4005	NM_001145164	NM_001145164	0.907827	-0.139511	14.6204	13.9355	23.356	25.5098	15.4826	15.7996	31.7519	27.0654	6.23076	6.35719	19.9209	65.1833	31.4341	33.7932	47.7877	26.3828	17.4181	21.0944	13.7064	10.6988	27.7996	27.827	36.8699	29.288
Themis	7593	10	28183596	28183990	8.32405	12.8576	5.62719	1.74188	1.04134	5.93297	0.577323	intr	-204373	NM_001305663	NM_178666	1.05434	0.0763388	1.28675	1.63409	2.03181	3.03657	2.68729	2.39839	2.96669	6.54264	1.66573	2.13637	1.91185	2.85377	9.68627	8.27214	12.2059	20.2664	2.30144	2.65727	2.58829	2.57277	5.50835	7.62185	11.0144	17.7034
Themis2	64110	4	132340659	132340973	1.0899	11.4278	11.0439	0.910697	1.14332	16.4844	0.24147	intr	11463	NM_001033308	NM_001033308	1.49262	0.577845	123.87	124.902	169.616	154.713	135.702	148.88	279.913	233.341	119.215	123.079	256.433	280.113	251.422	261.699	336.716	219.047	123.135	131.613	248.774	176.364	251.297	256.705	422.517	238.889
Tifa	59071	3	127499176	127499522	20.194	22.6736	19.7164	7.60353	1.92693	26.3003	1.09569	intr	5774	NM_001356430	NM_145133	1.33393	0.41568	25.3734	32.0706	28.687	55.1821	36.3627	35.2605	35.3277	44.2925	21.4475	20.643	25.734	47.0486	32.3993	39.1444	27.9173	28.8293	26.328	26.3769	23.7656	30.0963	35.397	34.4488	32.1358	33.868
Timp3	9951	10	85767115	85767467	36.864	34.68	40.8603	3.08706	1.89409	39.2523	1.29242	intr	4134	NM_011595	NM_011595	0.960648	-0.0579201	4.01083	5.43865	23.442	11.5617	5.56974	5.89436	20.8457	14.3323	6.04055	7.00654	23.1124	16.6898	5.18228	5.93957	17.9822	12.0094	16.7173	17.1584	57.4727	29.5721	6.59369	5.07499	15.0202	11.2376
Tlr1	67344	5	65287869	65288224	11.0059	13.8737	8.16705	0.966621	1.73361	10.4651	0.640747	Inte	35891	NM_030682	NM_030682	1.28138	0.357694	5.58793	5.43865	26.1075	60.0841	2.9685	3.33065	15.1244	41.4463	1.85594	2.62339	11.8282	41.944	3.05897	2.3721	10.011	22.1013	2.50166	1.72505	5.05897	18.3005	2.50278	3.29218	8.82948	32.2515
Tlr2	57104	3	83680679	83681040	2.92299	6.5292	9.4486	0.950556	0.4262	12.2569	1.68026	Inte	-35330	NM_011905	NM_011905	1.29721	0.375416	25.23	43.3574	139.263	90.5852	51.0562	66.2582	140.635	100.318	30.2922	45.9679	141.311	77.3805	26.5441	42.4375	87.6438	65.8331	20.3213	24.5125	82.8854	92.7451	39.9889	68.3222	160.139	123.851
Tlr3	83235	8	46501292	46501655	11.3133	15.2155	10.023	1.10287	1.55412	8.73951	0.208875	Inte	-5501	NM_126166	NM_126166	0.871948	-0.197686	3.29396	3.40955	4.00946	11.2539	1.70304	1.46613	4.21823	7.59124	1.47552	1.81169	3.73556	19.8332	1.57908	1.54884	1.57763	2.22327	2.10122	1.72505	2.05886	3.35916	1.6679	1.76406	1.36416	1.26941
Tlr6	67355	5	65351991	65352384	10.0143	13.875	19.3837	2.47394	1.30499	17.9504	0.771722	prom	-853	NM_011604	NM_011604	0.926059	-0.110824	10.8927	13.3014	21.2923	28.5647	11.3346	9.2738	18.3427	23.0207	11.4615	9.60396	15.9316	21.2034	8.72113	7.7233	13.0146	15.985	8.00773	10.115	9.64738	13.5822	10.6011	9.31976	14.1098	22.5528
Tma16	83547	8	69014634	69015001	15.8525	23.0058	12.2373	2.02587	0.838465	12.5114	1.44619	Inte	-4389	NM_025465	NM_025465	1.0224	0.0319651	24.7999	24.7151	88.2743	77.2528	25.2548	28.3851	81.8132	63.0176	21.5426	22.4287	86.9421	105.16	17.15	22.6792	60.6109	70.1146	20.3213	22.5445	38.2367	41.3679	17.8646	19.5921	66.367	73.4712
Tmc3	79249	7	90548271	90548623	34.9195	46.2733	28.7475	3.89944	2.03979	33.9159	0.86161	Inte	-184994	NM_177695	NM_177695	1.17979	0.238524	1	1	2.1178	2.27877	1.21091	1	2.25153	1.89881	1.0951	1.16234	1.68389	1.99405	1	1.13721	1.11553	1.61163	1.10011	1.20716	2.58829	1.78639	1	1	1.36416	2.34705
Tmem123	86357	9	7763783	7764315	27.8756	24.0703	22.761	7.95525	3.66329	29.5023	1.42522	prom	-28	NM_133739	NM_133739	1.29618	0.374265	547.393	661.091	833.588	1193.74	520.614	539.38	841.672	1147.58	597.021	576.329	919.691	1403.25	676.47	709.553	915.381	1171.05	843.33	862.986	1478.82	1835.38	515.787	527.267	769.745	1132.52
Tmem150c	68310	5	100591638	100592004	26.7268	30.1815	22.0562	2.0314	1.26113	15.739	0.828653	Inte	-2994	NM_182841	NM_182841	0.713588	-0.486837	3.15059	5.69229	5.64316	12.0827	2.8279	3.09758	6.5425	8.19045	3.0923	3.43508	6.01519	10.1614	10.5871	10.4675	15.3251	30.6642	3.9032	5.35033	8.94147	14.3686	6.34323	6.94269	10.4682	15.5481
Tmem184b	32865	15	79233419	79233774	28.7599	36.7653	56.8491	6.76635	3.46723	53.1484	1.28149	prom	72	NM_001253820	NM_172608	0.934904	-0.0971101	68.8153	69.1016	60.6733	129.54	75.311	74.4154	76.6283	168.777	71.2823	82.1695	72.9223	212.276	71.3266	70.5656	62.3438	71.9495	80.3876	78.8916	69.8261	76.4931	75.0538	74.18	59.8121	62.9642
Tmem2	45834	19	21970018	21970392	12.3531	10.441	9.88019	3.82298	0.822771	12.6121	1.21639	Inte	117375	NM_001033759	NM_031997	1.2765	0.352197	21.5023	17.6132	42.7885	46.7991	15.8341	16.3823	33.1823	40.6973	15.551	15.4482	23.1124	32.2185	25.5146	27.6188	42.1269	42.8969	16.417	16.4333	17.5889	21.9703	19.4508	23.6671	38.5087	35.7539
Tmem200b	64011	4	131477358	131477855	4.70534	24.8452	28.0242	2.30148	3.19893	44.1784	1.22047	prom	-79	NM_001201367	NM_001201367	1.57644	0.656667	1	1	3.7515	1.97092	1.28121	1.11653	4.03944	3.24701	1.19021	1.32468	4.0775	1.51046	1	1.41163	4.00365	1.30582	1.50055	1.31074	9.4709	3.09703	1.25046	1.67916	5.55202	2.07764
Tmem39a	36227	16	38632359	38632720	13.035	18.808	11.8108	3.01009	0.994467	19.1947	1.26019	intr	69613	NM_001205287	NM_026407	1.62519	0.700607	35.5528	41.3283	81.9974	58.2844	31.3712	32.4638	82.886	52.2319	27.9146	30.708	82.1548	55.404	43.1445	70.4283	108.554	68.2797	31.7339	38.91	94.7094	57.0956	38.3191	59.493	108.064	78.0512
Tnf	39594	17	35339491	35339659	53.6427	112.24	120.128	4.76598	9.15823	116.035	2.2566	prom	-623	NM_001278601	NM_013693	0.965929	-0.0500104	10.7493	340.874	657.234	432.089	15.2716	363.183	569.374	421.192	9.08389	299.379	411.675	326.887	10.6514	301.353	321.351	317.214	9.20906	147.15	139.182	125.773	11.603	408.668	433.26	375.21
Tnfaip2	21324	12	112680689	112681178	19.5375	69.0645	70.2185	2.80696	5.24398	81.522	1.39549	prom	62	NM_009396	NM_009396	1.16098	0.215338	264.089	288.498	1109.34	803.715	224.495	221.013	906.037	753.001	118.549	134.605	834.091	516.293	257.663	282.006	891.583	772.27	151.066	167.452	719.438	487.511	158.291	189.893	908.673	712.781
Tnfaip3	7166	10	18767292	18767633	12.2941	24.4504	19.172	3.01892	1.20319	28.0325	1.33411	Inte	-32247	NM_009397	NM_009397	1.46216	0.5481	125.734	385.134	629.633	426.879	195.671	592.635	658.948	480.962	148.032	446.133	634.965	390.882	141.203	626.541	549.629	394.892	134.647	538.473	418.016	286.983	157.122	702.407	590.76	423.435
Tnfrsf11b	31488	15	53943233	53943584	1.78751	11.8268	6.80245	0.162939	0.584457	6.54087	0.864065	Inte	166630	NM_008764	NM_008764	0.961546	-0.0565716	1.57349	2.14137	5.55718	3.32074	1.49213	1.3496	2.7879	3.24701	1.0951	1	2.02583	1.85972	1.77211	2.92094	5.04338	3.44653	2.30144	3.69306	4.35307	2.57277	1.58442	1.84896	2.82081	1.26941
Tnfrsf1b	64996	4	144811335	144811698	18.4627	22.484	17.3836	3.93883	1.55412	20.8138	0.835501	intr	25256	NM_011610	NM_011610	1.19733	0.259816	426.96	420.77	1007.1	1436.07	433.086	436.948	920.161	1422.76	383.986	367.399	870.451	958.215	310.939	319.053	488.054	744.44	318.951	342.812	553.726	720.806	378.115	389.482	764.647	1003.74
Tnfsf10	55713	3	27184043	27184409	1.09089	9.13135	10.0961	1.09383	2.38214	13.344	1.03582	Inte	-31773	NM_009425	NM_009425	1.32169	0.402383	5.58793	4.29728	6.24506	17.6951	4.30427	6.12743	12.085	21.9721	3.75803	4.24678	9.09269	39.6604	12.8391	13.6233	13.5922	11.7036	6.90652	6.38612	4.35307	4.14555	7.2616	6.94269	5.18786	7.46583
Tnfsf15	61912	4	63438292	63438600	13.3335	11.5362	3.50692	0.371375	1.16559	8.53827	0.738523	Inte	-32299	NM_177371	NM_177371	2.43469	1.28374	11.753	20.1496	112.006	106.712	24.3408	53.5561	294.752	242.03	19.9258	28.1106	196.478	229.201	22.2975	49.5724	153.84	202.533	51.756	87.4887	313.894	153.297	16.2783	45.8248	150.124	107.147
Tnfsf4	4907	1	163291768	163292160	31.5018	29.3463	21.7535	4.23102	1.83165	32.4784	0.967114	Inte	-33605	NM_009452	NM_009452	1.49302	0.578233	60.4997	73.9207	220.347	256.518	77.2092	90.6134	168.527	193.195	70.3313	65.4486	176.076	157.979	73.5143	101.849	210.447	250.852	94.5032	105.615	191.772	184.228	71.1299	89.4612	152.127	194.706
Tnfsf8	61930	4	63535573	63535926	9.37166	11.8595	6.44182	1.62016	1.16229	15.2544	0.429585	Inte	-13432	NM_009403	NM_009403	2.36803	1.24369	6.30479	8.4823	8.65262	17.3162	13.4437	17.5476	22.276	51.3331	9.2741	8.30525	15.0197	50.8367	15.6702	18.1513	16.7114	19.9606	13.2135	15.5011	16.177	24.5916	9.68275	11.7817	9.19364	15.5481
Tnfsf9	40577	17	57243869	57244223	18.1264	66.6825	67.6086	4.36208	3.33215	77.4716	1.07093	prom	-762	NM_009404	NM_009404	1.14588	0.196459	3.43734	22.3055	37.3715	12.7695	4.37458	33.5125	38.546	13.1339	3.47272	19.8313	34.9665	17.6839	3.05897	49.984	28.495	12.0094	3.10232	32.6952	27.1186	12.5337	4.08905	50.7488	31.7717	17.9728
Tnip1	13558	11	54802352	54802710	27.4833	23.5842	16.0384	3.03532	2.86514	19.0057	1.69434	intr	-26089	NM_001271456	NM_021327	1.18501	0.244903	143.369	151.026	352.591	306.343	151.872	154.357	348.568	339.251	123.209	133.956	284.13	327.343	141.911	153.852	269.942	271.342	125.938	132.235	328.895	256.051	116.631	118.495	279.402	288.46
Tnnt2	3975	1	137739682	137740058	15.7764	26.3848	16.1778	1.82527	2.59158	15.7645	0.604961	intr	2432	NM_001130176	NM_011619	0.974454	-0.0373338	1.28675	2.26819	2.97764	4.31534	3.10911	3.33065	9.58194	12.9841	1.95105	2.29871	8.4088	11.3972	2.15817	2.78373	5.96758	5.89307	6.50608	5.35033	22.1773	24.0673	4.67347	5.41457	7.91907	8.27406
Tor1aip2	4670	1	157887907	157888077	14.0917	15.9343	10.0322	6.39202	1.8101	19.6436	2.23005	prom	1	NM_001160181	NM_022329	1.95806	0.969424	152.688	169.415	220.261	348.803	162.417	169.273	272.404	324.57	157.447	157.008	258.484	398.378	168.742	168.534	194.158	175.621	121.233	119.702	143.946	118.958	156.872	157.717	174.705	143.787
Tor3a	4707	1	158611915	158612293	4.9795	8.56226	7.36932	1.81561	1.35677	10.7117	0.60176	intr	-7634	NM_023141	NM_023141	1.45356	0.539589	84.1562	81.7834	79.2459	192.248	76.4358	75.2312	99.6923	222.556	80.2222	75.0266	93.781	237.261	82.0075	78.1121	53.1018	67.668	65.2709	64.7012	60.8258	82.26	75.6382	70.9539	56.5347	78.0512
Tpbg	89628	9	85736102	85736459	9.82585	22.8619	37.7401	3.36422	2.01122	36.8318	0.637157	prom	-178	NM_001164792	NM_011627	0.975931	-0.0351491	1.43012	1.50727	10.2003	6.32823	1.98425	1.46613	10.6547	11.1865	2.9972	2.78573	14.7918	9.54344	2.09383	1.82326	8.62466	8.03378	2.20133	1.72505	8.94147	5.71832	1.75139	2.27343	11.3786	11.2376
Tpm1	88947	9	66891552	66891913	22.8309	24.8499	21.4168	7.9213	2.69927	25.2075	1.26019	prom	-55	NM_001164252	NM_024427	1.17699	0.235108	33.9757	34.3533	54.2244	81.326	30.5978	30.7158	52.8492	75.4511	32.8601	25.6755	42.6033	74.0223	40.2491	37.0863	49.174	82.3472	46.5503	43.8818	61.0022	84.6191	31.0557	29.1004	40.6936	64.8501
Tpm4	83910	8	74671217	74671607	2.55939	17.7703	22.8854	1.75975	2.10404	34.5715	1.94415	intr	12221	NM_001001491	NM_001001491	1.51064	0.595156	335.775	345.947	500.14	827.775	399.059	377.167	580.102	859.21	379.231	357.172	584.243	1077.77	413.566	406.044	483.086	685.724	450.796	418.528	557.962	678.866	396.566	371.06	514.468	813.001
Traf1	49468	2	34809917	34810260	39.8267	76.821	66.9593	5.0022	4.18662	83.607	2.21055	intr	7203	NM_001326601	NM_009421	1.24863	0.320341	131.613	145.954	312.522	354.534	175.775	189.316	457.094	528.899	161.917	165.936	439.487	386.53	226.2	275.146	441.151	507.127	210.131	222.556	539.785	557.5	206.213	240.236	450.011	569.724
Traf3	21299	12	112394847	112395161	2.08897	26.3288	13.9407	0.364279	1.14332	16.4844	0.965882	Inte	-9577	NM_001286122	NM_011632	1.18246	0.241796	67.2382	79.1203	136.942	95.132	68.14	68.5888	121.505	84.5889	67.4781	75.3512	119.541	54.1413	71.1336	75.2307	124.496	91.8275	62.4678	69.673	134.24	79.1144	59.3581	68.1524	124.269	83.9782
Treml4	40247	17	48414353	48414693	4.11008	4.65614	12.5402	4.20528	1.20673	14.8555	1.11503	3' U	10862	NM_001163796	NM_172623	1.18463	0.244431	5.01444	4.93138	13.2958	14.7113	5.92126	4.84557	17.4487	10.8869	4.61398	3.59742	13.31	14.0838	3.57371	4.01862	8.27808	7.11633	4.10342	4.10738	6.29431	6.50471	3.7551	2.78281	8.28323	12.0458
Trim12c	80165	7	111501381	111502079	6.98673	8.92093	9.20336	2.04842	0.955185	10.645	0.651763	5' U	133	NM_175677	NM_175677	1.15664	0.209941	26.0902	26.1101	24.0439	71.3563	26.5905	27.6859	38.546	81.4431	25.7272	24.2145	45.4528	89.9539	33.5574	33.3816	34.3867	45.0376	36.339	32.1774	47.59	60.5033	33.3098	31.1379	27.2196	51.1102
Trim30a	80172	7	111594541	111595148	13.2023	19.8212	22.3837	3.48615	2.78821	30.3271	1.37403	prom	-206	NM_001357467	NM_009099	1.35487	0.438154	44.0118	55.4052	87.0705	458.02	54.5714	65.6755	131.517	450.703	41.7999	45.4809	119.883	551.246	49.7075	56.1585	60.4954	65.2215	38.5414	37.8742	45.1193	67.5808	44.0798	45.1457	60.7225	72.663
Trim30b	80168	7	111547035	111547420	14.0743	15.6253	15.3566	2.22825	1.99816	20.1666	0.787758	Inte	-40068	NM_175648	NM_175648	1.31322	0.393105	1.28675	1.88773	1.68788	3.8654	2.47638	2.51492	2.25153	11.1865	1.76084	1.97403	2.70972	15.9107	1.9008	2.09768	2.15525	2.8349	1.80088	2.55369	2.41182	3.35916	2.25232	1.59427	2.45665	2.88587
Trim34a	80156	7	111389358	111389703	73.4052	38.1369	17.1371	4.9732	1.48655	23.3517	1.75818	Inte	-3440	NM_030684	NM_030684	1.36264	0.446403	7.3084	7.8482	10.0284	31.9037	9.01462	9.73993	19.773	37.5514	6.42096	6.35719	13.6519	43.0993	9.04285	9.23261	7.12283	7.42215	9.10895	9.59708	9.11795	13.0579	9.59926	7.19737	7.19075	13.3928
Trim6	80155	7	111367499	111368001	4.71528	7.07799	13.4762	2.16463	1.22596	12.7224	1.81247	intr	441	NM_001013616	NM_001013616	0.944064	-0.0830438	6.73491	5.94593	6.76096	10.5908	5.64004	5.77783	7.43645	11.4861	4.42377	3.59742	7.155	11.3435	3.252	3.7442	5.04338	3.14072	8.6084	8.25055	6.82375	8.60174	3.17069	3.12239	1.54624	2.88587
Trip10	40603	17	57388836	57389006	20.802	18.8315	17.3891	5.38275	3.92188	20.1347	2.23005	prom	47	NM_001242389	NM_134125	1.15789	0.211498	40.7142	47.7961	89.65	60.984	42.1276	44.3501	92.7194	67.3618	44.9383	50.0264	102.785	72.6789	49.1927	48.4747	95.8461	81.4298	45.7494	53.2039	116.416	63.6488	43.2449	46.0795	96.9566	67.8136
Trp53cor1	39022	17	29215808	29216170	16.938	30.8065	29.995	4.73965	2.69181	32.7484	2.93233	prom	82	NR_036469	NR_036469	1.0918	0.126704	1.86024	1.50727	2.37575	3.77068	2.12486	2.51492	2.7879	5.64383	2.71188	2.29871	1.34194	3.90155	3.44503	3.05815	2.27078	4.36398	2.20133	3.17516	2.41182	4.66981	2.58627	2.27343	1.18208	3.6941
Trps1	31357	15	50479786	50480114	4.3474	11.6908	8.4927	1.74365	2.50176	15.2717	0.462328	Inte	240645	NM_001310481	NM_032000	1.79822	0.846567	22.3625	21.9251	91.9716	66.7385	12.7407	13.702	70.5494	41.7459	19.7356	24.2145	54.4573	46.9143	21.5253	19.6606	60.9575	61.5517	18.4192	15.6047	53.4137	56.8335	8.09647	9.40466	51.9826	51.3796
Tspan33	71718	6	29652244	29652609	23.5965	32.9629	22.7396	4.70069	2.38867	34.4234	0.623192	intr	8213	NM_001301407	NM_146173	1.51381	0.598181	10.1759	11.3991	54.1384	35.1243	37.2064	36.1928	88.0709	72.9045	38.281	32.4938	94.1229	64.7534	16.957	20.0722	67.3114	56.9644	49.8539	52.0646	143.241	122.104	50.0074	44.3816	96.2283	104.723
Tvp23a	34477	16	10460263	10460628	10.0012	7.61424	4.82828	1.25352	0.983569	7.89108	0.415461	Inte	-12991	NM_001013778	NM_001013778	1.63435	0.708714	2.14698	1.38046	4.3534	2.13669	1.98425	2.16532	4.21823	2.79761	2.14126	1.81169	4.41945	2.39704	1.70777	2.09768	3.7726	2.52908	1.70077	1.62148	4.35307	3.35916	1.75139	2.18854	3.36705	2.34705
Txlnb	7084	10	17492238	17492646	17.0554	24.919	32.8833	3.78475	2.26262	39.3895	1.4867	Inte	-23583	NM_138628	NM_138628	1.19786	0.260458	2.43373	3.15592	4.18143	10.1882	8.24128	6.59356	12.4426	23.1705	10.3203	13.3378	12.0562	48.3382	3.05897	3.33257	6.19863	18.1257	6.10563	8.14697	14.9417	33.7661	7.09462	8.81039	13.0173	38.7174
Txnrd1	9681	10	82323222	82323740	19.5999	33.2781	26.3393	3.86431	2.17817	27.8016	0.73187	intr	395	NM_001042514	NM_015762	1.05552	0.0779481	708.831	635.347	1612.87	1288.82	843.168	674.208	1412.73	964.969	657.317	556.362	1513.76	952.868	516.064	469.984	816.838	721.504	581.941	526.457	673.907	546.228	447.827	457.653	943.633	744.032
Uba7	90355	9	107877644	107878002	48.9124	48.0527	20.9611	3.83408	1.43257	20.4049	0.84717	prom	-75	NM_023738	NM_023738	0.973466	-0.0387969	55.7684	68.2139	55.4282	158.952	60.969	62.7622	76.4495	202.482	47.6964	46.2926	62.664	132.993	96.356	97.3215	85.6799	117.516	60.2654	62.7332	52.3549	74.134	74.6364	84.707	59.63	74.2795
Ubd	39758	17	37322422	37322771	11.1134	13.709	11.7282	1.63873	1.17561	8.61167	0.434508	Inte	-8240	NM_023137	NM_023137	0.734272	-0.445614	1.14337	1.38046	2.20378	3.20233	1	1.11653	2.07274	1.749	1	1	1.11398	2.10151	5.63268	6.90004	9.43333	14.1501	1.10011	1.10358	1	1.78639	1.58442	1.93385	4.27746	5.84938
Ube2l6	51243	2	84640468	84640846	9.43086	22.0571	15.3402	1.96691	1.08542	15.4602	1.20352	intr	1672	NM_019949	NM_019949	1.00782	0.0112438	45.3022	47.5424	69.7876	140.86	49.9314	43.6509	70.0131	178.964	32.765	37.2016	57.9908	155.83	93.0745	90.8727	117.218	125.467	26.5282	30.0022	52.8843	54.2122	62.6141	55.7576	70.3728	73.4712
Unc45b	15278	11	82732170	82732548	13.505	19.5443	14.4379	2.11821	1.2211	23.9634	1.40411	intr	7604	NM_178680	NM_178680	1.65976	0.730975	1	1	1.25795	1.18945	1	1.23306	1.35758	2.94741	1	1	1.68389	1.96718	1	1.13721	1.34658	1	1	1.20716	2.05886	3.35916	1.08349	1.16979	1.54624	2.07764
Usp18	75303	6	121195662	121196025	19.8768	20.9334	12.9985	3.15106	2.54311	18.169	1.46213	prom	-80	NM_011909	NM_011909	1.39777	0.483127	17.6312	21.5446	57.7498	193.242	10.8425	14.2847	89.5012	217.912	7.56222	8.14291	82.6108	226.219	16.8927	14.9954	15.4406	14.4559	5.8053	4.21096	6.82375	7.02897	9.43228	9.06508	13.1994	10.1599
Usp25	37090	16	77034878	77035244	17.3763	17.8782	14.9112	2.96897	1.26113	11.7473	0.828653	intr	20747	NM_013918	NM_013918	0.787812	-0.344076	119.282	126.297	132.814	299.452	149.692	144.451	159.766	311.837	122.924	130.709	140.057	488.003	150.79	164.28	136.973	145.957	131.344	135.342	118.534	133.637	134.247	155.17	126.09	144.326
Vash1	20483	12	87993407	87993756	1.14403	5.24168	6.18987	1.47486	0.881709	11.3626	0.869017	Inte	-26068	NM_177354	NM_177354	1.83568	0.876314	7.3084	8.10184	24.2158	15.5165	14.8498	11.6045	46.7703	42.7945	18.309	15.4482	70.9847	33.6424	10.201	9.50703	31.6141	22.4072	20.021	16.2261	76.3557	47.3968	21.1206	20.6109	62.1792	57.576
Vcam1	58725	3	115892314	115892676	10.1628	13.9941	17.4316	2.6858	1.27507	17.7579	1.04726	Inte	-59889	NM_011693	NM_011693	1.01872	0.0267568	2.00361	2.395	9.3405	6.82553	1.91395	2.16532	6.18492	4.44542	1.38042	1.16234	8.06685	7.47475	3.38068	4.43025	18.2132	9.56287	2.9021	4.62527	10.7062	6.50471	2.41929	4.14114	15.0202	9.3517
Vcan	25049	13	90028680	90029046	27.1164	24.5105	23.4541	5.93794	1.54138	29.9954	0.62149	intr	-146746	NM_019389	NM_019389	1.2789	0.3549	99.6404	90.7876	170.819	338.123	80.865	84.4372	184.796	298.205	73.9453	69.6694	127.633	379.329	186.372	170.043	309.336	545.354	109.52	117.941	146.241	203.101	49.1725	59.8326	167.422	285.766
Vnn3	7448	10	23561449	23561795	13.5176	18.4033	20.2094	1.81824	1.92693	17.9759	0.438276	Inte	-9646	NM_011979	NM_011979	0.889484	-0.16896	1	1.12682	1.85985	4.57583	1.0703	1.11653	1.89395	4.14582	1.19021	1.16234	2.13982	6.02397	1.19303	1	1.23105	4.05817	1	1.10358	1	1.26213	1.25046	1.0849	1.72832	6.11879
Vsig10	69238	5	117769112	117769530	11.0528	19.1048	13.3283	2.18916	2.20849	11.3844	1.26974	prom	46	NM_001033311	NM_001033311	0.854153	-0.227434	8.45538	12.0332	39.5211	32.2589	4.7964	5.42823	19.4154	16.2797	6.99159	5.22081	23.6823	11.9345	12.3887	14.5838	41.2027	35.2515	9.70961	10.3221	23.2361	19.349	8.84787	7.19737	20.6647	18.5116
Vwa5a	87136	9	38535822	38536180	43.097	37.7347	23.9782	4.4731	1.28931	25.7685	0.84717	intr	10148	NM_172767	NM_172767	1.07466	0.103884	281.15	296.107	407.793	570.339	250.016	251.778	348.926	362.62	243.327	233.956	337.701	296.958	317.566	312.33	443.461	582.663	196.516	204.948	302.952	237.44	250.963	270.458	321.826	309.205
Wdyhv1	31617	15	57977171	57977521	23.7929	22.314	14.4559	8.49706	2.19797	17.7705	1.2998	intr	4425	NM_001326599	NM_029734	1.22929	0.297821	7.02165	8.60912	10.4583	14.8771	10.7722	11.8375	11.0123	17.1785	10.986	9.92864	13.9939	10.3763	14.4476	13.4861	13.8233	22.1013	24.526	21.5087	20.9419	26.6886	16.3618	14.3286	14.8381	19.0505
Wfdc17	15384	11	83518729	83519068	39.3713	36.9439	34.5455	2.69932	1.36158	36.3247	1.34198	intr	1341	NM_001081957	NM_001081957	1.05151	0.0724567	19.6384	18.6278	23.6139	28.1621	12.2486	11.6045	18.7002	35.0048	13.6489	16.4222	18.5532	18.2212	17.4717	14.035	17.289	28.5235	17.2179	17.6763	16.8829	23.0188	11.5195	10.9328	20.6647	47.6079
Wnk1	75189	6	119994048	119994406	6.0543	17.0985	13.4977	1.11827	1.86234	20.6381	1.05896	Inte	-5554	NM_001185021	NM_198703	1.52901	0.612601	501.514	443.343	964.027	983.406	453.896	501.507	1339.42	1008.56	500.965	494.51	1358.52	1469.77	569.082	566.992	1109.58	1007.75	457.404	473.529	1450.23	936.014	579.07	619.719	1443.99	1151.11
Xkr8	64100	4	132245569	132245931	11.2658	10.8843	6.75279	2.21184	1.13339	9.91677	0.418905	intr	42711	NM_201368	NM_201368	1.46854	0.554386	5.7313	7.46775	9.16853	14.5692	5.71035	5.54476	7.97282	10.8869	5.85034	4.89613	10.0045	10.4838	8.5281	7.31167	9.08676	10.4803	6.30586	6.28254	9.29443	7.81535	8.34694	7.28227	11.0144	12.854
Yae1d1	22257	13	18084974	18085378	10.3063	8.70785	9.00579	1.98189	1.3964	12.1922	1.31374	prom	9	NM_025904	NM_025904	1.35381	0.437029	2.14698	3.28273	4.3534	3.84172	3.32002	3.44718	5.46976	4.14582	4.04335	2.46105	4.41945	3.55229	3.63805	3.7442	3.54155	3.14072	3.40265	3.07158	5.41193	4.14555	4.58998	3.37708	3.36705	2.61646
Yes1	66455	5	32913429	32913862	21.4715	24.9427	22.3195	6.60413	2.7242	26.7037	2.10129	5' U	102	NM_009535	NM_009535	1.19643	0.258737	5.01444	3.40955	13.3818	10.9934	5.64004	5.19517	23.8852	11.0367	5.46992	7.49356	21.2887	13.1972	6.53348	8.54656	20.6393	16.5966	7.00663	5.24675	19.3536	10.9609	7.01113	6.26352	21.7572	11.7764
Zbp1	54997	2	173044325	173044683	20.4731	22.9946	21.4375	4.31335	2.29212	21.9207	1.27076	prom	-81	NM_021394	NM_021394	1.02254	0.0321594	49.7467	58.1952	47.0017	172.095	63.8515	72.6674	90.5739	237.985	32.9552	39.9613	57.7628	346.257	93.5892	97.4587	72.51	90.2985	33.7361	38.5993	25.1774	28.7857	73.3006	70.1899	57.263	65.1195
Zbtb10	55352	3	9302543	9302891	20.6516	28.5077	28.2612	4.93032	2.65273	30.7073	1.08939	Inte	52150	NM_177660	NM_177660	1.08655	0.119758	9.17224	10.0041	13.0378	15.2796	9.01462	9.85646	20.4881	19.1259	9.46431	11.7144	15.0197	16.9316	13.2251	15.6815	17.7511	17.8199	12.5127	13.8438	16.53	23.281	10.6011	12.0364	11.7428	16.0869
Zc2hc1a	55286	3	7503504	7503674	12.7496	14.0719	11.0354	5.04633	2.71515	11.0495	0.89202	intr	163	NM_173181	NM_173181	1.00128	0.00184509	4.87106	9.49685	15.4454	14.6876	10.2098	8.92421	13.8729	14.1825	7.1818	7.98058	13.538	12.9286	8.84982	10.6047	17.7511	12.621	10.5105	11.2543	20.7654	12.5337	7.51206	10.5083	13.1994	10.6988
Zc3h12a	63637	4	124793748	124794094	38.6572	31.6211	21.6881	7.76882	2.81629	27.3861	1.09569	Inte	11204	NM_153159	NM_153159	1.26273	0.33654	34.9793	73.5402	214.328	237.407	43.3228	87.8167	230.924	258.957	49.9789	93.6955	232.041	156.824	45.3322	110.356	200.281	249.323	50.0541	84.0706	215.949	224.858	50.2579	129.871	248.266	255.323
Zc3h12c	87873	9	52067684	52067992	30.0004	22.1587	11.8128	3.52806	1.99816	14.7726	0.246174	Inte	-91622	NM_001162921	NM_001162921	1.25056	0.32257	113.548	169.161	279.848	220.405	76.6467	119.747	233.785	153.797	86.0235	100.838	189.981	127.943	105.3	188.978	178.331	171.34	47.1509	62.5261	70.7085	70.4642	59.525	126.73	179.803	150.522
Zc3h7b	33062	15	81575742	81576280	13.5703	19.6823	17.2238	1.91348	2.28785	18.2333	1.12746	intr	733	NM_001081016	NM_001081016	1.05861	0.0821749	66.9514	60.0975	156.976	86.9147	59.7036	57.2852	97.7256	64.0662	57.3019	53.9225	98.7961	70.3416	81.1067	81.2679	178.1	108.342	92.501	86.66	145.182	99.8226	67.6234	69.5107	98.2312	79.1288
Zcchc2	3079	1	107886980	107887308	15.4767	17.0536	16.2921	6.10278	2.03268	23.7984	2.08047	prom	161	NM_001122676	NM_001122675	1.46073	0.546692	53.9045	49.3179	88.3603	120.423	43.0416	41.0872	86.6406	103.614	39.3272	33.9548	80.1032	149.651	40.3134	37.3607	60.9575	60.6342	37.7405	35.4919	39.825	55.785	33.5603	32.2416	59.0838	49.4938
Zdhhc2	83160	8	41480268	41480617	7.68132	10.0801	10.5879	1.96648	1.91037	10.645	1.08627	Inte	-28726	NM_178395	NM_178395	1.00539	0.00775174	1.43012	2.26819	2.20378	3.747	2.9685	2.51492	4.93339	3.54662	2.52167	4.40912	4.53343	3.92841	5.18228	4.97909	6.66073	7.42215	4.8042	3.58948	4.00011	3.35916	4.08905	3.80155	5.7341	6.92701
Zeb1	41969	18	5487146	5487474	5.65162	12.4416	7.27946	0.697461	1.71996	13.1082	0.462328	Inte	-104548	NM_011546	NM_011546	1.80071	0.848569	24.9432	32.3242	56.0301	46.9411	37.9797	49.361	84.8527	65.2646	45.1286	54.0848	83.6366	91.0823	34.4582	47.7887	72.51	58.1877	46.4502	63.044	98.4154	82.5221	45.666	55.7576	73.2861	75.8959
Zfand4	75032	6	116190465	116190803	85.7255	58.5982	46.0848	8.12191	1.51734	55.5746	4.03784	intr	-23603	NM_001290338	NM_001081317	1.20592	0.270135	6.16142	4.04365	3.92347	6.16246	5.56974	6.01089	6.5425	15.0813	5.75523	6.8442	6.24315	11.5047	9.62193	7.44888	7.70045	10.1745	13.0133	11.4615	14.5887	18.0384	7.01113	8.04633	8.82948	10.9682
Zfhx2	28213	14	55710795	55711381	10.8528	16.6293	30.8498	4.09907	2.01293	22.1535	0.90572	prom	-203	NM_001039198	NM_001039198	0.718109	-0.477726	12.1831	10.5114	17.2511	22.2892	10.7722	12.8863	18.5215	35.4542	9.36921	10.9027	16.0456	33.4812	21.1393	15.1326	26.0689	37.0864	19.8208	18.2977	31.1776	48.1832	13.6902	12.7156	18.4798	26.8633
Zfp296	77072	7	20163371	20163732	39.9739	55.0597	65.1953	8.555	5.39853	71.1129	1.05016	intr	916	NM_022409	NM_022409	1.09077	0.125342	5.30118	8.4823	13.2958	8.50688	13.4437	13.3524	24.064	15.8303	14.6951	12.6884	20.1489	16.4212	11.4235	14.3094	16.7114	16.2908	15.9165	16.1226	30.6482	23.8052	18.9499	16.7906	23.3959	14.4705
Zfp36	77388	7	29167924	29168094	77.0011	68.0831	43.4728	14.4662	2.41346	42.9704	2.23005	Inte	-3762	NM_011756	NM_011756	0.988443	-0.0167706	132.186	335.928	192.574	162.22	147.513	330.787	194.987	186.603	148.127	384.12	176.076	221.41	130.2	341.007	131.659	174.092	148.463	384.036	117.298	133.637	144.098	459.86	161.959	136.513
Zfp366	25552	13	100032216	100032584	21.3117	25.3332	12.204	2.4866	1.9511	25.0683	1.85434	Inte	77622	NM_001004149	NM_001004149	2.0541	1.03851	20.3553	15.4573	30.8366	41.7076	34.9567	38.5234	55.531	87.7348	25.537	27.4612	42.1473	92.8554	20.6889	21.5815	22.3721	47.4841	37.7405	44.1925	53.9431	86.9783	36.5659	35.977	32.3179	74.01
Zfp37	61756	4	61869565	61869958	6.60362	12.2637	11.283	1.74631	1.04399	10.3029	1.35051	prom	-182	NM_001290350	NM_009554	0.913133	-0.131103	1.14337	1.12682	2.28977	1.56834	1.56243	1.46613	2.25153	1.5992	1.19021	1.48702	2.02583	2.28958	1.64343	1.41163	3.07945	1	2.60177	1.72505	3.11773	2.04852	1.25046	1.50937	2.45665	2.07764
Zfp598	38608	17	24807423	24807784	3.15999	22.4137	23.1491	2.05954	1.98893	30.7578	0.84013	intr	972	NM_183149	NM_183149	1.32868	0.409996	50.3202	49.952	93.5193	59.9657	61.7424	62.5291	126.69	85.9372	61.5817	65.4486	117.489	55.1085	60.1953	60.6864	118.373	95.8032	66.7726	70.3981	148.005	88.2889	65.7866	66.1998	121.72	92.0605
Zfp667	76802	7	6237586	6238281	12.1872	11.136	14.7235	1.89268	1.25448	11.4117	1.20006	prom	-248	NM_001024928	NM_001024928	0.775065	-0.367611	1.86024	4.17046	1.94583	1.82884	2.12486	2.86452	1.53637	1.5992	3.56783	2.78573	1.45593	1.72539	1.96514	1.82326	2.27078	3.14072	2.80199	1.93221	2.41182	2.57277	2.75325	2.61302	2.27457	1.26941
Zfp811	39343	17	32947661	32948023	1.57563	9.62097	12.4063	1.89586	1.41674	16.3742	1.67562	prom	-966	NM_001267583	NM_183177	1.31983	0.400352	1	1	1.77386	5.07313	1.14061	1	1.71516	7.29164	1.28531	1.16234	1.79787	6.53443	1	1.13721	1.4621	1.61163	1.60066	1.41432	2.94125	5.19406	1.16698	1.33958	2.45665	6.6576
Zfp819	77910	7	50863481	50864049	31.18	32.0829	20.9181	3.42345	2.16702	28.7348	0.533956	intr	1226	NM_001355131	NM_028913	1.37369	0.458052	1	1.25364	3.40757	2.94184	1.70304	1.93226	7.25766	5.34423	1.85594	2.62339	7.95287	7.15235	1.32171	1.27442	4.00365	3.44653	2.60177	2.76085	9.11795	5.45619	2.25232	3.29218	7.91907	5.31056
Zfp827	84115	8	81465338	81465682	0.994846	5.72693	7.43665	1.33004	1.34179	13.4693	0.440824	Inte	-86826	NM_001294279	NM_178267	1.8112	0.856949	3.86745	2.64864	5.4712	6.25718	3.17941	3.33065	6.72129	6.54264	2.71188	3.43508	4.87537	5.86278	3.95977	4.01862	4.46575	6.19888	1.90099	2.65727	4.00011	3.09703	3.92208	3.37708	3.36705	6.3882
Zfp933	65057	4	147215916	147216257	1.0036	10.4198	8.16893	0.670871	0.751995	11.7516	1.11176	intr	6440	NM_001355730	NM_198619	1.43857	0.524639	5.58793	9.37003	19.6586	12.2248	8.6631	11.721	26.3882	12.6845	9.08389	10.578	23.4544	12.1495	9.30022	7.99772	24.4516	9.56287	11.011	10.5293	29.5893	14.6307	9.18182	10.0838	22.6676	9.89052
Zfr2	9593	10	80695794	80696252	10.1498	12.6739	14.895	2.62233	1.45572	11.9395	1.9866	intr	115	NM_001034895	NM_001034895	0.80158	-0.319081	2.43373	2.90228	2.54772	4.2443	2.05456	2.74799	2.60911	4.14582	3.47272	2.29871	1.68389	2.80003	3.44503	2.23489	3.7726	4.36398	2.70188	2.55369	2.76477	7.2911	2.83673	2.44322	3.00289	4.77174
Zhx2	31584	15	57526895	57527300	7.60505	15.4617	24.5644	2.40064	1.01306	23.2934	1.3105	intr	876	NM_199449	NM_199449	0.94826	-0.076646	7.88189	10.8919	33.5021	27.0017	8.31158	10.3226	26.9246	26.1666	11.1762	10.9027	31.3191	24.4542	7.43428	9.36982	23.874	26.9944	10.2102	12.1866	28.7069	16.4656	6.42672	9.14997	20.8468	20.1281
Zmat1	93025	X	131541834	131542148	1.81649	10.1954	3.43991	0.546418	1.46998	5.58342	0.965882	intr	1757	NM_175446	NM_175446	1.62313	0.698776	5.58793	4.04365	7.62081	6.84921	4.09336	3.44718	12.4426	9.83826	3.85314	6.68186	7.83889	11.9345	7.49862	6.76283	9.66438	5.58725	5.70519	5.45391	11.7651	10.1745	7.01113	6.09373	5.91618	7.46583
Znfx1	54693	2	166858779	166859151	6.74641	11.632	10.3918	1.99864	0.827195	10.3235	1.01911	intr	10030	NM_001291162	NM_001033196	0.993427	-0.00951477	151.828	141.515	351.731	574.625	178.236	178.945	446.724	607.245	154.974	149.865	384.206	814.535	207.862	198.994	304.022	226.693	159.074	163.723	335.777	231.411	211.473	187.94	285.774	239.697
Znrf1	85331	8	114094411	114094760	67.9878	54.9368	35.8361	1.96648	2.49818	31.4565	1.30353	intr	32343	NM_001168623	NM_133206	0.877789	-0.188055	25.5167	24.4614	55.9441	59.7526	28.8403	22.5585	53.028	67.0622	23.5398	18.0456	43.1732	33.1319	33.7505	29.2653	48.4808	71.3378	41.1443	33.2131	70.7085	74.3961	29.3859	23.3275	41.7861	59.7313
Zufsp	7670	10	33670904	33671308	18.4949	20.6376	20.9666	3.1144	1.01557	21.5946	0.938388	prom	-41	NM_001359455	NM_028287	1.02995	0.0425767	14.477	13.3014	23.6139	46.7517	15.9044	16.3823	34.4338	48.1873	15.0755	17.5586	31.547	76.2253	19.402	18.9745	24.9137	23.9362	14.4148	17.3655	22.0008	17.252	18.5325	22.9031	25.0347	22.2834
