# Supplementary material for: NF-κB RelB suppresses the inflammatory gene expression programs of dendritic cells by competing with RelA for binding to target gene promoters
Source: Cell Discov. 2025 Feb 11;11:13. doi: 10.1038/s41421-024-00767-9 (PMC11811218; doi:10.1038/s41421-024-00767-9)
Supplement: Supplementary file 4 — Supplementary Table S3 [file 41421_2024_767_MOESM4_ESM.xlsx]

## Sheet: Sheet1
Genes	Ifinboth	Distance.to.TSS	Average Distance
Apol7c	Clust1	-8728	-1352.04
Bcl2l1	Clust1	22300
Cdc42ep2	Clust1	-102
AW112010	Clust1	5380
Abcc3	Clust1	22129
1110002J07Rik	Clust1	-7924
Ccl4	Clust1	-152
Amn1	Clust1	-5037
Arl5c	Clust1	54
Cbx4	Clust1	-2955
AW146154	Clust1	-123
A630001G21Rik	Clust1	26767
Ccl22	Clust1	-10979
Atat1	Clust1	-86
Ccl5	Clust1	-10600
Ccnd2	Clust1	-68561
Arhgap22	Clust1	89347
B4galt4	Clust1	-11187
Col11a2	Clust1	18403
Abcc1	Clust1	5556
Cd40	Clust1	-5937
Bbs12	Clust1	1045
Cd80	Clust1	2858
Arhgef40	Clust1	-20967
Ago3	Clust1	13620
Cd34	Clust1	11015
Actn1	Clust1	42498
Cd1d1	Clust1	-34457
Col4a2	Clust1	-102193
Daam1	Clust1	25048
Dact3	Clust1	2013
Dst	Clust1	8579
Dusp14	Clust1	-4628
Dzip3	Clust1	4241
E230013L22Rik	Clust1	-13871
Ebi3	Clust1	-157
Efna2	Clust1	595
Egr1	Clust1	-4791
Fam129a	Clust1	89767
Fam129c	Clust1	-616
Fam89a	Clust1	8764
Fbxo40	Clust1	-644
Fignl2	Clust1	-23406
Fnbp1l	Clust1	2627
Gfi1	Clust1	-51760
Gm15987	Clust1	-39
Gm4841	Clust1	-2317
Gpr18	Clust1	-15414
Gpr183	Clust1	-29823
Gpr84	Clust1	5274
Gpr85	Clust1	2806
H2-Eb2	Clust1	-385
Hnf1b	Clust1	-28868
Icosl	Clust1	18004
Igsf9	Clust1	-464
Ikbke	Clust1	-722
Ikzf4	Clust1	-525
Il12b	Clust1	-9895
Il1b	Clust1	-102
Il2ra	Clust1	13707
Itpkc	Clust1	26
Jade2	Clust1	29788
Jdp2	Clust1	-58441
Kcnk5	Clust1	26502
Kcnn1	Clust1	-7781
Kctd1	Clust1	30783
Klf7	Clust1	-79485
Lacc1	Clust1	85027
Lad1	Clust1	5855
Layn	Clust1	-185
Lnx2	Clust1	13140
Lta	Clust1	-13471
Mab21l3	Clust1	6207
Map3k8	Clust1	86707
Mbd4	Clust1	5949
Mylk	Clust1	-28580
Neat1	Clust1	-265
Nfkbid	Clust1	-161
Nfkbiz	Clust1	67486
Oaf	Clust1	8820
Paqr8	Clust1	-5540
Pla2g4f	Clust1	-412
Pou2f2	Clust1	11840
Prkab2	Clust1	3149
Psd3	Clust1	-24146
Radil	Clust1	1645
Rasgrp1	Clust1	38772
Rassf4	Clust1	-1124
Rhof	Clust1	2985
Sema7a	Clust1	-227
Serpinb1a	Clust1	-11466
Serpinb9b	Clust1	8169
Serpinc1	Clust1	-15125
Six1	Clust1	30319
Six5	Clust1	-308
Slc25a37	Clust1	-1671
Slc2a6	Clust1	-668
Spata13	Clust1	-6627
Stat5a	Clust1	1539
Synpo2	Clust1	80683
Themis	Clust1	-204373
Tlr2	Clust1	-35330
Tnfaip3	Clust1	-32247
Tnfsf15	Clust1	-32299
Tnfsf9	Clust1	-762
Tnnt2	Clust1	2432
Tpbg	Clust1	-178
Tspan33	Clust1	8213
Vash1	Clust1	-26068
Wdyhv1	Clust1	4425
Yae1d1	Clust1	9
Yes1	Clust1	102
Zc2hc1a	Clust1	163
Zeb1	Clust1	-104548
Zfp296	Clust1	916
Zfp819	Clust1	1226
Zfp933	Clust1	6440
Ap3m2	Not Both	-2397
Cdh26	Not Both	135084
Cd302	Not Both	16788
Clec4n	Not Both	14602
Cflar	Not Both	-369
Aoah	Not Both	3935
Cav2	Not Both	-32901
Cdc42ep1	Not Both	1014
Ccng2	Not Both	-28270
Alas1	Not Both	2774
Cmpk2	Not Both	54
Abhd17c	Not Both	-127521
Clec2d	Not Both	-26676
Bhlhe41	Not Both	-17762
Cd14	Not Both	2
Cav1	Not Both	1750
Atxn7l1	Not Both	11901
Cd1d2	Not Both	-8446
Ak4	Not Both	162
Adora2b	Not Both	-52810
6530402F18Rik	Not Both	-5688
Cd200	Not Both	29235
Akr1b8	Not Both	14000
BC035044	Not Both	-102
Arhgef9	Not Both	-82798
Cd86	Not Both	-1039
Camk2n1	Not Both	8990
Acvr1b	Not Both	-8929
Clic5	Not Both	248202
Arnt2	Not Both	71930
Bmp1	Not Both	612
Calcrl	Not Both	175238
Clic4	Not Both	66322
Cmklr1	Not Both	-21426
4632427E13Rik	Not Both	3645
Agrn	Not Both	-331
2510009E07Rik	Not Both	522
Clec4d	Not Both	3932
Atrnl1	Not Both	212524
9130230L23Rik	Not Both	-42382
Cdo1	Not Both	-2109
Clcn1	Not Both	12861
Clec4e	Not Both	-66
Cept1	Not Both	-4844
Clcf1	Not Both	-42
Alpk1	Not Both	141
Agpat4	Not Both	55229
Adgb	Not Both	15135
Arhgap28	Not Both	-134346
Arhgap31	Not Both	11436
Bst2	Not Both	-207
Ccdc50	Not Both	31
Acss2	Not Both	168
Atp10a	Not Both	158318
Blnk	Not Both	31325
4930520O04Rik	Not Both	-14
Adam17	Not Both	2
Arg2	Not Both	1536
Ago1	Not Both	-101
A430078G23Rik	Not Both	-22649
Baz1a	Not Both	-30255
Casp1	Not Both	645
Ankrd33b	Not Both	18509
Alcam	Not Both	35767
Clu	Not Both	100
Cacna1d	Not Both	-12621
Acp2	Not Both	3492
Cd70	Not Both	5841
Artn	Not Both	-53110
Chac1	Not Both	7245
Bcl3	Not Both	6246
Casp4	Not Both	3062
C1s1	Not Both	-267
Cers6	Not Both	46448
Birc3	Not Both	9938
Ccr9	Not Both	-1042
Ampd3	Not Both	25269
Atp13a4	Not Both	44451
Akt3	Not Both	-34561
AI314180	Not Both	-314
Btla	Not Both	64262
Ccdc88b	Not Both	-18928
Cdc42ep4	Not Both	-10012
Car13	Not Both	-128
Cemip	Not Both	-14327
Alpk2	Not Both	13586
Adora2a	Not Both	83
Cacnb1	Not Both	-347
3110043O21Rik	Not Both	3877
BC064078	Not Both	1546
Cat	Not Both	1055
Acpp	Not Both	-1434
Cd38	Not Both	390
Brca1	Not Both	327
AI987944	Not Both	67
Clec4a1	Not Both	13245
Adamts4	Not Both	478
C230037L18Rik	Not Both	33
Ass1	Not Both	-22588
Ch25h	Not Both	3169
Anxa3	Not Both	1057
Abcc5	Not Both	93
Cdk5r1	Not Both	-154
Ankrd37	Not Both	-278
Cdkn1a	Not Both	-337
Ahrr	Not Both	32264
Ccl3	Not Both	2707
3110009E18Rik	Not Both	1323
Chordc1	Not Both	-10
Chac2	Not Both	-146033
Bcl9	Not Both	-50706
Cd274	Not Both	17693
Ccrl2	Not Both	10878
B4galt6	Not Both	-36179
Clmp	Not Both	-54464
Abcc4	Not Both	2056
Acsl1	Not Both	-1705
Cd82	Not Both	119
Cfb	Not Both	-3681
Col27a1	Not Both	16057
Col5a1	Not Both	970
Colq	Not Both	7391
Cox17	Not Both	-1833
Cpd	Not Both	1304
Cpeb4	Not Both	-308
Creb1	Not Both	-85242
Crlf3	Not Both	42791
Csf1	Not Both	-23013
Csf3	Not Both	-126
Cx3cr1	Not Both	13221
Cxcl1	Not Both	-33528
Cxcl10	Not Both	-814
Cxcl16	Not Both	111
Cxcl2	Not Both	-5032
Cxcl3	Not Both	-2245
Cxcl5	Not Both	-58914
Cxcl9	Not Both	-151
Cyb5a	Not Both	41
Cybb	Not Both	2116
Cyp1b1	Not Both	-45708
Cyp26b1	Not Both	53734
D130040H23Rik	Not Both	1472
D330045A20Rik	Not Both	4800
Daxx	Not Both	695
Dcbld2	Not Both	6815
Dck	Not Both	61
Ddx58	Not Both	-4431
Ddx60	Not Both	105
Dennd3	Not Both	14696
Dennd5a	Not Both	1157
Dhx58	Not Both	1768
Dio2	Not Both	162734
Dleu2	Not Both	-133602
Dlgap3	Not Both	-678
Dnajb6	Not Both	-4737
Dtx3l	Not Both	75
Dtx4	Not Both	-56
Dusp1	Not Both	-6374
Dusp8	Not Both	-14
Eda2r	Not Both	4147
Edn1	Not Both	-62230
Ednrb	Not Both	-338
Ehf	Not Both	63948
Elfn1	Not Both	24298
Ell2	Not Both	13353
Eno2	Not Both	980
Enpp4	Not Both	115
Epha4	Not Both	-778
Eps8l2	Not Both	7715
Epsti1	Not Both	-6852
Esd	Not Both	95497
Etl4	Not Both	1387
Etnk1	Not Both	-88
Etv1	Not Both	270
Exoc3l4	Not Both	8874
Extl1	Not Both	9825
F3	Not Both	-25
F730043M19Rik	Not Both	24469
F830208F22Rik	Not Both	-21778
Fabp3	Not Both	-13223
Fah	Not Both	-5858
Fam102b	Not Both	19189
Fam107b	Not Both	-72270
Fam114a1	Not Both	-129
Fam208a	Not Both	-15931
Fam49a	Not Both	12431
Fas	Not Both	49838
Fchsd2	Not Both	15356
Fgf23	Not Both	-139
Fgfbp3	Not Both	5328
Fgfr3	Not Both	197
Fhl3	Not Both	4562
Filip1l	Not Both	-66250
Flnb	Not Both	44
Fndc3b	Not Both	24614
Fosl1	Not Both	393
Foxp4	Not Both	-27978
Fpr1	Not Both	12885
Fpr2	Not Both	13157
Fscn1	Not Both	4006
Fth1	Not Both	-34432
Fyb	Not Both	21631
G530011O06Rik	Not Both	-7386
Gadd45b	Not Both	13053
Gbe1	Not Both	12791
Gbgt1	Not Both	-1653
Gbp2	Not Both	-2
Gbp3	Not Both	182
Gbp4	Not Both	-14460
Gbp9	Not Both	-416
Gca	Not Both	33
Gch1	Not Both	1238
Gcnt4	Not Both	-54685
Gdap10	Not Both	-1105
Gdf15	Not Both	2125
Gfpt2	Not Both	4402
Ggta1	Not Both	-19274
Gli1	Not Both	1180
Gls2	Not Both	712
Gm12216	Not Both	-9347
Gm12250	Not Both	4255
Gm13889	Not Both	513
Gm15663	Not Both	847
Gm266	Not Both	14490
Gm5431	Not Both	-1
Gm8773	Not Both	146
Gnat3	Not Both	44690
Gng4	Not Both	-62
Gp6	Not Both	-14091
Gpd2	Not Both	63216
Gpr141	Not Both	-30854
Gpr176	Not Both	-2589
Gpr34	Not Both	-15859
Gpsm2	Not Both	3942
Gsap	Not Both	67806
Gsr	Not Both	11321
Gss	Not Both	86
Gstm1	Not Both	-101
Gstm2	Not Both	2566
Gypc	Not Both	-93
H2-K2	Not Both	-176
H2-M2	Not Both	-161
H2-T24	Not Both	-5491
Hamp	Not Both	-344
Has1	Not Both	9550
Hcar2	Not Both	2316
Hck	Not Both	-17682
Hcls1	Not Both	-4021
Hcn3	Not Both	533
Helz2	Not Both	-49
Herc6	Not Both	3036
Hivep3	Not Both	144826
Hmgn3	Not Both	35547
Hmox1	Not Both	-7354
Hsh2d	Not Both	-2312
Hspa1a	Not Both	6342
Hspa1b	Not Both	-298
Htra2	Not Both	-46
Htra4	Not Both	-17032
Hvcn1	Not Both	14305
Icam1	Not Both	-654
Idi2	Not Both	12627
Ido2	Not Both	16872
Ier3	Not Both	-8249
Iffo2	Not Both	4745
Ifi203	Not Both	389
Ifi204	Not Both	-132
Ifi205	Not Both	-162
Ifi35	Not Both	-1809
Ifi47	Not Both	1480
Ifih1	Not Both	29373
Ifit2	Not Both	67
Ifnb1	Not Both	-14877
Ift57	Not Both	71266
Igf2bp2	Not Both	67479
Igsf6	Not Both	1846
Iigp1	Not Both	61071
Il12a	Not Both	-32808
Il13ra1	Not Both	24460
Il15	Not Both	3856
Il15ra	Not Both	7227
Il1a	Not Both	-20837
Il1rn	Not Both	-3650
Il23a	Not Both	-237
Il27	Not Both	-8987
Il6	Not Both	-132817
Inhba	Not Both	-67705
Inpp5b	Not Both	-2928
Irak3	Not Both	80
Irf1	Not Both	-107
Irf4	Not Both	20117
Irf7	Not Both	1451
Irgm1	Not Both	15031
Irgm2	Not Both	-79
Isg15	Not Both	-125
Isg20	Not Both	142
Itga5	Not Both	-27014
Itgb8	Not Both	-74661
Itpr2	Not Both	-19397
Jag1	Not Both	-751
Kcnq5	Not Both	-990
Kctd12b	Not Both	-1785
Kdm1b	Not Both	300
Kdr	Not Both	-71755
Khdc1a	Not Both	-23200
Kif3c	Not Both	-5632
Klrb1c	Not Both	24227
Kpna3	Not Both	-8143
Ksr1	Not Both	-11939
Ktn1	Not Both	-10691
L3mbtl3	Not Both	-10040
Lcn2	Not Both	-200
Lcp2	Not Both	-23971
Leng9	Not Both	175
Lgals3bp	Not Both	1213
Lgals9	Not Both	-90
Lhx2	Not Both	-2155
Lif	Not Both	33273
Lipg	Not Both	83790
Llgl2	Not Both	-2856
Lmo4	Not Both	-26300
Lox	Not Both	-37639
Lpcat2	Not Both	-1951
Lrfn1	Not Both	3716
Lrp11	Not Both	-72
Lrrc32	Not Both	31470
Lrrc4	Not Both	13277
Lrrc63	Not Both	55393
Ltbp1	Not Both	-140493
Ly75	Not Both	12809
Ly9	Not Both	2416
Lypd6b	Not Both	-43264
Macc1	Not Both	-16974
Maf	Not Both	-35913
Maff	Not Both	9402
Malt1	Not Both	48317
Map2k1	Not Both	-86
Map6d1	Not Both	-27105
Marcksl1	Not Both	897
Marco	Not Both	-26901
Mb21d1	Not Both	22
Mcemp1	Not Both	-4665
Mcoln2	Not Both	3879
Mdm2	Not Both	-8373
Me1	Not Both	56235
Mefv	Not Both	11251
Met	Not Both	17276
Mfsd7a	Not Both	1903
Mitf	Not Both	-29679
Mki67	Not Both	16516
Mlkl	Not Both	-5092
Mllt11	Not Both	-48
Mmd	Not Both	-10710
Mmp13	Not Both	-10738
Mmp14	Not Both	11133
Mmp2	Not Both	-4724
Mmp9	Not Both	-12178
Mndal	Not Both	-245
Mon1b	Not Both	-73
Morc3	Not Both	38
Mov10	Not Both	31
Mpeg1	Not Both	11382
Mpp5	Not Both	264
Ms4a4c	Not Both	-34
Ms4a6b	Not Both	-1061
Ms4a6c	Not Both	12
Ms4a6d	Not Both	20838
Ms4a7	Not Both	-4408
Msantd3	Not Both	2035
Msr1	Not Both	-9308
Mtdh	Not Both	-35574
Mthfr	Not Both	-68
Mx1	Not Both	2886
Mx2	Not Both	-991
Myo10	Not Both	30536
Myo1b	Not Both	-18731
Nampt	Not Both	-24398
Nccrp1	Not Both	-622
Ncoa7	Not Both	-56889
Nfkbia	Not Both	25514
Nfkbie	Not Both	2101
Nlrc4	Not Both	16973
Nlrp3	Not Both	-14643
Nod1	Not Both	37588
Nod2	Not Both	19112
Nos2	Not Both	-31482
Nppc	Not Both	-2103
Nqo1	Not Both	20509
Nr1h3	Not Both	-1872
Nrg4	Not Both	-12986
Nt5c3	Not Both	49
Nudt17	Not Both	-99
Oas1a	Not Both	-683
Oas1b	Not Both	6546
Oas3	Not Both	1807
Oasl1	Not Both	-1328
Oasl2	Not Both	490
Orm1	Not Both	4254
Osbpl3	Not Both	47791
P2ry14	Not Both	1036
P4ha1	Not Both	-40
Panx1	Not Both	70628
Papss2	Not Both	351
Pard3b	Not Both	67429
Parp10	Not Both	200
Parp11	Not Both	232
Parp12	Not Both	121
Parp14	Not Both	-31781
Parp8	Not Both	-27416
Parp9	Not Both	-21418
Pcgf5	Not Both	-3705
Pcsk1	Not Both	131925
Pcx	Not Both	-266
Pdzd2	Not Both	111092
Pf4	Not Both	-884
Phf11a	Not Both	-91
Phf11b	Not Both	-122
Phf11c	Not Both	-3673
Phf21a	Not Both	64503
Phlda1	Not Both	10122
Pik3r3	Not Both	492
Pik3r5	Not Both	-17
Pilra	Not Both	203
Pilrb1	Not Both	7670
Pilrb2	Not Both	-11384
Pirb	Not Both	0
Pkp4	Not Both	-30
Pla1a	Not Both	480
Pla2g4a	Not Both	66681
Plagl2	Not Both	3343
Plat	Not Both	-177
Plek	Not Both	16562
Plek2	Not Both	-33311
Plekhh1	Not Both	-62
Plscr1	Not Both	-601
Pml	Not Both	3549
Pnp	Not Both	233
Podnl1	Not Both	1373
Poglut1	Not Both	-3376
Polk	Not Both	-71
Ppm1k	Not Both	14361
Ppp1r12b	Not Both	-63
Prdx1	Not Both	-7553
Prdx5	Not Both	24
Prkaa2	Not Both	93704
Prkar2b	Not Both	-66810
Procr	Not Both	-7648
Prom1	Not Both	36262
Pstpip2	Not Both	-6610
Ptges	Not Both	5153
Ptgs2	Not Both	-53
Ptx3	Not Both	-11770
Pus10	Not Both	30
Pvr	Not Both	7404
Rab20	Not Both	-7854
Rab29	Not Both	852
Rab32	Not Both	-96
Rab33a	Not Both	480
Ralgps1	Not Both	25712
Rapgef2	Not Both	-7271
Rasa2	Not Both	-38700
Rasgef1b	Not Both	34415
Rasl10b	Not Both	-10117
Rbfox2	Not Both	13789
Rbl1	Not Both	17048
Rcsd1	Not Both	32813
Rffl	Not Both	-16562
Rgs1	Not Both	-131789
Rhbdf1	Not Both	845
Rhbdl3	Not Both	35825
Rhoq	Not Both	14136
Rnd1	Not Both	-185
Rnd3	Not Both	-28717
Rnf128	Not Both	6898
Rnf135	Not Both	-11793
Rnf145	Not Both	-14494
Rnf19a	Not Both	-77355
Rnf24	Not Both	31458
Rsad2	Not Both	-3906
Rtp4	Not Both	-14
Samd9l	Not Both	-27622
Samsn1	Not Both	36853
Sap30	Not Both	874
Sash1	Not Both	-40375
Satb2	Not Both	2467
Scn4b	Not Both	7257
Scnn1a	Not Both	12335
Sdc4	Not Both	7204
Sel1l3	Not Both	18425
Sema3c	Not Both	-18567
Sema4c	Not Both	1236
Sema6d	Not Both	-34011
Senp8	Not Both	1591
Serpina3f	Not Both	10462
Serpinb1b	Not Both	-12337
Serpinb2	Not Both	-5065
Serpinb6b	Not Both	17393
Serpinb9	Not Both	-9
Serpine1	Not Both	5521
Sh2b2	Not Both	1167
Sh3bp5	Not Both	-5591
Sh3pxd2a	Not Both	-5869
Shc4	Not Both	-11184
Shisa3	Not Both	35799
Siglece	Not Both	-4997
Skil	Not Both	6019
Slamf1	Not Both	-19510
Slamf7	Not Both	-85
Slc11a1	Not Both	-18
Slc11a2	Not Both	1652
Slc16a10	Not Both	-49491
Slc1a2	Not Both	-18703
Slc22a23	Not Both	-49509
Slc25a22	Not Both	319
Slc25a25	Not Both	-857
Slc28a2	Not Both	-32963
Slc28a3	Not Both	94336
Slc2a1	Not Both	-6386
Slc31a2	Not Both	31317
Slc39a14	Not Both	2
Slc39a4	Not Both	-544
Slc41a1	Not Both	-157
Slc44a1	Not Both	-30639
Slc5a3	Not Both	-36207
Slc6a12	Not Both	232
Slc6a20a	Not Both	-3806
Slc7a11	Not Both	37512
Slc7a2	Not Both	-3556
Slc7a8	Not Both	2855
Slc8a1	Not Both	35013
Slco3a1	Not Both	160057
Slfn10-ps	Not Both	-5237
Slfn2	Not Both	1736
Slfn4	Not Both	6747
Slfn5	Not Both	721
Slfn8	Not Both	-14
Slfn9	Not Both	-158
Slpi	Not Both	-4696
Slx4ip	Not Both	77174
Snn	Not Both	-3069
Sntb1	Not Both	159615
Snx10	Not Both	13242
Snx16	Not Both	504
Snx27	Not Both	163
Socs3	Not Both	27188
Socs5	Not Both	41817
Sod2	Not Both	-122
Sorbs1	Not Both	26466
Sp100	Not Both	14275
Sp110	Not Both	15
Sp6	Not Both	-16748
Spaca6	Not Both	7128
Spata31d1b	Not Both	6989
Spic	Not Both	6104
Sppl2a	Not Both	99
Spred1	Not Both	-31401
Spryd7	Not Both	-5
Sptb	Not Both	429
Sqstm1	Not Both	155
Src	Not Both	-120
Srxn1	Not Both	-57
Ssc5d	Not Both	-399
St18	Not Both	-10533
St3gal5	Not Both	-13504
St8sia6	Not Both	-135
Stap1	Not Both	7133
Stat1	Not Both	-98
Stat2	Not Both	54
Stk17b	Not Both	11038
Ston1	Not Both	-30252
Strip2	Not Both	57
Susd2	Not Both	-23473
Suv39h2	Not Both	-42
Swap70	Not Both	2562
Tarm1	Not Both	5297
Tcp11l1	Not Both	21250
Tdrd7	Not Both	2337
Tifa	Not Both	5774
Timp3	Not Both	4134
Tlr1	Not Both	35891
Tlr3	Not Both	-5501
Tlr6	Not Both	-853
Tma16	Not Both	-4389
Tmc3	Not Both	-184994
Tmem123	Not Both	-28
Tmem150c	Not Both	-2994
Tmem2	Not Both	117375
Tmem200b	Not Both	-79
Tmem39a	Not Both	69613
Tnf	Not Both	-623
Tnfaip2	Not Both	62
Tnfrsf11b	Not Both	166630
Tnfrsf1b	Not Both	25256
Tnfsf10	Not Both	-31773
Tnfsf4	Not Both	-33605
Tnfsf8	Not Both	-13432
Tnip1	Not Both	-26089
Tor1aip2	Not Both	1
Tor3a	Not Both	-7634
Tpm1	Not Both	-55
Tpm4	Not Both	12221
Traf1	Not Both	7203
Traf3	Not Both	-9577
Treml4	Not Both	10862
Trim12c	Not Both	133
Trim30a	Not Both	-206
Trim30b	Not Both	-40068
Trim34a	Not Both	-3440
Trip10	Not Both	47
Trp53cor1	Not Both	82
Trps1	Not Both	240645
Tvp23a	Not Both	-12991
Txlnb	Not Both	-23583
Txnrd1	Not Both	395
Uba7	Not Both	-75
Ubd	Not Both	-8240
Ube2l6	Not Both	1672
Usp18	Not Both	-80
Usp25	Not Both	20747
Vcam1	Not Both	-59889
Vcan	Not Both	-146746
Vnn3	Not Both	-9646
Vsig10	Not Both	46
Vwa5a	Not Both	10148
Xkr8	Not Both	42711
Zbp1	Not Both	-81
Zc3h12a	Not Both	11204
Zc3h12c	Not Both	-91622
Zc3h7b	Not Both	733
Zcchc2	Not Both	161
Zdhhc2	Not Both	-28726
Zfp36	Not Both	-3762
Zfp366	Not Both	77622
Zfp37	Not Both	-182
Zfp667	Not Both	-248
Zfp811	Not Both	-966
Zhx2	Not Both	876
Znfx1	Not Both	10030
Znrf1	Not Both	32343
Zufsp	Not Both	-41
