# Supplementary material for: NF-κB RelB suppresses the inflammatory gene expression programs of dendritic cells by competing with RelA for binding to target gene promoters
Source: Cell Discov. 2025 Feb 11;11:13. doi: 10.1038/s41421-024-00767-9 (PMC11811218; doi:10.1038/s41421-024-00767-9)
Supplement: Supplementary file 5 — Supplementary Table S4 [file 41421_2024_767_MOESM5_ESM.xlsx]

## Sheet: Geo_DBD_Induced_All_WT_or_RelB_
Genes	WT_Control_1hr	WT_CPG_1hr	WT_CPG_3hr	WT_CPG_8hr	RelBko_Control_1hr	RelBko_CPG_1hr	RelBko_CPG_3hr	RelBko_CPG_8hr	RelBDB_Control_1hr	RelBDB_CPG_1hr	RelBDB_CPG_3hr	RelBDB_CPG_8hr	IFNAR_Control_1hr	IFNAR_CPG_1hr	IFNAR_CPG_3hr	IFNAR_CPG_8hr	IFNAR.RelBko_Control_1hr	IFNAR.RelBko_CPG_1hr	IFNAR.RelBko_CPG_3hr	IFNAR.RelBko_CPG_8hr	IFNAR.RelBDB_Control_1hr	IFNAR.RelBDB_CPG_1hr	IFNAR.RelBDB_CPG_3hr	IFNAR.RelBDB_CPG_8hr	Cluster
Cd40	12.4698	16.8523	260.759	263.007	58.4381	69.6376	546.132	533.393	47.9817	56.0329	472.656	386.637	32.721	54.7864	353.583	293.055	42.7461	66.7728	620.258	292.225	62.3636	91.1591	487.884	451.992	1
Apol7c	22.3625	31.8169	265.918	113.366	96.613	100.169	391.299	249.52	67.7635	62.5265	371.212	326.403	52.9246	76.74	283.459	97.9439	131.244	147.047	747.145	455.007	65.9536	66.3696	279.22	208.715	1
Lad1	33.689	38.4115	96.3568	92.8113	144.56	125.573	226.633	290.865	130.152	125.352	243.211	378.255	106.329	120.922	187.457	212.013	221.143	229.91	388.367	422.766	214.228	197.194	281.04	397.032	1
Efna2	4.87106	5.18501	18.9708	16.8189	25.4657	24.3065	42.4794	52.5315	36.9496	31.3574	55.8251	75.3387	11.6809	10.6047	22.9498	29.7468	27.9297	29.2771	61.1787	61.5518	36.0649	31.3926	49.9797	60.0007	1
Tspan33	10.1759	11.3991	54.1384	35.1243	37.2064	36.1928	88.0709	72.9045	38.281	32.4938	94.1229	64.7534	16.957	20.0722	67.3114	56.9644	49.8539	52.0646	143.241	122.104	50.0074	44.3816	96.2283	104.723	1
Rhof	30.3914	38.7919	126.365	55.8452	99.2142	113.454	197.491	111.403	97.0557	112.527	234.89	90.9211	49.2571	63.2934	134.316	89.381	88.1962	97.4323	239.597	118.696	101.186	116.713	212.76	145.673	1
Dusp14	3.15059	5.18501	22.0662	11.0881	9.36614	17.5476	40.3339	22.2717	5.85034	11.3897	37.3601	17.6302	4.86057	17.4652	25.4913	18.4315	6.00552	25.9626	44.9428	15.6792	7.59555	27.3176	31.2254	19.8587	1
Zmiz1os1	2.86384	2.77546	6.84695	8.17534	10.1395	7.40928	14.4093	17.3283	6.51607	4.40912	10.0045	9.08672	2.15817	3.05815	4.46575	3.75235	13.0133	12.2901	12.1181	10.9609	7.2616	6.09373	6.28034	9.08229	1
Igsf9	12.1831	11.0187	54.0525	31.8327	32.2851	34.3283	102.553	78.5969	30.2922	33.7925	142.451	70.3147	24.0991	26.1095	81.521	68.2797	39.042	40.3601	148.888	106.114	44.0798	47.1832	134.101	130.047	1
Tnnt2	1.28675	2.26819	2.97764	4.31534	3.10911	3.33065	9.58194	12.9841	1.95105	2.29871	8.4088	11.3972	2.15817	2.78373	5.96758	5.89307	6.50608	5.35033	22.1773	24.0673	4.67347	5.41457	7.91907	8.27406	1
Cd34	15.0505	15.9646	22.6681	31.1222	34.9567	40.1549	52.6704	45.1913	40.1831	47.916	53.2035	37.5917	14.319	16.0931	25.2603	29.7468	65.6714	65.2191	86.7679	62.076	26.1299	26.214	32.8641	32.7904	1
Fam89a	7.45177	7.21411	14.2416	20.6789	18.365	15.6831	26.2094	46.5395	10.986	9.92864	21.7446	27.7587	12.067	10.3303	25.2603	33.7224	22.8241	20.9908	48.8253	65.7459	16.0278	13.0552	29.2225	53.5349	1
Il2ra	27.3806	30.0415	94.7231	121.915	65.7497	66.6078	214.118	242.779	44.5579	45.9679	174.366	248.034	59.3589	69.6051	114.099	112.623	86.7947	86.3493	265.363	224.334	59.4416	59.9175	115.711	122.234	1
Gm8221	3.72408	4.29728	19.1427	8.41215	9.99887	14.4012	34.6126	16.8789	6.80138	4.57146	20.9468	13.3853	7.82033	11.1536	25.2603	10.1745	20.2212	21.8194	55.355	39.0087	7.2616	9.14997	25.0347	9.3517	1
Serpinb9b	13.9035	11.0187	59.1255	98.1395	25.4657	25.7049	126.511	146.756	18.0237	19.0196	101.418	144.17	19.9811	20.0722	83.6004	117.822	89.0972	90.596	331.718	259.459	25.5455	26.8082	101.691	164.262	1
Ccl22	4370.14	5207.54	10217.9	15435.3	8560.89	9505.27	15310.1	22398.9	9666.39	10285.3	16396.4	25274.2	6162.14	7634.82	13509.1	21571.2	12932.4	14611.9	22199.9	26184.8	8283.84	9023.7	14406.7	24840.3	1
Zfp296	5.30118	8.4823	13.2958	8.50688	13.4437	13.3524	24.064	15.8303	14.6951	12.6884	20.1489	16.4212	11.4235	14.3094	16.7114	16.2908	15.9165	16.1226	30.6482	23.8052	18.9499	16.7906	23.3959	14.4705	1
Synpo2	1.28675	1.50727	8.56664	9.45412	2.75759	2.39839	15.1244	13.7331	2.52167	3.59742	12.7401	16.448	2.67291	2.78373	10.242	14.7617	3.10232	3.79664	22.1773	13.0579	2.33581	3.88645	10.2861	15.5481	1
Arl5c	38.707	48.0497	173.657	123.218	86.208	94.3425	220.376	175.219	84.0264	82.1695	214.145	129.689	51.5091	70.84	194.042	156.049	91.8002	104.683	257.421	196.548	90.666	114.76	249.176	184.199	1
Ccl5	378.644	446.767	692.745	1159.52	623.047	692.62	1170.83	2587.91	628.881	673.895	1054.08	2125.93	381.909	471.768	762.888	1648.74	1099.31	1186.26	1863.19	2670	765.082	765.824	1240.06	2705.6	1
Kctd14	3.58071	2.395	1.94583	7.01498	6.55399	6.71009	8.50919	13.4335	7.65732	7.98058	6.47111	12.1226	3.7024	2.92094	3.65708	2.8349	11.1112	10.84	8.41204	13.8443	8.43043	8.38591	7.37283	12.0458	1
Six5	1.57349	1.25364	3.49355	2.75239	2.40607	2.86452	3.68185	5.64383	1.66573	1.64936	5.21732	3.92841	2.60857	2.3721	3.7726	4.97562	3.80309	3.4859	5.05897	8.86387	3.83859	3.63176	4.27746	6.3882	1
Zfp819	1	1.25364	3.40757	2.94184	1.70304	1.93226	7.25766	5.34423	1.85594	2.62339	7.95287	7.15235	1.32171	1.27442	4.00365	3.44653	2.60177	2.76085	9.11795	5.45619	2.25232	3.29218	7.91907	5.31056	1
Hp	6.30479	7.34093	19.1427	71.4984	9.50674	11.721	39.0823	104.213	6.61117	6.51952	19.1231	47.8277	8.01336	9.0954	20.7548	49.9307	15.6161	15.2939	33.2953	73.6097	8.34694	9.23487	26.3092	127.623	1
Ebi3	66.6647	74.3011	133.674	182.207	105.471	111.706	247.194	353.781	97.9116	108.144	245.832	331.669	50.5439	65.0771	157.19	259.109	92.4009	97.6394	295.893	347.272	78.2263	94.7247	220.954	315.132	1
Vash1	7.3084	8.10184	24.2158	15.5165	14.8498	11.6045	46.7703	42.7945	18.309	15.4482	70.9847	33.6424	10.201	9.50703	31.6141	22.4072	20.021	16.2261	76.3557	47.3968	21.1206	20.6109	62.1792	57.576	1
Cxcr5	1.71686	1.88773	3.40757	2.84712	2.47638	2.28186	3.86065	5.64383	2.52167	1.64936	3.27963	6.4807	1.38606	1.96047	3.65708	4.05817	2.40155	2.13937	5.58841	5.98045	3.00371	2.9526	4.09537	6.11879	1
Ikbke	48.0262	46.2742	262.049	240.533	95.91	84.0876	439.036	394.827	54.4488	49.2147	361.296	264.718	58.1364	62.0585	229.047	225.775	164.08	148.497	462.135	488.822	72.2987	74.944	320.916	290.615	1
Snx11	41.4311	43.611	74.2588	54.9453	70.0382	69.0549	146.178	96.7228	59.0138	54.2472	127.406	47.5591	60.131	55.198	95.0374	69.1971	91.4999	88.8352	185.948	105.852	68.5417	72.7367	117.35	89.097	1
Six1	23.2228	25.3492	51.043	45.2598	36.2221	36.6589	64.2918	58.6734	31.6237	28.76	66.8813	70.261	27.7022	34.4793	48.9429	45.6492	42.5459	47.7142	50.4136	49.2317	36.4824	36.4014	54.3497	55.1514	1
Gpr183	13.6168	18.2473	31.3525	6.56504	22.5129	25.9379	21.9185	8.93945	12.3175	15.9352	28.9255	4.38514	12.26	24.0513	26.8776	8.3396	27.2289	27.9306	25.5303	13.3201	16.1113	23.8369	23.7601	7.19642	1
Gm26667	14.3337	29.2805	83.8891	81.8706	46.135	62.4126	176.751	113.95	25.4419	32.8184	144.389	175.469	32.5923	53.6887	115.716	100.696	53.2577	71.641	138.829	104.541	41.3247	81.2263	130.459	121.157	1
Rasgrp1	16.1975	16.345	74.4308	103.799	45.2913	49.4775	86.283	131.776	41.6097	40.773	81.243	135.546	79.6269	83.4633	138.937	144.122	67.9739	75.5771	104.592	145.957	73.1336	83.7732	139.746	180.696	1
Cd1d1	15.7674	15.711	36.3396	51.038	40.0888	46.6807	86.283	117.395	31.6237	26.8119	67.2233	95.5152	25.1929	28.9909	61.9972	111.4	38.141	36.5277	76.3557	115.812	54.5158	53.041	92.2225	179.08	1
Il1b	4.72769	25.3492	527.397	451.365	13.6547	53.6727	608.351	507.327	4.89929	36.3899	429.343	318.988	5.95439	30.2258	399.215	509.879	7.10674	24.4089	254.068	264.702	8.76438	80.1226	844.398	956.058	1
Themis	1.28675	1.63409	2.03181	3.03657	2.68729	2.39839	2.96669	6.54264	1.66573	2.13637	1.91185	2.85377	9.68627	8.27214	12.2059	20.2664	2.30144	2.65727	2.58829	2.57277	5.50835	7.62185	11.0144	17.7034	1
Gpr18	1.28675	2.52182	1.85985	3.27338	3.53093	3.68025	4.57581	5.49403	2.42657	3.27275	2.70972	4.60007	4.92491	6.07678	6.77625	7.72797	4.10342	4.0038	4.70602	5.71832	3.67161	4.56561	7.19075	8.27406	1
Dusp2	4.72769	9.37003	7.19089	5.92565	10.4207	21.2766	18.1639	19.5753	8.70348	20.4807	17.7553	8.76432	24.1634	42.8491	21.679	34.334	7.50718	38.91	18.1183	21.9703	19.1169	60.0873	22.8497	36.5621	1
Tnfsf15	11.753	20.1496	112.006	106.712	24.3408	53.5561	294.752	242.03	19.9258	28.1106	196.478	229.201	22.2975	49.5724	153.84	202.533	51.756	87.4887	313.894	153.297	16.2783	45.8248	150.124	107.147	1
Pdzd4	2.43373	5.0582	2.20378	4.12589	6.27278	5.6613	5.29097	12.8343	3.94824	4.57146	5.10333	6.3195	8.0777	7.58609	9.54886	11.3978	12.9131	10.115	14.2358	21.9703	9.43228	7.70675	7.19075	15.5481	1
Slc6a11	1.57349	1.88773	2.03181	1.35522	2.47638	2.86452	5.82734	2.64781	2.33146	2.13637	5.10333	2.69257	1.96514	2.09768	2.15525	1.61163	2.10122	2.55369	4.00011	3.88342	3.25417	2.69791	2.45665	3.42469	1
Ccnd2	526.318	612.646	970.39	1255.55	1006.06	1177.63	1749.21	2715.24	1010.73	1065.94	1726.91	2991.34	904.758	1049.83	1625.51	1794	1441.29	1633.1	2358.73	2473.92	1040.84	1188.43	1797.05	3076.04	1
Cd80	24.5131	34.8606	129.203	122.673	46.7677	56.819	225.739	176.267	49.5034	56.8446	245.718	206.472	40.5708	61.2353	156.381	136.783	39.4424	46.4713	235.538	143.598	56.0186	70.6992	198.194	187.162	1
Paqr8	5.87467	7.34093	15.4454	9.57252	10.9128	12.4202	33.0035	17.7777	10.5105	13.6624	38.7279	12.3644	13.4182	16.7792	23.2963	17.8199	13.9143	15.5011	50.5901	26.4265	14.0241	14.4984	32.5	22.8222	1
Arhgap22	20.7854	21.1642	43.8203	52.3878	47.6816	44.117	67.8676	103.464	44.3677	48.5653	65.9695	76.8432	43.5949	43.1235	60.7265	87.2403	55.9607	55.0684	110.945	134.686	81.3154	63.3982	73.104	112.536	1
Jdp2	47.8829	49.1911	119.057	80.876	87.122	88.8655	225.561	231.244	80.4124	79.8967	224.974	274.014	61.4179	52.8654	105.897	136.783	66.272	61.3867	225.479	141.501	86.8256	83.2638	169.425	161.299	1
Gm4956	4.58432	3.66319	6.07309	5.64148	7.32733	5.54476	19.5942	12.6845	5.1846	6.03251	10.9164	8.76432	9.75062	7.99772	15.3251	13.5385	11.3114	9.18276	16.53	14.3686	8.84787	8.98018	13.9277	15.8175	1
Radil	3.86745	3.53637	10.7163	5.78356	10.2801	6.47702	16.1972	9.38885	10.0349	8.62993	20.1489	6.05084	7.04822	5.1163	10.9352	9.25705	9.80972	9.59708	15.4711	11.223	9.76623	9.65935	15.5665	13.6623	1
Emr4	1.14337	1.38046	3.49355	5.75988	2.40607	2.16532	4.21823	7.59124	1.85594	1.48702	2.8237	6.37323	1.83646	2.3721	4.35023	10.4803	6.80641	7.52549	9.82386	17.5141	3.42115	3.80155	8.6474	18.781	1
Nfkbiz	3.58071	100.679	335.48	191.064	8.87401	164.262	382.717	248.172	7.65732	111.715	305.331	268.883	5.76136	149.599	229.047	178.679	7.50718	118.77	139.005	177.151	6.34323	183.186	269.023	219.491	1
Jade2	14.0469	20.7837	30.2347	25.2967	28.9106	35.7267	48.2006	51.3331	33.0503	30.708	57.7628	46.7262	24.0991	26.5211	45.5927	52.683	63.5691	69.2587	127.534	117.385	43.9963	45.74	71.8294	89.097	1
Tlr2	25.23	43.3574	139.263	90.5852	51.0562	66.2582	140.635	100.318	30.2922	45.9679	141.311	77.3805	26.5441	42.4375	87.6438	65.8331	20.3213	24.5125	82.8854	92.7451	39.9889	68.3222	160.139	123.851	1
Stat5a	193.693	202.642	502.118	321.144	351.112	367.028	725.28	592.564	435.248	398.73	821.553	443.701	270.274	288.73	544.199	487.248	222.745	239.232	640.2	292.487	386.297	415.885	673.971	484.052	1
Actn1	284.304	288.498	576.408	753.961	462.262	461.653	810.92	1142.48	514.185	512.692	890.968	1284.07	388.73	399.596	693.457	960.959	562.72	562.503	1042.39	1079.66	519.126	517.674	851.864	1249.71	1
1110002J07Rik	11.6096	14.0623	31.1806	13.172	21.8802	21.5097	51.4189	20.0247	14.1244	15.7728	35.5364	11.0748	12.1956	14.9954	26.531	15.985	16.417	21.5087	51.1195	39.2708	7.34508	14.3286	37.052	15.2787	1
Ikzf4	20.2119	26.7442	99.8822	68.9882	36.0112	45.1658	147.429	94.9252	45.2237	43.0458	151.798	108.33	35.4234	51.6305	113.059	74.7018	44.3478	54.9648	153.476	83.5706	53.8479	66.4545	122.812	118.732	1
Arhgef40	58.4924	60.9852	146.572	145.833	100.269	101.218	197.848	185.405	89.7326	93.2085	179.837	122.059	114.308	113.101	258.505	234.338	191.51	188.478	334.189	282.527	131.659	135.644	217.312	232.154	1
Il12b	7.45177	26.1101	505.299	849.467	9.22553	64.5102	892.985	1303.22	8.89369	42.2341	643.514	1046.44	24.9355	178.687	656.258	1377.79	4.30365	76.1985	835.207	360.903	16.0278	115.524	673.06	1124.71	1
Oaf	10.1759	11.2723	37.2855	12.4616	18.2947	18.5964	40.3339	19.8749	20.4013	19.9937	55.4832	12.7405	11.4879	16.0931	50.2137	20.2664	15.2157	14.5689	40.5309	11.4852	15.5269	17.1302	54.8959	22.5528	1
Gpr85	8.45538	8.10184	23.442	32.993	16.4668	16.3823	31.9307	38.8996	14.4098	15.4482	36.9042	44.4695	22.1044	23.9141	37.0438	42.8969	30.4325	26.7912	46.5311	46.8726	21.3711	19.8468	35.9595	51.9184	1
Fam129c	2.43373	2.395	5.38521	6.18614	5.07761	5.07864	8.50919	9.23905	4.89929	2.94807	9.20667	5.75531	4.92491	4.97909	10.3575	12.3152	3.70298	3.38232	6.64727	12.7958	8.93135	6.688	10.2861	16.6258	1
H2-Eb2	3.29396	3.15592	5.04127	10.2356	3.81215	4.49597	8.50919	16.8789	5.85034	4.40912	6.01519	9.22105	5.24662	4.84188	9.31781	13.2327	4.10342	3.27874	6.29431	17.7763	6.34323	5.92394	8.28323	14.7399	1
Mab21l3	18.9216	29.2805	48.2915	29.133	27.9263	40.9706	89.3224	50.7339	25.3468	34.2795	82.7248	39.741	28.3457	45.4561	76.5534	53.9063	29.9319	45.8498	87.1208	45.2998	34.8961	52.1071	86.2138	66.1972	1
Tgtp1	6.73491	9.24321	17.3371	12.2011	11.2643	13.0028	27.461	14.3323	4.70908	3.75976	14.9057	17.9526	29.3752	35.3025	54.026	24.2421	13.8141	14.2581	10.8827	11.7473	22.039	23.8369	33.9566	19.3199	1
Chil1	1.71686	1.50727	2.46174	2.08933	2.8982	2.98105	5.82734	4.89483	1.66573	1.64936	2.93769	3.36422	2.60857	2.92094	4.2347	2.52908	1	1.41432	1.52943	1.52426	3.42115	3.03749	4.64162	8.27406	1
Gpr84	8.02526	11.1455	44.6801	49.3803	12.811	18.3633	53.7431	57.7746	5.1846	8.62993	32.3449	47.0755	6.14742	9.50703	28.726	32.8049	7.40707	10.84	39.6485	46.3483	6.76067	13.225	40.1474	58.3843	1
Fam129a	178.352	208.095	448.807	323.867	294.448	313.89	634.633	467.63	334.532	336.23	610.687	504.365	293.567	318.504	620.908	478.074	353.289	396.569	811.736	559.335	359.748	382.605	633.549	571.61	1
Dact3	1.71686	2.01455	6.15907	3.2497	3.17941	2.51492	4.39702	2.94741	2.90209	1.97403	2.48176	1.37613	3.12331	2.23489	5.621	5.58725	3.70298	3.38232	7.00022	3.62129	2.41929	2.35833	2.63873	1.26941	1
Lacc1	34.1191	36.5092	102.72	175.789	46.9786	48.1956	156.369	240.382	48.267	46.6172	142.679	274.31	49.9005	49.984	118.142	178.985	67.5735	65.6334	160.006	205.198	58.7737	61.5305	163.598	231.615	1
Lnx2	24.6565	31.1828	62.7369	37.9897	44.3071	45.6319	84.3163	56.2766	42.6558	44.9939	70.7567	48.6337	41.9863	33.5188	76.5534	57.5761	33.4358	35.0776	80.7677	48.9696	37.7347	37.5051	69.0982	47.3385	1
Bcl2l1	74.5502	76.9643	331.525	124.26	109.76	114.969	545.774	243.228	83.5508	93.6955	510.041	159.43	86.5759	102.398	370.911	207.732	70.777	80.031	637.377	201.004	101.353	109.157	454.928	252.629	1
Spata13	15.624	16.2182	41.9286	55.2532	22.4426	25.5883	58.2129	67.0622	8.98879	11.8767	22.8845	39.338	30.855	34.0676	49.8671	51.7656	10.5105	10.7364	28.001	43.727	23.2078	26.7234	55.4422	80.2065	1
L1cam	50.4636	45.2597	51.215	95.4635	85.2238	86.4183	115.247	180.012	91.0641	88.3384	118.059	202.496	126.082	115.982	136.511	185.102	129.442	118.666	156.3	228.004	143.013	143.709	164.691	265.83	1
Icam5	1.28675	1.25364	6.84695	5.09681	1.98425	1.81573	10.4759	5.34423	1.85594	2.62339	12.2842	4.54633	2.67291	2.23489	8.27808	2.8349	1.70077	2.34653	10.8827	6.76684	2.75325	2.8677	13.1994	11.2376	1
Noxo1	1.43012	2.52182	1.94583	3.39178	2.33577	2.51492	3.32427	5.04463	2.52167	1.97403	2.59574	3.49855	3.63805	2.78373	1.69315	4.6698	5.60508	4.41812	5.41193	8.86387	3.33766	2.52812	2.09249	4.50233	1
Fam169b	5.87467	4.55092	10.7163	12.6037	10.2098	9.15727	19.9518	24.5188	7.65732	6.51952	28.3556	21.2571	9.30022	9.23261	14.632	15.3734	13.6139	12.4973	30.2952	23.8052	10.6846	9.99893	22.3035	25.2469	1
Cbx4	11.3228	14.4428	54.7403	14.6403	16.1153	24.0734	56.7826	24.6686	17.8335	26.1625	63.6898	25.2333	22.5548	32.97	56.3365	26.077	23.8252	28.1378	61.7081	21.4461	31.2226	40.3915	57.6271	28.4798	1
Bzrap1	80.1417	80.5153	86.2966	108.062	123.891	141.189	158.872	284.723	103.523	94.1826	102.216	82.3776	182.961	153.166	196.931	276.541	446.492	404.027	403.191	530.763	228.755	227.671	192.731	226.765	1
Gfi1	3.86745	4.17046	10.7163	8.88577	6.55399	5.89436	11.5486	11.4861	4.04335	3.11041	10.9164	7.36728	10.3297	11.1536	17.8667	19.0432	9.40928	8.14697	16.7065	11.4852	5.67532	6.26352	9.19364	11.7764	1
Tnfaip3	125.734	385.134	629.633	426.879	195.671	592.635	658.948	480.962	148.032	446.133	634.965	390.882	141.203	626.541	549.629	394.892	134.647	538.473	418.016	286.983	157.122	702.407	590.76	423.435	1
Pou2f2	6.73491	7.34093	38.3173	47.841	11.8268	12.0706	55.1735	69.6088	8.41816	9.7663	43.2871	59.0578	11.2305	10.3303	33.2315	46.2609	16.6172	18.7121	65.9436	83.8328	15.1929	19.677	62.1792	80.7453	1
Zc2hc1a	4.87106	9.49685	15.4454	14.6876	10.2098	8.92421	13.8729	14.1825	7.1818	7.98058	13.538	12.9286	8.84982	10.6047	17.7511	12.621	10.5105	11.2543	20.7654	12.5337	7.51206	10.5083	13.1994	10.6988	1
Gm4841	4.72769	6.32638	10.5443	6.06774	7.32733	5.77783	16.9123	5.94343	1.28531	1.48702	3.39361	4.78813	10.394	10.6047	11.6283	6.5047	2.20133	2.55369	1.35295	2.31064	6.5102	7.19737	8.82948	3.96351	1
Itgal	107.956	101.314	164.715	162.315	176.759	171.021	307.268	357.526	139.092	148.079	233.408	273.423	267.765	255.25	355.2	390.916	238.262	250.626	383.073	442.425	237.271	255.262	427.433	589.391	1
Slc2a6	98.6368	116.405	362.393	259.715	155.246	169.855	430.097	290.116	120.356	146.293	403.355	187.693	148.409	170.455	358.781	277.764	180.698	192.207	347.072	248.45	142.262	187.516	426.523	269.871	1
Cdc42ep2	32.9721	43.1038	94.1212	62.0259	57.1023	65.792	85.2102	81.7427	39.3272	42.7211	85.4603	44.5232	32.528	45.7305	72.9721	66.1389	27.2289	29.8986	58.1786	51.3288	37.4842	52.1071	88.0346	82.0923	1
Sema7a	163.011	193.637	664.371	504.979	213.739	286.388	995.432	923.924	168.765	208.145	836.257	611.238	214.811	320.288	628.763	645.356	214.335	318.16	1267.75	837.191	212.391	309.51	707.656	756.964	1
Tnfsf9	3.43734	22.3055	37.3715	12.7695	4.37458	33.5125	38.546	13.1339	3.47272	19.8313	34.9665	17.6839	3.05897	49.984	28.495	12.0094	3.10232	32.6952	27.1186	12.5337	4.08905	50.7488	31.7717	17.9728	1
Pvrl2	44.7287	54.137	129.117	98.5657	71.9364	77.9114	168.527	144.06	64.625	78.4357	189.867	139.012	64.3133	77.8377	209.061	155.743	88.6968	91.1139	256.362	146.744	63.8664	77.4909	217.13	173.153	1
B4galt4	2.29035	3.79001	2.89166	4.95473	3.60124	3.79678	6.00613	7.74104	4.13845	4.40912	8.29482	10.8868	4.21714	5.25351	4.6968	7.42215	6.40597	6.38612	7.35318	9.126	3.7551	4.14114	5.55202	8.27406	1
Lta	1.86024	1.76091	4.3534	4.00749	2.68729	3.33065	8.50919	7.14184	2.61678	1.64936	5.67324	4.51947	2.09383	2.50931	3.3105	3.14072	3.20243	5.14317	7.1767	3.35916	2.58627	2.18854	3.36705	2.61646	1
Wdyhv1	7.02165	8.60912	10.4583	14.8771	10.7722	11.8375	11.0123	17.1785	10.986	9.92864	13.9939	10.3763	14.4476	13.4861	13.8233	22.1013	24.526	21.5087	20.9419	26.6886	16.3618	14.3286	14.8381	19.0505	1
AW112010	133.906	154.831	191.456	383.638	201.928	209.826	235.394	355.879	176.183	161.878	164.336	344.753	246.468	271.716	334.174	400.397	368.205	356.795	362.778	337.836	242.865	230.558	232.789	380.06	1
Mylk	13.3301	11.5259	20.5185	35.3611	15.5529	18.1303	36.9369	61.969	26.2027	22.7534	49.6701	59.8906	24.4851	18.4257	34.3867	32.8049	34.9375	35.0776	52.1784	33.504	43.6623	40.1368	59.448	75.3571	1
Ier2	20.4987	39.6797	12.7799	10.5671	28.8403	61.1307	17.2699	16.4295	28.5803	81.8448	15.9316	9.11358	27.3162	50.2584	17.1735	22.4072	28.5304	92.6676	23.2361	24.5916	34.4787	87.4237	24.1243	23.0916	1
Zeb1	24.9432	32.3242	56.0301	46.9411	37.9797	49.361	84.8527	65.2646	45.1286	54.0848	83.6366	91.0823	34.4582	47.7887	72.51	58.1877	46.4502	63.044	98.4154	82.5221	45.666	55.7576	73.2861	75.8959	1
Dclk2	2.43373	1.76091	3.57954	3.58123	3.67154	4.02984	7.43645	6.84224	2.9972	1.81169	5.3313	3.87468	4.47451	3.88141	6.77625	6.81052	4.00331	2.96801	4.35307	4.66981	5.25788	5.24478	8.82948	10.1599	1
Slc25a37	11.753	14.0623	39.4351	37.5872	17.9432	16.2657	43.7309	36.2032	13.2685	10.4157	23.2264	25.0184	19.2733	19.7978	30.1123	26.3828	27.7295	21.8194	26.5892	28.5235	22.9573	19.5921	29.2225	37.3703	1
Heatr9	5.87467	5.18501	6.67498	10.4724	7.60854	6.94315	10.8335	21.8223	4.80419	6.35719	8.4088	12.7405	8.5281	9.36982	10.9352	22.1013	10.6106	11.3579	16.177	23.281	9.68275	10.1687	11.5607	15.0093	1
Pla2g4f	1.28675	1.25364	2.80567	7.2281	2.19516	1.11653	6.18492	16.2797	1.47552	1.48702	4.0775	10.2151	3.18765	2.92094	3.65708	9.25705	2.60177	2.13937	6.64727	13.0579	2.50278	2.27343	5.00578	13.6623	1
Mpp2	1.86024	2.52182	2.63371	2.25509	2.54668	3.91331	5.82734	2.64781	3.75803	3.59742	5.78722	3.92841	2.3512	2.3721	3.42603	4.97562	2.70188	3.90022	8.05909	2.8349	2.66976	2.78281	3.54913	3.6941	1
Socs1	24.5131	21.9251	41.5847	48.7409	24.5517	32.8134	43.3733	77.5483	17.5482	22.9158	45.7947	37.6723	48.4206	37.9095	50.0982	81.124	35.7383	48.5429	42.8251	48.7075	51.6772	40.1368	53.9855	82.6312	1
Kcnn1	1	1	3.49355	2.25509	1.28121	1.23306	5.64855	3.09721	1.19021	1.48702	9.09269	2.6657	1.12869	1	3.07945	2.52908	1.30033	1.10358	7.52965	2.04852	1.25046	1.42448	7.00867	2.88587	1
Rassf4	249.178	252.862	1043.39	1293.77	386.756	376.234	1117.19	1258.73	374.191	330.386	1092.37	1005.98	326.767	329.069	729.039	815.696	557.214	553.077	1032.69	987.129	517.79	516.486	886.823	1033.38	1
Dll4	1.14337	1.25364	7.1049	1.89988	1.84364	1.23306	5.11218	3.09721	1.76084	1.81169	9.09269	3.31049	1.19303	1.13721	2.96393	1	2.0011	2.03579	13.0004	4.14555	1.16698	1.25469	4.27746	3.6941	1
Col4a2	2.14698	1.76091	5.55718	7.29915	3.24972	3.09758	8.68798	9.53866	2.90209	2.94807	4.76139	6.88369	2.22251	1.68605	4.6968	8.64542	4.90431	6.38612	9.4709	16.9899	5.8423	4.7354	7.55491	15.8175	1
Dzip3	3.29396	4.29728	9.25451	13.9772	6.34308	6.82662	16.0184	15.5307	5.1846	5.22081	10.2325	19.0272	10.1367	9.36982	13.0146	16.9025	8.50829	8.25055	15.2946	19.6112	7.9295	8.04633	11.0144	16.0869	1
Prkab2	5.01444	7.8482	11.6621	6.58872	8.10067	7.87541	11.0123	9.23905	12.3175	11.8767	18.8951	7.15235	6.85519	7.86051	11.8594	9.25705	6.20575	6.17896	10.7062	7.02897	8.84787	11.2724	16.841	8.81288	1
Itpkc	11.6096	13.3014	23.5279	14.0956	18.7165	20.1113	25.1367	19.2757	18.1188	17.2339	21.6307	9.62404	15.8632	19.1117	21.91	19.9606	17.0177	18.9192	26.7657	16.7277	17.4471	20.1864	25.2168	22.8222	1
Map3k8	17.6312	36.2556	42.3586	41.684	26.5905	53.5561	76.4495	61.6694	30.3873	52.7861	86.6001	57.0966	24.8068	62.7446	51.6	58.7993	29.7317	59.9366	73.1792	52.3773	30.8887	83.6034	79.1127	67.5442	1
Serpinb1a	6.16142	7.46775	7.36285	15.5638	8.45219	11.6045	13.1577	28.5634	6.32586	4.40912	7.61093	18.4093	20.4315	19.5234	31.2676	53.6005	17.8186	20.3693	23.4126	35.0768	12.2709	11.6968	13.0173	33.0598	1
E230013L22Rik	2.00361	3.0291	5.9871	3.72332	3.60124	3.21412	5.46976	5.19443	2.33146	2.29871	4.19148	3.17616	2.67291	3.7442	5.27443	6.81052	3.10232	5.03959	6.64727	6.24258	2.00186	2.69791	4.45954	5.31056	1
Bbs12	2.14698	3.53637	4.61135	5.78356	4.23397	3.79678	4.03944	6.39284	3.66293	3.75976	4.87537	4.06274	6.21176	4.15583	6.77625	7.11633	5.8053	3.58948	9.29443	9.91238	6.67718	6.09373	5.00578	10.9682	1
Adamts9	1.57349	1.25364	3.49355	3.01289	2.12486	2.28186	5.46976	2.49801	1.47552	1.81169	3.84954	2.96123	1.12869	1.27442	2.27078	1.30582	4.8042	5.45391	12.471	10.6988	1.58442	1.59427	4.45954	2.34705	1
Fbxo40	3.86745	3.79001	8.05073	4.26798	5.71035	8.10848	11.5486	4.59522	5.56502	4.40912	8.63676	3.84781	6.79085	6.3512	8.74018	9.56287	4.30365	4.83243	4.70602	4.40768	4.17254	4.39582	6.09826	5.57997	1
Hnf1b	1	1	2.54772	3.10761	1.49213	1.81573	9.93952	6.39284	1.57063	1.64936	8.75074	11.8808	1.25737	1	2.61735	2.52908	1.60066	1.10358	11.5886	4.66981	1.08349	1.16979	8.82948	3.6941	1
Pop1	7.16503	9.8773	21.6363	17.032	11.9674	12.8863	21.2033	19.7251	10.7958	9.27929	27.1018	12.8211	16.2492	17.328	19.484	21.1839	15.1156	16.9512	24.6479	26.4265	16.2783	16.7906	22.4855	24.4386	1
Icosl	14.0469	12.4137	60.9312	30.767	16.045	18.3633	87.5345	54.4789	14.9804	13.8248	87.284	30.3379	33.4931	35.3025	97.3479	57.8819	30.6327	28.5521	95.5918	83.8328	25.9629	30.0343	152.855	80.2065	1
Kcnk5	3.00722	3.79001	9.77042	2.61031	4.8667	7.05969	4.03944	3.39682	5.0895	4.89613	3.62157	2.04778	13.0321	19.249	13.5922	8.95123	6.10563	7.21475	5.94136	5.45619	9.18182	9.23487	6.82659	5.31056	1
Kctd1	3.00722	3.15592	9.42648	16.2506	5.42913	4.49597	8.86677	13.1339	4.99439	4.08444	8.97871	18.3287	5.31097	4.43025	8.74018	8.64542	10.4104	12.808	24.8244	18.0384	5.25788	5.15988	6.09826	9.89052	1
Tpbg	1.43012	1.50727	10.2003	6.32823	1.98425	1.46613	10.6547	11.1865	2.9972	2.78573	14.7918	9.54344	2.09383	1.82326	8.62466	8.03378	2.20133	1.72505	8.94147	5.71832	1.75139	2.27343	11.3786	11.2376	1
Daam1	40.8576	40.4406	115.617	104.391	63.5703	59.4993	137.953	97.4718	41.4195	43.8575	129.229	122.274	44.6244	50.5329	97.81	70.7262	56.4612	54.8612	101.592	66.7944	39.4045	47.6926	98.7774	72.663	1
Mbd4	5.15781	6.83366	5.9871	10.7803	8.10067	6.59356	12.979	11.7857	7.65732	7.33122	8.4088	15.5346	10.5871	10.6047	12.3215	11.0919	18.1189	11.8758	13.8828	20.1354	13.6067	10.5083	11.9249	8.27406	1
Neat1	341.654	295.473	771.851	775.274	496.078	479.133	1255.93	1020.1	385.984	277.626	1079.84	627.412	634.197	524.32	839.828	938.634	656.924	513.614	855.502	1053.45	770.425	660.638	914.318	901.098	1
Apobec3	90.0344	96.748	94.3792	148.722	110.674	123.825	157.978	227.799	100.289	88.663	128.659	239.357	194.35	195.976	222.693	225.469	197.217	197.801	205.184	258.411	138.254	148.039	180.168	213.834	1
Nfkbid	12.1831	43.8647	56.718	42.3944	20.9662	48.5452	62.3251	42.9443	14.6951	32.3314	57.9908	30.2035	26.6728	73.9958	80.0192	61.2459	24.0254	37.7706	51.4725	43.2028	30.7217	81.9904	69.8266	49.4938	1
Yes1	5.01444	3.40955	13.3818	10.9934	5.64004	5.19517	23.8852	11.0367	5.46992	7.49356	21.2887	13.1972	6.53348	8.54656	20.6393	16.5966	7.00663	5.24675	19.3536	10.9609	7.01113	6.26352	21.7572	11.7764	1
AW146154	1.71686	3.40955	4.26741	5.00209	2.8982	3.21412	3.86065	4.14582	2.61678	2.46105	6.47111	6.5613	3.7024	2.92094	4.35023	7.42215	4.40376	4.93601	9.4709	8.33961	3.25417	3.46197	6.09826	4.77174	1
Zfand4	6.16142	4.04365	3.92347	6.16246	5.56974	6.01089	6.5425	15.0813	5.75523	6.8442	6.24315	11.5047	9.62193	7.44888	7.70045	10.1745	13.0133	11.4615	14.5887	18.0384	7.01113	8.04633	8.82948	10.9682	1
Ccl4	16.6276	22.0519	174.259	68.4909	18.2244	32.4638	191.948	142.412	8.22795	17.2339	135.042	77.488	18.8873	32.1467	89.2612	126.385	5.90541	11.9794	47.4135	54.7364	10.1002	29.1853	225.87	201.71	1
Cd72	6.59153	6.4532	5.81513	9.07522	7.74915	9.73993	11.3698	18.5267	6.89649	7.81824	11.0304	16.2331	6.59782	7.86051	5.73653	8.95123	10.5105	13.0152	17.9418	15.4171	4.33952	5.75415	8.6474	13.1234	1
Yae1d1	2.14698	3.28273	4.3534	3.84172	3.32002	3.44718	5.46976	4.14582	4.04335	2.46105	4.41945	3.55229	3.63805	3.7442	3.54155	3.14072	3.40265	3.07158	5.41193	4.14555	4.58998	3.37708	3.36705	2.61646	1
Abcc1	180.503	156.099	526.021	558.901	258.804	235.58	565.083	564.551	207.472	191.748	586.751	378.282	225.299	219.987	404.645	541.99	271.298	265.438	416.957	457.891	199.451	208.315	448.373	490.518	1
Timeless	8.8855	8.86275	5.9871	10.946	8.17097	11.1383	8.15161	17.4781	7.46712	5.54549	5.21732	32.6483	27.5092	29.4025	17.9822	14.7617	30.5326	28.1378	14.7652	24.3295	18.616	15.9416	10.2861	12.0458	1
Slc22a21	3.29396	2.77546	4.8693	6.2335	3.46063	3.91331	8.50919	9.08925	3.47272	2.29871	8.75074	7.44788	2.54423	2.92094	7.58493	5.89307	5.8053	5.55749	16.7065	12.7958	3.92208	4.14114	10.2861	10.1599	1
Serpinc1	1	1	3.14961	4.78896	1.42182	1.81573	2.96669	5.04463	1.66573	1.48702	2.70972	3.39109	1.25737	1.96047	4.81233	4.97562	2.0011	2.45011	7.1767	6.76684	1.6679	2.27343	1.18208	3.15528	1
Klf7	70.3924	60.3511	151.903	104.131	88.3875	97.4889	191.769	136.27	73.1844	97.267	168.895	137.185	96.6777	108.847	174.519	120.574	101.11	106.34	177.654	133.113	94.9239	122.401	221.682	166.687	1
Zbtb10	9.17224	10.0041	13.0378	15.2796	9.01462	9.85646	20.4881	19.1259	9.46431	11.7144	15.0197	16.9316	13.2251	15.6815	17.7511	17.8199	12.5127	13.8438	16.53	23.281	10.6011	12.0364	11.7428	16.0869	1
Tagap	18.2047	37.6506	25.5916	17.1031	19.7711	51.5751	40.1551	28.2638	19.5454	48.7277	31.2051	19.3765	27.8309	60.2748	41.2027	30.3584	27.9297	59.3151	51.1195	50.0181	22.2059	65.9451	50.7081	37.1009	1
Zfp933	5.58793	9.37003	19.6586	12.2248	8.6631	11.721	26.3882	12.6845	9.08389	10.578	23.4544	12.1495	9.30022	7.99772	24.4516	9.56287	11.011	10.5293	29.5893	14.6307	9.18182	10.0838	22.6676	9.89052	1
Col11a2	4.87106	4.93138	12.006	9.33571	7.46794	6.71009	16.376	15.9801	7.1818	3.75976	13.082	7.60908	5.18228	3.46978	8.62466	8.95123	11.2113	6.4897	15.6476	18.3005	7.9295	4.22603	10.104	8.54347	1
Amn1	3.15059	3.79001	6.07309	7.86749	4.93701	5.07864	7.07887	8.04065	4.42377	3.9221	7.04102	5.59412	6.08308	4.56746	6.77625	8.03378	5.60508	5.76465	4.35307	6.50471	4.84045	6.09373	5.7341	8.54347	1
Batf	13.7602	13.0478	20.1745	25.5572	16.5371	17.3145	36.9369	53.1307	15.3608	17.3962	32.5729	35.0932	16.764	16.0931	25.9534	40.7562	16.3169	17.7798	41.9427	38.4844	15.9443	16.5359	35.5954	54.6125	1
Pot1b	8.45538	9.75048	14.4136	15.6112	10.3504	8.45808	23.7064	18.3769	10.4154	10.7403	14.9057	12.5256	12.7104	11.1536	17.6356	17.5141	11.912	12.7045	17.5889	12.7958	15.1095	13.5645	22.6676	24.4386	1
A630001G21Rik	11.0361	10.8919	23.7859	27.0728	14.5686	16.4988	42.8369	39.4989	13.4587	15.2858	35.8783	29.7468	17.6004	18.9745	32.4228	33.4166	19.8208	22.2337	40.8838	43.4649	21.2876	21.6296	40.1474	42.4891	1
Themis2	123.87	124.902	169.616	154.713	135.702	148.88	279.913	233.341	119.215	123.079	256.433	280.113	251.422	261.699	336.716	219.047	123.135	131.613	248.774	176.364	251.297	256.705	422.517	238.889	1
Mettl4	4.01083	4.17046	4.95529	7.18074	4.30427	4.37944	8.68798	7.44144	4.23356	4.57146	7.61093	6.1583	8.5281	7.44888	8.62466	7.72797	7.50718	6.90402	7.70613	8.33961	7.84601	5.58436	10.8324	6.3882	1
B3galnt1	4.72769	4.17046	2.54772	7.39387	4.37458	7.29275	4.21823	8.93945	7.56222	8.14291	6.47111	9.38225	4.47451	4.15583	4.00365	6.5047	11.1112	11.7722	10.8827	12.0094	6.34323	6.17863	4.8237	12.5846	1
Tmc4	4.1542	3.79001	3.32158	3.65227	3.39032	3.56371	7.61524	5.49403	4.32866	3.59742	4.19148	3.92841	3.83108	4.01862	5.621	5.58725	5.70519	5.35033	9.29443	4.66981	7.09462	6.51821	8.10115	6.11879	1
Fnbp1l	30.1047	28.6465	59.0396	67.6857	30.176	31.2984	90.5739	77.3985	33.6209	35.7405	86.7141	97.154	63.0264	63.1562	113.406	146.263	40.9441	44.6069	98.2389	105.852	48.7551	48.0321	131.734	166.418	1
Pde1b	25.23	22.3055	31.5245	36.5926	26.9421	29.4339	47.8431	62.718	30.102	28.5976	38.6139	31.4931	38.6405	39.6933	46.8635	45.3434	34.1366	31.8666	35.0601	50.0181	48.0872	47.7774	59.63	71.0465	1
Psd3	13.3301	15.4573	12.178	27.499	11.6159	15.1004	21.9185	33.6566	17.4531	19.5066	19.1231	39.5798	13.3538	17.7396	26.4155	37.0864	24.6261	26.2733	49.7077	62.8624	14.7755	20.8656	24.1243	51.3796	1
Ago3	57.2021	45.1329	126.365	152.416	67.0854	74.8816	167.633	179.563	75.9425	70.8058	149.974	166.093	77.3749	65.7632	120.684	126.996	103.513	99.5039	170.242	149.889	97.5121	101.177	154.494	168.303	1
Gm12764	1.57349	1.50727	3.14961	3.29706	1.91395	1.3496	5.64855	2.79761	1.38042	1.64936	2.8237	4.6538	1.70777	2.09768	3.42603	1.91745	1.50055	1.31074	3.64716	2.57277	1.33395	1.50937	3.36705	1.53882	1
Mybpc3	6.59153	5.31183	6.07309	7.4886	6.55399	7.29275	8.15161	13.2837	7.0867	4.7338	7.72491	4.89559	11.4879	11.9768	17.058	17.5141	5.70519	6.17896	6.29431	12.0094	11.5195	13.0552	18.2977	13.3928	1
Zmat1	5.58793	4.04365	7.62081	6.84921	4.09336	3.44718	12.4426	9.83826	3.85314	6.68186	7.83889	11.9345	7.49862	6.76283	9.66438	5.58725	5.70519	5.45391	11.7651	10.1745	7.01113	6.09373	5.91618	7.46583	1
Abi3	11.3228	12.2869	15.8753	19.5185	11.8268	14.2847	24.7791	26.616	8.13285	7.49356	18.5532	17.3884	8.9785	9.23261	11.8594	14.1501	16.7173	14.3617	32.06	26.1644	11.5195	9.91403	16.4769	15.2787	1
Spata25	2.5771	1.88773	2.20378	1.68675	2.40607	2.04879	5.29097	4.89483	2.42657	2.94807	3.27963	1.72539	3.7024	3.05815	3.3105	3.14072	2.60177	2.65727	4.00011	4.93193	5.1744	4.8203	5.55202	2.88587	1
Layn	4.01083	3.15592	18.6268	29.1094	4.37458	3.33065	29.4277	16.4295	1.95105	2.62339	22.4285	21.875	1.77211	2.3721	10.1265	8.3396	4.20354	5.14317	53.2372	12.2715	1.91837	2.35833	14.6561	8.54347	1
Wdr86	3.72408	4.55092	3.2356	3.69963	3.60124	3.09758	3.50306	7.44144	3.75803	2.46105	3.39361	4.19707	5.43965	6.21399	4.2347	7.11633	4.70409	4.83243	4.70602	5.71832	5.1744	5.66926	2.45665	4.23292	1
St5	11.4662	10.3846	11.3181	18.5476	9.92857	11.1383	16.9123	31.2598	12.6979	12.3637	17.4133	23.8094	11.8739	13.8978	15.0941	20.5723	24.7262	25.5483	38.7661	47.1347	12.0204	13.5645	11.7428	24.9775	1
Uchl1	3.86745	2.90228	3.92347	8.57792	4.16367	5.19517	4.7546	10.5873	3.37762	3.9221	3.73556	4.76126	3.12331	4.01862	4.00365	3.44653	11.6117	11.6687	11.7651	9.65026	2.25232	2.44322	2.27457	5.04115	1
Gm15987	2.72047	2.64864	8.82459	8.27007	3.60124	4.72904	13.6941	14.6319	5.0895	3.11041	12.9681	10.242	6.53348	4.97909	11.6283	10.4803	7.30696	6.90402	15.8241	19.0869	4.75696	6.94269	10.4682	16.0869	1
Gbp5	3.72408	3.53637	3.06363	5.42835	3.10911	2.86452	4.21823	9.08925	2.61678	2.13637	4.30546	12.3644	17.9865	16.0931	25.8379	38.3096	3.10232	3.4859	2.58829	7.2911	18.5325	20.3562	35.5954	29.0186	1
Klhdc8b	4.44094	4.17046	5.81513	6.37559	3.24972	4.26291	7.07887	13.1339	3.28251	2.94807	5.67324	5.13739	5.05359	5.52794	6.89178	10.4803	6.90652	6.59328	8.05909	12.0094	3.7551	4.65051	5.91618	9.89052	1
Atat1	3.58071	4.4241	7.27687	7.79645	4.8667	6.59356	11.0123	8.78965	6.42096	5.05847	9.6626	8.71059	6.46914	4.97909	8.50913	8.95123	8.10784	7.0076	8.58852	9.126	8.93135	8.04633	8.6474	7.19642	1
Sned1	4.58432	3.28273	3.40757	6.1151	4.02306	5.07864	5.46976	8.63985	9.84473	7.98058	9.09269	13.7346	7.88468	6.07678	6.5452	9.86868	8.30807	8.14697	6.82375	9.65026	13.9406	13.3947	8.82948	15.2787	1
Egr1	14.477	64.5361	9.25451	6.06774	12.4595	82.5727	9.04556	9.38885	10.13	109.118	7.38297	7.44788	12.26	81.6796	14.9785	26.077	6.40597	181.228	7.35318	8.86387	9.84972	162.726	12.1069	12.854	1
Gimap8	7.73852	9.8773	9.16853	13.6457	7.39763	7.87541	14.2305	16.2797	7.75243	5.70783	9.09269	12.2032	21.8471	19.6606	26.0689	34.334	7.00663	8.9756	10.8827	14.6307	10.9351	9.82914	13.9277	27.4022	1
Abcc3	19.9252	17.2328	22.4961	40.0263	21.4584	19.4121	38.1884	62.4184	14.5049	11.8767	27.8996	28.699	16.4423	16.2303	18.3288	31.5817	28.3302	24.2018	33.4718	52.6394	20.3692	16.7057	21.0289	41.1421	1
Dok4	7.16503	6.32638	8.73861	6.18614	7.04612	6.59356	14.2305	8.34025	8.89369	6.8442	12.5121	4.5732	7.49862	6.07678	8.50913	7.72797	8.00773	7.73265	17.7653	5.98045	8.5974	8.98018	15.9306	8.81288	1
D8Ertd82e	6.30479	4.4241	14.0696	7.84381	4.37458	6.47702	22.6336	10.8869	4.70908	4.7338	20.3769	8.11954	6.66216	5.52794	15.0941	8.3396	3.60287	3.58948	19.3536	5.19406	3.83859	3.97134	16.4769	5.04115	1
Zfhx2	12.1831	10.5114	17.2511	22.2892	10.7722	12.8863	18.5215	35.4542	9.36921	10.9027	16.0456	33.4812	21.1393	15.1326	26.0689	37.0864	19.8208	18.2977	31.1776	48.1832	13.6902	12.7156	18.4798	26.8633	1
Fignl2	2.43373	1.12682	3.92347	5.02577	2.05456	2.04879	3.86065	5.94343	1.95105	2.62339	3.84954	3.57915	2.54423	1.41163	4.00365	4.6698	3.00221	2.03579	5.41193	3.88342	2.00186	2.27343	3.00289	3.15528	1
Kansl1l	4.72769	2.64864	5.90112	4.86	3.24972	6.01089	7.43645	4.14582	5.1846	3.43508	6.24315	6.69563	5.18228	4.43025	5.621	3.44653	4.40376	3.90022	4.00011	5.45619	4.25603	3.80155	4.09537	5.31056	1
Dst	2.72047	1.38046	2.80567	6.35191	2.40607	2.63145	3.50306	2.79761	1.95105	1.32468	1.56991	3.74035	2.3512	2.09768	2.8484	4.05817	4.10342	4.41812	4.17659	4.93193	2.33581	2.78281	1.9104	2.07764	1
Arhgap30	7.3084	2.77546	4.18143	5.07313	3.39032	5.42823	9.04556	5.79363	4.99439	4.40912	4.64741	4.76126	7.30559	8.54656	7.0073	8.95123	6.20575	5.45391	3.2942	5.45619	6.76067	7.79164	6.64451	7.19642	1
Rmrp	2.00361	1.25364	2.80567	1.66307	1.49213	3.56371	6.5425	2.34821	5.37481	4.40912	3.16565	1.21493	1.64343	1.68605	1.4621	1	1.90099	2.34653	1.17648	2.31064	3.7551	1.25469	1.54624	3.15528	1
Col27a1	6.73491	5.31183	25.4196	71.9009	31.4415	28.0355	100.586	150.202	22.5888	20.156	103.355	165.609	13.6112	11.5652	28.9571	59.7168	20.7218	19.4371	86.2385	85.9298	41.8256	33.9395	80.0231	127.892	2
Txlnb	2.43373	3.15592	4.18143	10.1882	8.24128	6.59356	12.4426	23.1705	10.3203	13.3378	12.0562	48.3382	3.05897	3.33257	6.19863	18.1257	6.10563	8.14697	14.9417	33.7661	7.09462	8.81039	13.0173	38.7174	2
Zfp366	20.3553	15.4573	30.8366	41.7076	34.9567	38.5234	55.531	87.7348	25.537	27.4612	42.1473	92.8554	20.6889	21.5815	22.3721	47.4841	37.7405	44.1925	53.9431	86.9783	36.5659	35.977	32.3179	74.01	2
Tnfsf8	6.30479	8.4823	8.65262	17.3162	13.4437	17.5476	22.276	51.3331	9.2741	8.30525	15.0197	50.8367	15.6702	18.1513	16.7114	19.9606	13.2135	15.5011	16.177	24.5916	9.68275	11.7817	9.19364	15.5481	2
Ms4a4c	5.30118	9.11639	5.81513	27.1438	14.9201	14.1682	15.8396	51.6327	7.0867	7.98058	7.38297	68.5416	11.1018	11.428	10.011	14.7617	5.20464	4.93601	4.8825	11.4852	10.8516	11.1875	9.37572	30.9045	2
St8sia6	2.29035	3.91683	8.56664	11.3486	9.78796	8.34154	15.6608	22.5713	8.41816	10.4157	13.9939	26.093	7.17691	5.80236	9.89543	10.4803	5.50497	6.80044	8.41204	16.7277	9.01484	12.9703	11.5607	22.5528	2
Oas1b	3.00722	3.40955	9.77042	17.6004	4.7964	6.12743	22.4548	30.0614	3.75803	4.08444	22.3145	21.4452	4.47451	4.70467	3.65708	6.5047	5.50497	3.69306	5.05897	7.55322	7.42857	5.49946	4.64162	8.54347	2
Il6	5.44455	38.6651	325.764	334.713	11.4049	67.6566	396.484	316.78	10.4154	51.0004	308.408	393.488	9.30022	69.4679	181.335	216.907	15.3158	56.3113	101.239	95.1043	13.4397	103.129	244.442	251.282	2
Gm14446	1.28675	1.38046	8.30868	16.5584	2.68729	2.74799	17.8063	33.8064	1.57063	1	14.2219	101.184	2.86594	2.50931	2.73288	6.19888	1.60066	1.41432	1.35295	4.93193	2.66976	3.20728	4.8237	36.2927	2
Kcnq5	1.14337	1.63409	1.77386	4.83632	1.70304	1.81573	2.96669	8.78965	2.14126	2.29871	2.2538	10.5644	2.8016	3.33257	4.35023	7.11633	2.40155	2.55369	2.76477	6.50471	2.75325	2.52812	3.91329	9.08229	2
Fpr2	5.30118	5.81911	51.7309	126.699	8.5928	9.973	54.2795	94.7754	3.47272	4.7338	25.392	31.3588	3.89542	7.58609	27.9173	64.6099	2.9021	2.76085	17.9418	51.853	6.76067	7.28227	35.5954	80.7453	2
RP23-458B6.6	6.44816	8.73593	10.1144	15.3744	13.0922	15.6831	17.4487	27.5148	4.80419	4.40912	6.24315	8.73746	9.62193	8.40935	10.5886	12.3152	4.70409	4.62527	3.64716	7.81535	10.3506	8.21612	12.6532	21.2057	2
Lmo4	70.9659	68.087	123.098	182.302	124.383	112.638	189.087	229.446	96.4851	90.1241	128.659	255.906	89.2139	96.6355	169.551	157.578	91.0994	86.5565	125.063	162.996	90.4991	90.4799	166.694	199.286	2
Trim30b	1.28675	1.88773	1.68788	3.8654	2.47638	2.51492	2.25153	11.1865	1.76084	1.97403	2.70972	15.9107	1.9008	2.09768	2.15525	2.8349	1.80088	2.55369	2.41182	3.35916	2.25232	1.59427	2.45665	2.88587	2
Lcn2	26.377	27.3783	69.6156	210.553	40.0185	41.7864	85.2102	252.516	34.667	33.9548	69.2749	269.124	14.4476	13.6233	31.2676	117.21	14.5149	14.776	41.0603	182.393	40.8237	34.4488	76.9277	364.973	2
Gng4	1.43012	1.63409	9.42648	16.7715	2.54668	2.74799	11.191	7.74104	2.71188	2.13637	8.29482	7.15235	1.25737	2.3721	8.16255	13.8443	1.50055	1.72505	6.82375	4.14555	1.75139	1.59427	7.37283	3.96351	2
Phf11a	3.58071	4.17046	4.09544	15.5165	5.71035	4.49597	4.7546	27.2152	4.04335	3.59742	7.26898	41.5142	4.47451	3.46978	3.3105	3.14072	3.00221	2.86443	2.58829	4.66981	5.00742	4.8203	5.91618	6.6576	2
Fpr1	4.87106	6.07274	74.6028	180.218	9.71765	9.973	77.5223	143.161	3.75803	4.57146	50.468	94.4674	4.1528	3.60699	26.3	57.5761	1.40044	1.82863	10.1768	33.7661	8.01299	6.688	43.789	117.116	2
Ifit1	10.8927	8.22866	98.5924	352.142	15.3419	16.7319	175.678	313.335	5.85034	5.54549	131.509	740.867	9.81496	11.428	9.43333	10.1745	2.40155	3.27874	1.88239	5.71832	8.68089	9.74424	9.19364	9.3517	2
Slpi	5.15781	4.93138	38.8332	61.0313	7.96006	6.12743	44.6248	60.3212	3.85314	4.08444	34.0546	30.0155	4.92491	4.01862	8.74018	18.1257	4.50387	4.10738	9.11795	13.3201	4.33952	4.39582	13.1994	34.9456	2
Phf11b	16.0541	19.2619	23.442	80.5208	26.0281	24.8891	30.3216	100.018	17.2629	16.7469	27.6717	222.189	29.6325	28.442	22.9498	26.077	15.7162	12.4973	12.2945	19.0869	30.4712	26.214	26.4913	33.868	2
Hspa1b	2.43373	2.26819	12.7799	12.3432	6.62429	6.47702	8.68798	9.23905	3.47272	4.89613	12.3982	9.8121	2.09383	3.19536	9.54886	5.28143	2.9021	2.34653	8.76499	3.35916	3.50464	4.05624	8.82948	5.04115	2
Isg15	17.0577	21.7982	77.5262	348.495	21.3881	21.0436	122.577	397.074	11.4615	9.92864	79.3053	398.27	16.3136	15.8187	30.4589	23.0188	5.60508	6.59328	11.0592	6.50471	10.1002	11.1026	16.659	24.7081	2
Ly6i	10.7493	9.8773	11.3181	21.5078	15.5529	16.3823	15.3032	23.3203	3.75803	4.24678	3.39361	7.58221	11.5522	12.5257	10.5886	13.2327	1.50055	2.13937	1.52943	1.78639	7.42857	8.5557	10.8324	17.9728	2
Gpr33	3.00722	3.66319	1.51591	4.59951	3.53093	3.56371	2.96669	8.49005	2.80699	3.11041	1.79787	10.242	11.1018	10.0559	4.2347	6.5047	6.40597	5.45391	4.35307	6.50471	5.50835	6.7729	1.54624	3.42469	2
Mx1	81.8622	96.748	170.905	366.374	137.459	143.869	321.929	444.71	144.703	121.456	341.235	742.023	141.203	143.424	97.4634	95.8032	130.042	126.331	81.6501	92.7451	136.25	142.436	120.627	155.372	2
Zbp1	49.7467	58.1952	47.0017	172.095	63.8515	72.6674	90.5739	237.985	32.9552	39.9613	57.7628	346.257	93.5892	97.4587	72.51	90.2985	33.7361	38.5993	25.1774	28.7857	73.3006	70.1899	57.263	65.1195	2
Dhx58	17.0577	17.3596	19.4007	120.565	20.1226	19.6452	38.1884	172.972	16.2167	17.3962	30.5212	171.332	11.1018	12.9373	10.1265	9.86868	10.4104	8.45771	6.11784	9.91238	13.1892	13.225	5.55202	8.54347	2
Ifit2	10.7493	12.7941	130.665	625.373	18.7868	19.8783	198.742	390.932	6.13565	6.03251	129.001	1129.65	22.5548	24.1885	11.8594	12.0094	6.20575	6.90402	2.76477	6.76684	13.1058	13.7343	9.92196	9.62111	2
Leng9	3.86745	3.79001	10.0284	12.5326	6.48369	7.75888	9.93952	12.2351	5.0895	5.05847	7.155	7.44788	6.85519	7.17446	10.9352	6.19888	5.40486	4.52169	7.35318	8.60174	7.42857	6.7729	8.82948	9.3517	2
Herc6	31.1083	32.9583	37.7154	229.616	41.4246	39.8053	60.8948	288.168	31.5286	31.195	49.6701	433.196	47.1338	50.8073	40.163	70.4204	34.3368	37.1492	28.354	41.1057	41.8256	42.6837	38.3266	62.6948	2
Cmpk2	9.17224	11.3991	65.5744	213.703	13.6547	14.9839	102.017	179.113	6.13565	5.54549	82.0409	301.095	17.6648	17.4652	6.89178	3.14072	9.00884	9.4935	2.58829	3.35916	14.525	16.1114	5.55202	2.07764	2
Spic	2.14698	1.50727	5.9871	7.91485	3.81215	3.33065	7.61524	12.5347	2.33146	2.94807	7.38297	12.6599	2.28686	2.09768	4.81233	8.03378	3.70298	3.4859	5.05897	5.98045	2.00186	1.84896	3.18497	7.19642	2
Itgb8	2.43373	1.50727	6.15907	26.4808	2.8982	3.21412	12.085	30.8104	2.80699	3.11041	7.26898	35.12	2.73725	2.3721	4.46575	10.1745	1.80088	1.93221	5.58841	8.86387	2.16883	2.01875	6.64451	20.9363	2
Il1f9	10.0325	13.6819	90.166	121.157	21.3178	19.7617	90.2164	75.1515	6.32586	6.03251	48.9862	62.2817	5.31097	6.07678	20.9858	21.7955	3.9032	4.10738	9.11795	12.5337	5.59184	4.9052	24.8526	26.5939	2
Parp11	22.0758	22.5592	26.1075	68.0883	29.4027	28.8513	40.1551	89.3826	25.9174	21.2924	35.7644	92.1032	42.115	39.6933	40.2785	45.955	35.1377	31.6595	33.8247	46.3483	42.243	40.7311	38.8728	43.5667	2
Edn1	7.45177	10.3846	62.3929	58.0002	10.2801	17.5476	72.6949	62.718	3.94824	7.6559	54.3434	57.6608	7.36993	15.4071	29.9968	31.8875	3.9032	4.31454	11.0592	8.86387	5.09091	16.8755	66.367	36.2927	2
Clec4e	46.019	82.0371	725.248	942.036	72.6394	117.999	585.287	516.016	37.6153	76.3253	627.1	782.349	15.6058	36.263	170.706	177.456	35.0376	41.7066	178.889	156.705	20.1187	59.6628	275.942	245.085	2
Ifit3	2.14698	2.52182	14.1556	97.95	3.10911	2.86452	23.3488	70.2081	1.28531	1.32468	13.538	163.755	1.64343	1.96047	1.57763	1	1.20022	1.62148	1.17648	1	1.25046	1.76406	1.36416	1.80823	2
Hspa1a	4.58432	3.28273	10.6303	8.88577	7.46794	7.75888	7.43645	7.59124	4.61398	6.19485	10.4605	7.74341	2.15817	3.05815	5.27443	4.6698	2.40155	2.24295	5.76488	3.35916	3.00371	3.97134	6.64451	4.77174	2
Parp10	42.148	54.6443	64.7145	123.549	64.9763	60.7811	74.304	140.465	52.832	51.3251	62.2081	97.7719	60.324	62.7446	60.9575	72.5611	57.5624	58.0722	53.2372	62.076	67.2894	71.4633	70.5549	72.3936	2
Gm26637	1.57349	2.14137	4.09544	6.39927	3.17941	2.28186	5.11218	6.54264	2.80699	2.13637	4.98935	6.53443	2.41554	2.50931	3.3105	1.61163	1.50055	1.93221	1.88239	2.31064	2.08534	2.8677	1.72832	2.88587	2
Ptx3	1.71686	2.90228	22.8401	20.0869	2.75759	1.93226	7.25766	8.04065	1.38042	1.32468	7.72491	7.9852	1.19303	1.27442	2.03973	4.97562	1.70077	2.45011	11.0592	9.126	1.16698	1.67916	3.18497	5.84938	2
Xaf1	10.7493	14.6964	32.3844	88.9749	16.045	16.6153	54.8159	120.541	10.6056	12.2014	54.2294	120.662	15.1554	15.4071	12.8991	10.1745	6.7063	9.38992	5.23545	9.38813	15.1095	16.6208	11.9249	14.7399	2
Phlda1	21.3589	48.0497	178.644	88.7144	32.6367	52.0412	119.002	70.9571	13.3636	33.4678	114.982	91.5659	15.5415	27.0699	45.5927	46.8725	15.0155	21.5087	32.06	25.1159	12.6883	26.2989	51.2543	47.8773	2
Slc6a20a	1.28675	1.50727	2.54772	5.54675	1.98425	1.93226	4.39702	8.49005	1.0951	1.16234	2.36778	5.43292	2.15817	1.68605	4.35023	4.6698	3.30254	2.55369	4.35307	4.66981	1.41744	1.33958	1.9104	2.88587	2
Ifi35	44.4419	47.6692	47.8616	110.856	53.4465	50.6428	70.7282	167.429	46.7453	40.286	64.7157	139.28	54.5332	55.8841	48.7119	54.2121	53.3578	53.4111	42.8251	41.8921	49.5065	48.2868	44.8815	52.1879	2
Oasl2	38.2769	31.3096	85.6948	497.733	48.6659	54.838	150.826	577.284	18.4041	19.5066	102.558	1010.6	27.1232	29.5397	25.6068	23.0188	13.3136	13.9474	11.7651	12.7958	23.6252	25.8744	21.5751	22.2834	2
Trim30d	19.7818	21.6714	39.0052	191.23	20.4038	24.19	63.0402	200.685	20.2111	24.2145	54.7993	266.787	24.9999	22.1304	23.874	30.97	17.318	17.0548	18.8242	23.0188	21.6215	21.29	28.13	27.6716	2
Oas3	57.0587	53.6297	62.307	441.514	65.6091	68.7053	122.577	504.032	30.102	27.6236	67.2233	474.704	43.7236	42.5747	34.0402	20.8781	8.6084	6.90402	6.11784	4.66981	33.3098	32.9207	17.9335	10.9682	2
Trim12c	26.0902	26.1101	24.0439	71.3563	26.5905	27.6859	38.546	81.4431	25.7272	24.2145	45.4528	89.9539	33.5574	33.3816	34.3867	45.0376	36.339	32.1774	47.59	60.5033	33.3098	31.1379	27.2196	51.1102	2
Trim34a	7.3084	7.8482	10.0284	31.9037	9.01462	9.73993	19.773	37.5514	6.42096	6.35719	13.6519	43.0993	9.04285	9.23261	7.12283	7.42215	9.10895	9.59708	9.11795	13.0579	9.59926	7.19737	7.19075	13.3928	2
Gm5970	2.43373	1.88773	7.87876	4.76528	3.53093	2.86452	9.93952	4.59522	1.47552	1.64936	4.98935	6.07771	2.86594	2.64652	3.7726	2.22327	1.20022	1.31074	1.52943	1	2.08534	3.37708	2.27457	2.34705	2
Ptgs2	3.72408	20.5301	533.502	413.097	6.48369	22.0924	305.837	184.356	1.85594	4.24678	164.222	173.642	4.73188	17.1908	119.298	206.815	2.80199	3.90022	11.2357	12.7958	3.50464	16.0265	141.566	145.134	2
Hck	29.9613	33.5924	81.6535	162.244	45.0804	41.3202	85.5678	176.717	27.9146	27.9483	74.86	125.847	26.158	28.1676	58.1849	93.9683	36.339	33.731	64.1788	119.482	33.1429	36.4014	84.393	129.239	2
Trim30a	44.0118	55.4052	87.0705	458.02	54.5714	65.6755	131.517	450.703	41.7999	45.4809	119.883	551.246	49.7075	56.1585	60.4954	65.2215	38.5414	37.8742	45.1193	67.5808	44.0798	45.1457	60.7225	72.663	2
Ddx60	10.606	13.3014	12.9518	101.052	10.7019	12.0706	22.9912	94.326	7.75243	9.27929	13.31	109.029	5.69702	6.21399	5.96758	7.42215	5.30475	4.93601	5.76488	7.2911	6.5102	6.00884	3.54913	6.92701	2
Ppfia3	1.86024	1.63409	6.41702	15.5875	1.98425	2.86452	12.085	17.3283	2.14126	1.48702	12.5121	6.61503	1.9008	1.68605	4.92785	5.89307	1.80088	2.34653	8.41204	8.33961	1.16698	1.67916	7.91907	7.46583	2
Cxcl5	1	1.63409	66.8641	428.963	1.56243	2.04879	45.8764	238.135	1.0951	1.97403	42.0333	306.146	1	1.54884	4.6968	39.8387	1.80088	2.03579	17.5889	86.1919	1.16698	1.25469	4.09537	43.5667	2
Isg20	5.44455	6.19956	6.33104	20.1816	6.13217	6.82662	11.9062	26.3164	3.94824	3.11041	5.78722	50.4875	8.27073	7.58609	7.23835	6.19888	3.00221	3.17516	1.35295	1.52426	6.84416	7.45206	5.36994	7.46583	2
F830208F22Rik	2.14698	2.01455	5.12726	6.13878	2.9685	2.28186	8.3304	10.7371	2.52167	2.94807	6.69908	8.52253	2.22251	1.68605	3.07945	4.97562	2.80199	3.38232	5.05897	7.02897	3.17069	3.20728	6.46243	9.62111	2
Slc25a22	23.0794	29.7878	31.7825	65.3176	29.6136	27.8025	47.1279	101.217	27.9146	22.1041	44.427	96.8316	27.9596	28.5792	23.5274	30.3584	32.5348	31.9702	28.354	29.0478	35.4805	33.6848	25.9451	32.7904	2
Trim14	23.6529	22.686	17.767	44.502	31.8633	24.423	23.7064	72.0057	27.2489	22.5911	27.2157	63.9206	41.2786	29.5397	24.4516	40.1445	48.4524	31.763	30.4717	52.1151	39.321	29.2702	20.3006	47.6079	2
AW011738	1.43012	2.14137	3.06363	8.41215	1.98425	1.46613	5.46976	10.1379	1.28531	1.64936	2.36778	7.34042	1.77211	2.3721	2.15525	2.22327	1.50055	1	1.35295	1.78639	1.33395	1.16979	1.54624	1.80823	2
Dtx3l	84.7297	82.9248	201.344	337.649	96.4021	98.7707	308.162	389.584	72.3285	66.0979	248.454	544.933	126.983	126.685	175.096	162.471	100.009	94.2213	124.181	125.249	122.892	117.646	155.587	149.984	2
Ifih1	29.3878	36.2556	72.1092	236.981	36.2924	39.3392	108.453	226.45	35.9985	36.3899	85.2323	446.414	29.6325	30.5002	48.5963	38.6154	25.0265	26.9984	32.2365	44.2513	33.6438	33.0056	50.7081	50.0326	2
Ms4a6b	3.58071	2.77546	4.09544	27.0017	4.16367	4.02984	7.07887	27.8144	2.23636	2.78573	3.62157	31.5737	5.95439	5.80236	7.4694	8.3396	3.9032	3.07158	5.05897	8.33961	6.00928	5.92394	6.64451	12.3152	2
Ppm1k	12.0397	14.5696	17.767	34.1297	14.2874	13.9351	27.6398	41.2965	15.7412	13.6624	27.3297	58.01	18.9516	17.328	19.484	22.713	30.5326	28.8628	28.1775	30.6206	18.1985	18.913	17.5694	23.361	2
Glis3	1.57349	2.52182	5.21324	4.3627	3.10911	2.39839	5.29097	4.59522	1.95105	2.46105	4.19148	4.14334	2.28686	2.09768	2.15525	1.91745	2.80199	3.90022	3.64716	5.45619	2.00186	3.29218	2.27457	2.07764	2
Col9a3	2.43373	1.88773	2.37575	4.78896	2.19516	2.39839	4.21823	9.38885	2.52167	1.64936	3.05167	4.06274	1.96514	1.54884	1.9242	2.22327	1.70077	2.03579	2.23534	1	2.25232	2.35833	2.63873	2.34705	2
Il15ra	16.0541	14.6964	41.1548	63.6599	17.2401	20.1113	64.113	73.6535	10.0349	11.7144	46.7066	86.1926	27.8309	33.5188	62.1128	69.1971	21.5226	22.2337	50.2371	43.4649	23.0408	23.3275	45.4277	54.882	2
Nt5c3	28.6709	24.9687	31.3525	97.4054	27.0124	27.4529	49.631	111.403	28.3901	26.0002	40.4376	142.907	29.2465	29.5397	21.1014	19.6548	23.1244	26.7912	20.236	16.7277	23.2078	26.7234	16.841	16.8952	2
Gm5431	17.918	18.2473	20.3465	58.4738	18.2244	20.927	38.0096	61.8192	18.7846	17.3962	31.2051	101.184	23.4556	17.7396	14.1699	18.7374	12.4126	15.0868	8.94147	14.1064	28.1336	26.214	15.0202	29.8268	2
Pydc4	2.72047	2.52182	5.38521	28.47	1.77334	2.51492	9.76073	26.7658	1.0951	1.64936	4.53343	51.2397	1.12869	1.27442	1.57763	1	1	1	1.17648	1	1.41744	1.33958	1.36416	1	2
Marco	1.28675	2.26819	36.8555	241.528	1.77334	2.39839	42.1218	371.608	1.19021	1.32468	24.4802	393.488	1.70777	1	10.5886	160.025	1.90099	1.82863	12.2945	229.314	1.08349	1.59427	17.9335	267.446	2
Trim12a	24.7999	23.4469	18.8848	42.9864	23.5675	23.4908	33.0035	50.8837	19.5454	17.7209	25.1641	59.9444	29.2465	27.8932	29.6502	32.8049	21.2223	26.2733	23.942	37.4359	19.6178	23.4973	25.9451	30.9045	2
Tnfsf10	5.58793	4.29728	6.24506	17.6951	4.30427	6.12743	12.085	21.9721	3.75803	4.24678	9.09269	39.6604	12.8391	13.6233	13.5922	11.7036	6.90652	6.38612	4.35307	4.14555	7.2616	6.94269	5.18786	7.46583	2
Fbxw17	22.3625	19.6423	22.7541	39.5053	21.4584	23.8404	35.3277	49.8351	20.972	18.3703	32.003	43.8784	37.2893	35.9886	24.7982	26.9944	29.131	25.5483	24.6479	25.6401	25.8794	24.7708	27.0376	24.7081	2
Agrn	21.6457	18.8814	49.1513	133.921	18.1541	19.1791	75.198	185.555	16.5972	19.182	65.5135	124.611	14.1259	15.1326	39.5854	51.7656	15.1156	16.5369	56.7668	63.911	15.2764	15.9416	48.1589	64.8501	2
Mx2	3.58071	4.80456	22.0662	38.7475	3.81215	4.49597	37.1156	50.4343	3.18741	3.11041	33.3708	73.1625	2.67291	3.19536	1.69315	2.8349	2.0011	1.82863	1.35295	1.78639	2.75325	1.93385	1.72832	2.34705	2
Oas2	9.31562	6.96047	17.853	50.0197	9.71765	9.04074	28.3549	56.5762	3.85314	2.94807	19.9209	44.8456	2.02948	1.96047	1.34658	1	1.20022	1.20716	1.35295	1	2.00186	2.52812	1.72832	1.26941	2
Cenpj	8.31201	9.75048	10.0284	16.7005	9.99887	10.6722	16.376	17.9275	7.27691	5.70783	11.8282	30.311	14.0616	14.035	19.1374	13.2327	13.6139	13.1188	15.2946	18.3005	11.0186	14.2437	17.3873	18.781	2
Gm4951	22.7926	22.4323	46.6578	85.0912	20.685	21.7428	72.5161	89.3826	9.93984	9.60396	54.5713	157.307	56.1417	53.4143	57.7228	31.5817	8.20795	8.35413	2.41182	3.09703	38.7365	37.59	38.1445	24.1692	2
Ighg2c	1.28675	1.12682	1.17197	3.43914	1.28121	1.58266	1.71516	6.39284	1.0951	1	1.45593	2.9881	1.38606	1.41163	2.03973	5.89307	1.40044	1.20716	1.17648	3.09703	1.16698	1.33958	1.9104	5.04115	2
Gm6548	16.6276	15.2037	16.0473	37.303	15.4123	16.1492	27.6398	43.5435	14.8853	14.9612	22.2006	43.6635	14.7694	15.2699	12.437	11.3978	16.0166	17.4691	13.8828	11.7473	16.3618	13.9041	15.7485	10.1599	2
Adgb	1.14337	1.63409	5.12726	5.09681	1.98425	1.11653	4.93339	6.84224	1.28531	1.48702	3.05167	6.29264	1.06434	1	1.34658	3.44653	1.30033	1.31074	3.82363	4.40768	1.41744	1.59427	2.82081	5.84938	2
Trp53cor1	1.86024	1.50727	2.37575	3.77068	2.12486	2.51492	2.7879	5.64383	2.71188	2.29871	1.34194	3.90155	3.44503	3.05815	2.27078	4.36398	2.20133	3.17516	2.41182	4.66981	2.58627	2.27343	1.18208	3.6941	2
9930111J21Rik2	19.6384	14.8232	12.006	37.5635	17.3808	15.6831	19.773	36.5028	14.0293	12.039	16.7294	147.797	27.3805	23.9141	21.7945	11.0919	18.0188	17.5727	10.7062	13.5822	27.2987	24.7708	13.5636	16.8952	2
9930111J21Rik1	9.45899	7.72139	6.41702	17.3399	10.3504	10.2061	11.5486	22.4215	9.55942	6.8442	7.72491	30.9289	18.3082	13.6233	11.1662	7.11633	7.80751	9.18276	5.76488	7.02897	13.3562	18.7432	6.46243	11.507	2
Phf11c	5.30118	3.53637	3.7515	11.0171	4.58549	4.14638	7.25766	14.1825	4.04335	2.94807	6.12917	17.6033	6.79085	5.80236	6.0831	5.58725	3.9032	3.79664	3.47068	8.33961	5.1744	4.22603	5.36994	5.04115	2
Sema3c	1.43012	1.38046	4.61135	5.66516	1.98425	2.28186	4.93339	5.64383	1.47552	2.13637	3.16565	4.4926	1.25737	1.27442	1.4621	2.52908	1.80088	1.5179	2.05886	3.35916	1.33395	1.50937	1.54624	3.96351	2
Usp18	17.6312	21.5446	57.7498	193.242	10.8425	14.2847	89.5012	217.912	7.56222	8.14291	82.6108	226.219	16.8927	14.9954	15.4406	14.4559	5.8053	4.21096	6.82375	7.02897	9.43228	9.06508	13.1994	10.1599	2
Hsh2d	3.00722	3.40955	2.80567	6.39927	2.47638	2.04879	3.86065	9.98806	2.61678	1.64936	3.16565	7.15235	4.73188	4.01862	2.8484	4.36398	2.30144	2.45011	2.41182	5.71832	2.92022	2.27343	1.9104	3.42469	2
